# Supplementary material for: Differential acoustic habitat use in delphinids along the Florida Atlantic coast
Source: PeerJ. 2026 Jul 31;14:e21547. doi: 10.7717/peerj.21547 (PMC13431293; doi:10.7717/peerj.21547)
Supplement: Supplemental Information 7 — All of the coding used to run generalized additive models. [file peerj-14-21547-s007.r]

install.packages("mgcv")
install.packages("readxl")
install.packages("MuMIn")
install.packages("openxlsx")
library(mgcv)
library(readxl)
library(MuMIn)
library(openxlsx)

#-------------------------------------------------------------------------------------
##1km scale data
#-------------------------------------------------------------------------------------
gam1k <- read_excel("C:/Users/jcarvalho/Documents/Manuscript 2/QGIS/1kGAMT.xlsx")


options(na.action = "na.fail") #prevent fitting models to different datasets

##echolocation full model with all variables

gam1k$DateNumeric <- as.numeric(gam1k$Date)
EG <- gam(Clicks ~ te(DateNumeric, ID) + s(SPL) + s(Fish) + s(Anthropogenic) + s(Sal) + s(Temp) + s(Depth) + s(CurrentS) + s(CurrentH) + s(Distance) + s(Chla), family = tw(), data = gam1k, weights = Effort/mean(Effort), method = "REML")
summary(EG)
gam.check(EG)
plot(EG, shade = T, scale = 0)

##check every possible model iteration and outputs all models scored by AIC
EG <- dredge(EG)

# Write the result to an Excel file
write.xlsx(EG, "EGwE.xlsx")

#-------------------------------------------------------------------------------------
##Top 3 performing models for Echolocation on 1km scale
#-------------------------------------------------------------------------------------

gam1k$DateNumeric <- as.numeric(gam1k$Date)

EG1 <- gam(Clicks ~ te(DateNumeric, ID) + s(Fish) + s(SPL) +s(Sal) + s(Depth), family = tw(), data = gam1k, weights = Effort/mean(Effort), method = "REML")
summary(EG1)
AICc(EG1)##compare fit between models(lower value=stronger fit) but must be further examined with gam.check below
gam.check(EG1)##diagnostic test of model fit
plot(EG1, shade = T, scale = 0)
library(MuMIn)
model.sel(EG1, EGnb1)
gam.check(EG1)
gam.check(EGnb1)


EG2 <- gam(Clicks ~ te(DateNumeric, ID) + s(SPL) + s(Fish) + s(Sal) + s(Temp) + s(Depth) + s(Distance) + s(Chla) + s(CurrentS) + s(CurrentH), family = tw(), data = gam1k, weights = Effort/mean(Effort), method = "REML")
summary(EG2)
AICc(EG2)
gam.check(EG2)
plot(EG2, shade = T, scale = 0)

EG3 <- gam(Clicks ~ te(DateNumeric, ID) + s(SPL) + s(Fish) + s(Sal) + s(Temp) + s(Distance) + s(Chla) + s(CurrentH), family = tw(), data = gam1k, weights = Effort/mean(Effort), method = "REML")
summary(EG3)
AICc(EG3)
gam.check(EG3)
plot(EG3, shade = T, scale = 0)

#-------------------------------------------------------------------------------------
##10km scale data
#-------------------------------------------------------------------------------------
resamp <- read_excel("C:/Users/jcarvalho/Documents/Manuscript 2/QGIS/GAM10kT.xlsx")

options(na.action = "na.fail") #prevent fitting models to different datasets

resamp$DateNumeric <- as.numeric(resamp$Date)
WG10 <- gam(Whistles ~ te(DateNumeric, ID) + s(SPL) + s(Fish) + s(Anthropogenic) + s(Sal) + s(Temp) + s(Depth) + s(CurrentS) + s(CurrentH) + s(Distance) + s(Chla), family = tw(), data = resamp, weights = Effort/mean(Effort), method = "REML")
summary(WG10)
gam.check(WG10)

##check every possible model iteration and outputs all models scored by AIC
WG10 <- dredge(WG10)

# Write the result to an Excel file
write.xlsx(WG10, "WG10TWMLwE.xlsx")


#-------------------------------------------------------------------------------------
##Top 3 Performing models for Whistles on 10km scale
#-------------------------------------------------------------------------------------

resamp <- read_excel("C:/Users/jcarvalho/Documents/Manuscript 2/QGIS/GAM10kT.xlsx")
resamp$DateNumeric <- as.numeric(resamp$Date)

WG101 <- gam(Whistles ~ te(DateNumeric, ID) + s(SPL) + s(Temp) + s(Distance) +s(Chla) + s(Fish), family = tw(), data = resamp, weights = Effort/mean(Effort), method = "REML")
summary(WG101)
AICc(WG101)
gam.check(WG101)
plot(WG101, shade = T, scale = 0)
concurvity(WG101)

WG102 <- gam(Whistles ~ te(DateNumeric, ID) + s(SPL) + s(Temp) + s(Chla), family = tw(), data = resamp, weights = Effort/mean(Effort), method = "REML")
summary(WG102)
AICc(WG102)
gam.check(WG102)
plot(WG102, shade = T, scale = 0)

WG103 <- gam(Whistles ~ te(DateNumeric, ID) + s(SPL) + s(Depth) + s(Temp) + s(Distance) + s(Chla), family = tw(), data = resamp, weights = Effort/mean(Effort), method = "REML")
summary(WG103)
AICc(WG103)
gam.check(WG103)
plot(WG103, shade = T, scale = 0)


#-------------------------------------------------------------------------------------
##10km scale data without fish
#-------------------------------------------------------------------------------------
resamp <- read_excel("C:/Users/jcarvalho/Documents/Manuscript 2/QGIS/GAM10kT.xlsx")

options(na.action = "na.fail") #prevent fitting models to different datasets

resamp$DateNumeric <- as.numeric(resamp$Date)
WGNF10 <- gam(Whistles ~ te(DateNumeric, ID) + s(SPL) + s(Anthropogenic) + s(Sal) + s(Temp) + s(Depth) + s(CurrentS) + s(CurrentH) + s(Distance) + s(Chla), family = tw(), data = resamp, weights = Effort/mean(Effort), method = "REML")
summary(WGNF10)
gam.check(WGNF10)

##check every possible model iteration and outputs all models scored by AIC
WGNF10 <- dredge(WGNF10)

# Write the result to an Excel file
write.xlsx(WGNF10, "WGNF10wE.xlsx")

#-------------------------------------------------------------------------------------
##Top 3 Performing models for Whistles without fish on 10km scale
#-------------------------------------------------------------------------------------

resamp <- read_excel("C:/Users/jcarvalho/Documents/Manuscript 2/QGIS/GAM10kT.xlsx")
resamp$DateNumeric <- as.numeric(resamp$Date)

WGNF1 <- gam(Whistles ~ te(DateNumeric, ID) + s(SPL) + s(Temp) + s(Distance) + s(Chla), family = tw(), data = resamp, weights = Effort/mean(Effort), method = "REML")
summary(WGNF1)
AICc(WGNF1)
gam.check(WGNF1)
plot(WGNF101, shade = T, scale = 0)

WGNF2 <- gam(Whistles ~ te(DateNumeric, ID) + s(SPL) + s(Temp) + s(Chla), family = tw(), data = resamp, weights = Effort/mean(Effort), method = "REML")
summary(WGNF2)
AICc(WGNF2)
gam.check(WGNF2)
plot(WGNF2, shade = T, scale = 0)

WGNF3 <- gam(Whistles ~ te(DateNumeric, ID) + s(SPL) + s(Depth) + s(Temp) + s(Distance) + s(Chla), family = tw(), data = resamp, weights = Effort/mean(Effort), method = "REML")
summary(WGNF3)
AICc(WGNF3)
gam.check(WGNF3)
plot(WGNF3, shade = T, scale = 0)


#-------------------------------------------------------------------------------------
##1km scale data without fish
#-------------------------------------------------------------------------------------
gam1k <- read_excel("C:/Users/jcarvalho/Documents/Manuscript 2/QGIS/1kGAMT.xlsx")


options(na.action = "na.fail") #prevent fitting models to different datasets

##echolocation full model with all variables

gam1k$DateNumeric <- as.numeric(gam1k$Date)
EGNF <- gam(Clicks ~ te(DateNumeric, ID) + s(SPL) + s(Anthropogenic) + s(Sal) + s(Temp) + s(Depth) + s(CurrentS) + s(CurrentH) + s(Distance) + s(Chla), family = tw(), data = gam1k, weights = Effort/mean(Effort), method = "REML")
summary(EGNF)
gam.check(EGNF)
plot(EGNF, shade = T, scale = 0)

##check every possible model iteration and outputs all models scored by AIC
EGNF <- dredge(EGNF)

# Write the result to an Excel file
write.xlsx(EGNF, "EGNFwE.xlsx")


#-------------------------------------------------
# Ecological based models for echolocation (base model)
#-------------------------------------------------

base_formula <- "Clicks ~ te(DateNumeric, ID) +
                 s(SPL) +
                 s(Fish)"

#-------------------------------------------------
# 10 Structured Candidate Models
#-------------------------------------------------

# 1. Temp + Depth (core habitat + water mass)
m1 <- gam(as.formula(paste(base_formula,
                           "+ s(Temp) + s(Depth)")),
          family = tw(),
          data = gam1k,
          weights = Effort/mean(Effort),
          method = "REML")

# 2. Temp + Depth + Chla
m2 <- gam(as.formula(paste(base_formula,
                           "+ s(Temp) + s(Depth) + s(Chla)")),
          family = tw(),
          data = gam1k,
          weights = Effort/mean(Effort),
          method = "REML")

# 3. Depth + Chla (drop Temp)
m3 <- gam(as.formula(paste(base_formula,
                           "+ s(Depth) + s(Chla)")),
          family = tw(),
          data = gam1k,
          weights = Effort/mean(Effort),
          method = "REML")

# 4. Temp only
m4 <- gam(as.formula(paste(base_formula,
                           "+ s(Temp)")),
          family = tw(),
          data = gam1k,
          weights = Effort/mean(Effort),
          method = "REML")

# 5. Depth only
m5 <- gam(as.formula(paste(base_formula,
                           "+ s(Depth)")),
          family = tw(),
          data = gam1k,
          weights = Effort/mean(Effort),
          method = "REML")

# 6. Sal + Depth (Temp alternative)
m6 <- gam(as.formula(paste(base_formula,
                           "+ s(Sal) + s(Depth)")),
          family = tw(),
          data = gam1k,
          weights = Effort/mean(Effort),
          method = "REML")

# 7. Temp + Distance (shelf break gradient)
m7 <- gam(as.formula(paste(base_formula,
                           "+ s(Temp) + s(Distance)")),
          family = tw(),
          data = gam1k,
          weights = Effort/mean(Effort),
          method = "REML")

# 8. Depth + Distance (structure gradient only)
m8 <- gam(as.formula(paste(base_formula,
                           "+ s(Depth) + s(Distance)")),
          family = tw(),
          data = gam1k,
          weights = Effort/mean(Effort),
          method = "REML")

# 9. Temp + Depth + CurrentH (hydrodynamics added)
m9 <- gam(as.formula(paste(base_formula,
                           "+ s(Temp) + s(Depth) + s(CurrentH)")),
          family = tw(),
          data = gam1k,
          weights = Effort/mean(Effort),
          method = "REML")

# 10. Temp + Depth + Anthropogenic (disturbance test)
m10 <- gam(as.formula(paste(base_formula,
                            "+ s(Temp) + s(Depth) + s(Anthropogenic)")),
           family = tw(),
           data = gam1k,
           weights = Effort/mean(Effort),
           method = "REML")

#-------------------------------------------------
# Store models in list
#-------------------------------------------------

models <- list(m1, m2, m3, m4, m5, m6, m7, m8, m9, m10)
names(models) <- paste0("Model_", 1:10)

#-------------------------------------------------
# Print summaries
#-------------------------------------------------

for(i in 1:length(models)) {
  cat("\n============================\n")
  cat("SUMMARY:", names(models)[i], "\n")
  cat("============================\n")
  print(summary(models[[i]]))
}

#-------------------------------------------------
# Model diagnostics
#-------------------------------------------------

for(i in 1:length(models)) {
  cat("\n============================\n")
  cat("GAM CHECK:", names(models)[i], "\n")
  cat("============================\n")
  gam.check(models[[i]])
}

#-------------------------------------------------
# Concurvity checks
#-------------------------------------------------

for(i in 1:length(models)) {
  cat("\n============================\n")
  cat("CONCURVITY:", names(models)[i], "\n")
  cat("============================\n")
  print(concurvity(models[[i]], full = TRUE))
}

#-------------------------------------------------
# AIC comparison
#-------------------------------------------------

AIC_table <- AIC(models[[1]], models[[2]], models[[3]],
                 models[[4]], models[[5]], models[[6]],
                 models[[7]], models[[8]], models[[9]],
                 models[[10]])

print(AIC_table)


library(mgcv)

#-------------------------------------------------
# Base structure for whistles
#-------------------------------------------------

base_formula_w <- "Whistles ~ te(DateNumeric, ID) +
                   s(SPL)"

#-------------------------------------------------
# 10 Candidate Models
#-------------------------------------------------

# 1. Temp only
w1 <- gam(as.formula(paste(base_formula_w,
                           "+ s(Temp)")),
          family = tw(),
          data = resamp,
          weights = Effort/mean(Effort),
          method = "REML")

# 2. Temp + Chla
w2 <- gam(as.formula(paste(base_formula_w,
                           "+ s(Temp) + s(Chla)")),
          family = tw(),
          data = resamp,
          weights = Effort/mean(Effort),
          method = "REML")

# 3. Temp + Chla + CurrentH
w3 <- gam(as.formula(paste(base_formula_w,
                           "+ s(Temp) + s(Chla) + s(CurrentH)")),
          family = tw(),
          data = resamp,
          weights = Effort/mean(Effort),
          method = "REML")

# 4. Temp + Chla + CurrentS
w4 <- gam(as.formula(paste(base_formula_w,
                           "+ s(Temp) + s(Chla) + s(CurrentS)")),
          family = tw(),
          data = resamp,
          weights = Effort/mean(Effort),
          method = "REML")

# 5. Temp + CurrentH
w5 <- gam(as.formula(paste(base_formula_w,
                           "+ s(Temp) + s(CurrentH)")),
          family = tw(),
          data = resamp,
          weights = Effort/mean(Effort),
          method = "REML")

# 6. Temp + Chla + Distance
w6 <- gam(as.formula(paste(base_formula_w,
                           "+ s(Temp) + s(Chla) + s(Distance)")),
          family = tw(),
          data = resamp,
          weights = Effort/mean(Effort),
          method = "REML")

# 7. Temp + Chla + Fish
w7 <- gam(as.formula(paste(base_formula_w,
                           "+ s(Temp) + s(Chla) + s(Fish)")),
          family = tw(),
          data = resamp,
          weights = Effort/mean(Effort),
          method = "REML")

# 8. Temp + Chla + Anthropogenic
w8 <- gam(as.formula(paste(base_formula_w,
                           "+ s(Temp) + s(Chla) + s(Anthropogenic)")),
          family = tw(),
          data = resamp,
          weights = Effort/mean(Effort),
          method = "REML")

# 9. Temp + Chla + Sal
w9 <- gam(as.formula(paste(base_formula_w,
                           "+ s(Temp) + s(Chla) + s(Sal)")),
          family = tw(),
          data = resamp,
          weights = Effort/mean(Effort),
          method = "REML")

# 10. Temp + Chla + Depth
w10 <- gam(as.formula(paste(base_formula_w,
                            "+ s(Temp) + s(Chla) + s(Depth)")),
           family = tw(),
           data = resamp,
           weights = Effort/mean(Effort),
           method = "REML")

models_w <- list(w1,w2,w3,w4,w5,w6,w7,w8,w9,w10)
names(models_w) <- paste0("Whistle_Model_",1:10)

#-------------------------------------------------
# Model summaries
#-------------------------------------------------
for(i in 1:length(models_w)){
  cat("\n============================\n")
  cat("SUMMARY:", names(models_w)[i], "\n")
  cat("============================\n")
  print(summary(models_w[[i]]))
}

#-------------------------------------------------
# Diagnostics
#-------------------------------------------------
for(i in 1:length(models_w)){
  cat("\n============================\n")
  cat("GAM CHECK:", names(models_w)[i], "\n")
  cat("============================\n")
  gam.check(models_w[[i]])
}

#-------------------------------------------------
# Concurvity
#-------------------------------------------------
for(i in 1:length(models_w)){
  cat("\n============================\n")
  cat("CONCURVITY:", names(models_w)[i], "\n")
  cat("============================\n")
  print(concurvity(models_w[[i]], full = TRUE))
}

#-------------------------------------------------
# AIC comparison
#-------------------------------------------------
AIC(models_w[[1]], models_w[[2]], models_w[[3]],
    models_w[[4]], models_w[[5]], models_w[[6]],
    models_w[[7]], models_w[[8]], models_w[[9]],
    models_w[[10]])


#-------------------------------------------------------------------------------------
##Visualize model diagnostics for top model for each whistles and echolocation
#-------------------------------------------------------------------------------------

install.packages("gratia")
library(gratia)

#echolocation
png("E_Diagnostics.png",
    width = 2000, height = 2000, res = 300)

appraise(m6, method = "simulate")

dev.off()

#whistle
png("W_Diagnostics.png",
    width = 2000, height = 2000, res = 300)

appraise(w6, method = "simulate")

dev.off()

#-------------------------------------------------------------------------------------
##Fish models
#-------------------------------------------------------------------------------------

gam1k <- read_excel("C:/Users/jcarvalho/Documents/Manuscript 2/QGIS/1kGAMT.xlsx")


options(na.action = "na.fail") #prevent fitting models to different datasets

##echolocation fish

gam1k$DateNumeric <- as.numeric(gam1k$Date)
FEG <- gam(Fish ~ te(DateNumeric, ID) + s(SPL) + s(Anthropogenic) + s(Sal) + s(Temp) + s(Depth) + s(CurrentS) + s(CurrentH) + s(Distance) + s(Chla), family = tw(), data = gam1k, weights = Effort/mean(Effort), method = "REML")
summary(FEG)

FEG <- dredge(FEG)

# Write the result to an Excel file
write.xlsx(FEG, "FEGwE.xlsx")


## 10k whistles fish

resamp <- read_excel("C:/Users/jcarvalho/Documents/Manuscript 2/QGIS/GAM10kT.xlsx")

options(na.action = "na.fail") #prevent fitting models to different datasets

resamp$DateNumeric <- as.numeric(resamp$Date)
FWG10 <- gam(Fish ~ te(DateNumeric, ID) + s(SPL3) + s(Whistles) + s(Anthropogenic) + s(Sal) + s(Temp) + s(Depth) + s(CurrentS) + s(CurrentH) + s(Distance) + s(Chla), family = tw(), data = resamp, method = "REML")
summary(FWG10)
plot(FWG10)

FWG10 <- dredge(FWG10)

# Write the result to an Excel file
write.xlsx(FWG10, "FWG10.xlsx")


#------------------------------------------------
# Base structure Fish model
#-------------------------------------------------

base_formula_f <- "Fish ~ te(DateNumeric, ID) +
                   s(SPL)"

#-------------------------------------------------
# 10 Ecologically Structured Candidate Models
#-------------------------------------------------

# 1. Temp + Sal + Chla + Distance
f1 <- gam(as.formula(paste(base_formula_f,
                           "+ s(Temp) + s(Sal) + s(Chla) + s(Distance)")),
          family = tw(),
          data = gam1k,
          weights = Effort/mean(Effort),
          method = "REML")

# 2. Temp + Sal + Chla
f2 <- gam(as.formula(paste(base_formula_f,
                           "+ s(Temp) + s(Sal) + s(Chla)")),
          family = tw(),
          data = gam1k,
          weights = Effort/mean(Effort),
          method = "REML")

# 3. Temp + Chla + Distance
f3 <- gam(as.formula(paste(base_formula_f,
                           "+ s(Temp) + s(Chla) + s(Distance)")),
          family = tw(),
          data = gam1k,
          weights = Effort/mean(Effort),
          method = "REML")

# 4. Sal + Chla + Distance
f4 <- gam(as.formula(paste(base_formula_f,
                           "+ s(Sal) + s(Chla) + s(Distance)")),
          family = tw(),
          data = gam1k,
          weights = Effort/mean(Effort),
          method = "REML")

# 5. Temp + Sal + CurrentS + Chla
f5 <- gam(as.formula(paste(base_formula_f,
                           "+ s(Temp) + s(Sal) + s(CurrentS) + s(Chla)")),
          family = tw(),
          data = gam1k,
          weights = Effort/mean(Effort),
          method = "REML")

# 6. Temp + Sal + CurrentS + Distance
f6 <- gam(as.formula(paste(base_formula_f,
                           "+ s(Temp) + s(Sal) + s(CurrentS) + s(Distance)")),
          family = tw(),
          data = gam1k,
          weights = Effort/mean(Effort),
          method = "REML")

# 7. Temp + Sal + Anthropogenic + Chla
f7 <- gam(as.formula(paste(base_formula_f,
                           "+ s(Temp) + s(Sal) + s(Anthropogenic) + s(Chla)")),
          family = tw(),
          data = gam1k,
          weights = Effort/mean(Effort),
          method = "REML")

# 8. Temp + CurrentS + Chla + Distance
f8 <- gam(as.formula(paste(base_formula_f,
                           "+ s(Temp) + s(CurrentS) + s(Chla) + s(Distance)")),
          family = tw(),
          data = gam1k,
          weights = Effort/mean(Effort),
          method = "REML")

# 9. Sal + CurrentS + Chla + Distance
f9 <- gam(as.formula(paste(base_formula_f,
                           "+ s(Sal) + s(CurrentS) + s(Chla) + s(Distance)")),
          family = tw(),
          data = gam1k,
          weights = Effort/mean(Effort),
          method = "REML")

# 10. Temp + Sal + Chla + CurrentS + Distance
f10 <- gam(as.formula(paste(base_formula_f,
                            "+ s(Temp) + s(Sal) + s(Chla) + s(CurrentS) + s(Distance)")),
           family = tw(),
           data = gam1k,
           weights = Effort/mean(Effort),
           method = "REML")

models_f <- list(f1,f2,f3,f4,f5,f6,f7,f8,f9,f10)
names(models_f) <- paste0("Fish_Model_",1:10)

#-------------------------------------------------
# Model Summaries
#-------------------------------------------------

for(i in 1:length(models_f)){
  cat("\n============================\n")
  cat("SUMMARY:", names(models_f)[i], "\n")
  cat("============================\n")
  print(summary(models_f[[i]]))
}

#-------------------------------------------------
# Diagnostics
#-------------------------------------------------

for(i in 1:length(models_f)){
  cat("\n============================\n")
  cat("GAM CHECK:", names(models_f)[i], "\n")
  cat("============================\n")
  gam.check(models_f[[i]])
}

#-------------------------------------------------
# Concurvity
#-------------------------------------------------

for(i in 1:length(models_f)){
  cat("\n============================\n")
  cat("CONCURVITY:", names(models_f)[i], "\n")
  cat("============================\n")
  print(concurvity(models_f[[i]], full = TRUE))
}

#-------------------------------------------------
# AIC Comparison
#-------------------------------------------------

AIC(models_f[[1]], models_f[[2]], models_f[[3]],
    models_f[[4]], models_f[[5]], models_f[[6]],
    models_f[[7]], models_f[[8]], models_f[[9]],
    models_f[[10]])


f11<- gam(Fish ~ te(DateNumeric, ID) +
            s(SPL) +
            s(Temp) +
            s(Chla) +
            s(CurrentS),
          family = tw(),
          data = gam1k,
          weights = Effort/mean(Effort),
          method = "REML")
summary(f11)
AICc(f11)
concurvity(f11)
gam.check(f11)

f12 <- gam(Fish ~ te(DateNumeric, ID) +
             s(SPL) +
             s(Distance) +
             s(Chla) +
             s(CurrentS),
           family = tw(),
           data = gam1k,
           weights = Effort/mean(Effort),
           method = "REML")
summary(f12)
AICc(f12)
concurvity(f12)

f13 <- gam(Fish ~ te(DateNumeric, ID) +
             s(SPL) +
             s(Temp) +
             s(CurrentS) +
             s(Chla),
           family = tw(),
           data = gam1k,
           weights = Effort/mean(Effort),
           method = "REML")
summary(f13)
AICc(f13)
concurvity(f13)

f_final <- gam(Fish ~ 
                 te(DateNumeric, ID, k = c(8,8)) +
                 s(SPL, k = 9) +
                 s(Temp, k = 12) +
                 s(Chla, k = 12) +
                 s(CurrentS, k = 10),
               family = tw(),
               data = gam1k,
               weights = Effort/mean(Effort),
               method = "REML")
gam.check(f_final)
AICc(f_final)


# ================================
# Predictive Models
# ================================

gam10k <- read_excel("C:/Users/jcarvalho/Documents/Manuscript 2/QGIS/GAM10kT.xlsx")
gam1k  <- read_excel("C:/Users/jcarvalho/Documents/Manuscript 2/QGIS/1kGAMT.xlsx")

options(na.action = "na.fail")

gam1k$DateNumeric <- as.numeric(gam1k$Date)
gam10k$DateNumeric <- as.numeric(gam10k$Date)


#FIT FINAL GAM MODELS
# =====================================================

# Whistles model
WG101 <- gam(
  Whistles ~ te(DateNumeric, Latitude, Longitude) +
    s(SPL) +
    s(Temp) +
    s(Chla) +
    s(Distance),
  family = tw(),
  weights = Effort/mean(Effort),
  data = gam10k,
  method = "REML"
)
summary(WG101)
plot(WG101, shade = T, scale = 0)
gam.check(WG101)

# Click model
CG <- gam(
  Clicks ~ te(DateNumeric, Latitude, Longitude) +
    s(SPL) +
    s(Fish) +
    s(Depth) +
    s(Sal),
  family = tw(),
  weights = Effort/mean(Effort),
  data = gam1k,
  method = "REML"
)
summary(CG)
AIC(CG)
plot(CG, scale = 0)
gam.check(CG)

# Fish model
FG <- gam(
  Fish ~ te(DateNumeric, ID) +
    s(SPL) +
    s(Sal) +
    s(CurrentS) +
    s(Chla),
  family = tw(),
  weights = Effort/mean(Effort),
  data = gam1k,
  method = "REML"
)
summary(FG)
AIC(FG)
gam.check(FG)


# ================================
# PREDICTIONS
# ================================

gam10k$Pred_Whistles <- predict(WG101, newdata = gam10k, type = "response")
gam1k$Pred_Clicks    <- predict(CG, newdata = gam1k, type = "response")
gam1k$Pred_Fish      <- predict(FG, newdata = gam1k, type = "response")

# ================================
# SAVE CSV FILES
# ================================

write.csv(gam10k,
          "C:/Users/jcarvalho/Documents/Manuscript 2/QGIS/whistles10k_predicted_new.csv",
          row.names = FALSE)

write.csv(gam1k,
          "C:/Users/jcarvalho/Documents/Manuscript 2/QGIS/gam1k_predicted_new.csv",
          row.names = FALSE)
