# Supplementary material for: Differential acoustic habitat use in delphinids along the Florida Atlantic coast
Source: PeerJ. 2026 Jul 31;14:e21547. doi: 10.7717/peerj.21547 (PMC13431293; doi:10.7717/peerj.21547)
Supplement: Supplemental Information 9 — All detection data averaged on a daily basis on a 1km spatial scale. This data was used for all analyses of echolocation and fish presence data. [file peerj-14-21547-s009.xlsx]

## Sheet: Sheet4
Date	ID	Time	Presence	Clicks	Whistles	Latitude	Longitude	Temp	Sal	SPL	Fish	Anthropogenic	CurrentS	CurrentH	Depth	Chla	Effort	Distance
2019-03-08	65689	0.795139	0	0	0	27.4707	-80.1218	19.7757	33.3433	124.582	1	0	0.36	133.88	-17	308.48	3	16.3403
2019-03-08	66130	0.807292	0	0	0	27.4689	-80.1166	19.8335	33.345	128.618	1	0	0.36	120.14	-19	305.52	4	16.7989
2019-03-08	66572	0.821181	0	0	0	27.4688	-80.1094	19.9883	33.41	127.621	0.5	0	0.65	69.34	-19	298.72	4	17.5369
2019-03-08	67012	0.842014	0	0	0	27.4688	-80.099	20.1919	33.4725	129.25	0	0	0.6	68.16	-20.5	300.68	8	18.6027
2019-03-08	67454	0.862847	0.25	0.25	0	27.4687	-80.0895	19.9432	33.4525	123.908	0.25	0	0.5	63.95	-23	305.56	4	19.5699
2019-03-08	67894	0.876736	0.5	0	2	27.4687	-80.0834	19.928	33.4475	120.61	0	0	0.39	72.03	-23	303.56	4	20.193
2019-03-08	68336	0.904514	0.0833333	0	1	27.4662	-80.075	20.1548	33.5358	122.014	0.166667	0	0.346667	118.26	-24	300.787	12	20.9539
2019-03-08	68337	0.932292	0	0	0	27.4585	-80.0733	20.0045	33.475	126.67	0.25	0	0.38	217.48	-24	296.92	4	20.801
2019-03-08	68338	0.960069	0.25	0	1	27.4496	-80.0726	19.923	33.4075	128.633	0	0	0.4	209.74	-23	294.96	4	20.4882
2019-03-08	68339	0.989583	0	0	0	27.4419	-80.073	19.808	33.304	125.929	0	0	0.31	237.614	-24	294.96	5	20.1185
2019-03-08	68778	0.946181	0	0	0	27.4543	-80.073	19.9672	33.44	128.298	0.25	0	0.35	216.87	-25	296.24	4	20.651
2019-03-08	68779	0.973958	0	0	0	27.4458	-80.0723	19.8517	33.3675	126.785	0.25	0	0.42	225.97	-24	294.96	4	20.3516
2019-03-09	63047	0.230903	0	0	0	27.4418	-80.1698	20.6321	33.895	135.778	0.125	0	0.335	251.95	-17	300.48	8	10.1816
2019-03-09	63048	0.251736	0	0	0	27.4354	-80.1668	20.8495	34.0325	132.416	0.5	0	0.4	168.41	-16	295.48	4	10.2183
2019-03-09	63487	0.203125	0	0	0	27.4434	-80.1616	20.5541	33.7875	134.873	0.125	0	0.42	293.755	-17	301.98	8	11.0885
2019-03-09	63489	0.272569	0	0	0	27.4287	-80.163	20.8976	34.1037	133.857	0.125	0	0.34	168.435	-15.5	287.56	8	10.3262
2019-03-09	63490	0.293403	0	0	0	27.4219	-80.1591	21.084	34.2625	128.434	0	0	0.3025	168.942	-15	281.59	4	10.4343
2019-03-09	63929	0.182292	0	0	0	27.4431	-80.1531	20.5905	33.7475	134.058	0	0	0.46	289.23	-17	296.24	4	11.958
2019-03-09	63932	0.314236	0	0	0	27.4159	-80.1557	21.1621	34.3687	134.391	0	0	0.285	172.98	-15	267.7	8	10.5291
2019-03-09	63933	0.335069	0	0	0	27.4099	-80.1522	21.3022	34.53	132.894	0	0	0.28	180	-15	247.12	4	10.6243
2019-03-09	64369	0.168403	0	0	0	27.443	-80.1471	20.629	33.77	135.583	0	0	0.44	295.41	-16	295	4	12.566
2019-03-09	64374	0.355903	0	0	0	27.4041	-80.1489	21.2157	34.5287	132.614	0	0.25	0.25	186.65	-14	252.14	8	10.7178
2019-03-09	64811	0.147569	0	0	0	27.4428	-80.1386	20.6371	33.765	132.714	0	0	0.505	298.895	-20	286.18	8	13.4247
2019-03-09	64816	0.383681	0	0	0	27.4018	-80.1383	21.171	34.5362	130.067	0	0	0.545	73.155	-16.5	252.76	8	11.7098
2019-03-09	65251	0.126736	0	0	0	27.4427	-80.13	20.351	33.6325	131.922	0	0	0.64	306.69	-18	283.88	4	14.3019
2019-03-09	65693	0.105903	0.125	0	1	27.4427	-80.1215	20.0707	33.5012	132.713	0.25	0	0.61	307.865	-18.5	276.36	8	15.1816
2019-03-09	65698	0.411458	0	0	0	27.4022	-80.1245	21.102	34.5	130.951	0	0.5	0.595	67.43	-19	250.62	8	13.1392
2019-03-09	66122	0.996528	0	0	0	27.5349	-80.1157	19.812	33.18	129.279	0	0	0.87	293.63	-22	203.84	1	19.7143
2019-03-09	66133	0.0850694	0.75	0.25	3	27.4423	-80.1153	19.9183	33.4225	130.615	0.25	0	0.62	309.09	-19	274.52	4	15.8005
2019-03-09	66138	0.432292	0	0	0	27.4025	-80.1162	21.121	34.515	131.63	0	0	0.37	57.17	-19	242.04	4	14.0053
2019-03-09	66563	0.987847	0	0	0	27.5341	-80.1078	19.8253	33.185	131.574	0	0	0.89	295.13	-23	203.84	4	20.4879
2019-03-09	66575	0.0642361	0.625	0	5	27.4421	-80.1063	19.8404	33.3687	131.676	0.25	0	0.58	302.685	-21	286.16	8	16.7091
2019-03-09	66580	0.453125	0	0	0	27.4027	-80.1089	21.0586	34.4775	129.61	0	0	0.42	42.985	-20	229.06	8	14.761
2019-03-09	67004	0.973958	0.25	0	1	27.5332	-80.0997	19.8795	33.2375	132.479	0	0	0.81	294.03	-23	203.84	4	21.2818
2019-03-09	67015	0.0434028	0.25	0	1	27.4417	-80.0973	19.8037	33.3125	134.059	0.75	0	0.7	304.59	-23	267.4	4	17.6237
2019-03-09	67020	0.480903	0	0	0	27.403	-80.0996	21.1831	34.5412	130.713	0	0	0.34	47.285	-20	218.56	8	15.7321
2019-03-09	67446	0.960069	0	0	0	27.533	-80.0922	19.9525	33.285	132.924	0.5	0	1.05	314.23	-23	203.84	4	22.0362
2019-03-09	67457	0.0295139	0	0	0	27.4415	-80.0909	19.762	33.2725	130.893	0	0	0.56	286.5	-23	285.12	4	18.2705
2019-03-09	67462	0.508681	0	0	0	27.4033	-80.0908	21.2841	34.5775	130.84	0	0	0.35	28.545	-20	203.78	8	16.6426
2019-03-09	67886	0.946181	0.25	0	1	27.5306	-80.0849	20.044	33.4125	129.972	0	0	1.69	324.62	-24	186.12	4	22.6898
2019-03-09	67898	0.015625	0	0	0	27.4413	-80.084	19.7485	33.2575	131.234	0	0	0.86	300.16	-24	272.52	4	18.9664
2019-03-09	67902	0.543403	0	0	0	27.4036	-80.0825	21.4772	34.6842	131.078	0	0.333333	0.376667	126.67	-21	189.56	12	17.5043
2019-03-09	68329	0.932292	0.5	0	2	27.5237	-80.076	20.3167	33.515	131.22	0.25	0	1.65	322.37	-28	191.72	4	23.3054
2019-03-09	68343	0.612847	0	0	0	27.4064	-80.0747	21.2272	34.5283	129.709	0	0	0.536667	335.09	-22.6667	194.253	12	18.4323
2019-03-09	68344	0.578125	0	0	0	27.4047	-80.0778	21.6705	34.8112	129.731	0	0	0.555	341.305	-22	191.84	8	18.035
2019-03-09	68770	0.918403	0	0	0	27.5163	-80.0666	20.2947	33.425	132.812	0	0	1.59	326.81	-30	203.64	4	23.9549
2019-03-09	68784	0.668403	0.05	0	1	27.4059	-80.0681	21.001	34.373	131.699	0	0	0.338	341.21	-23.4	196.192	20	19.0881
2019-03-09	69213	0.904514	0	0	0	27.5077	-80.0584	20.3742	33.605	131.714	0	0	1.79	340.76	-30	215.68	4	24.4298
2019-03-09	69214	0.890625	0	0	0	27.4959	-80.0566	20.4667	33.6575	133.452	0.25	0	1.66	343.53	-31	216.2	4	24.1083
2019-03-09	69226	0.717014	0	0	0	27.4042	-80.0606	20.9811	34.21	131.208	0	0.125	0.295	341.41	-25.5	183.7	8	19.7862
2019-03-09	69656	0.876736	0	0	0	27.4842	-80.0548	20.5777	33.7625	132.465	0	0	1.61	344.15	-29	208.2	4	23.794
2019-03-09	69658	0.862847	0	0	0	27.4728	-80.0532	20.88	34.0675	131.723	0.5	0	1.6	342.58	-30	208.84	4	23.4693
2019-03-09	69659	0.848958	0	0	0	27.4617	-80.0516	20.9485	34.0875	132.615	0.75	0	1.6	342.13	-30	194.88	4	23.1605
2019-03-09	69660	0.835069	0	0	0	27.4505	-80.0498	20.9747	34.1075	133.758	1	0	1.52	344.31	-32	200.4	4	22.8689
2019-03-09	69666	0.744792	0	0	0	27.4044	-80.0536	21.4262	34.42	131.791	0.125	0	0.235	17.86	-28	171.58	8	20.5105
2019-03-09	70103	0.821181	0	0	0	27.4397	-80.0483	21.0715	34.2025	137.822	1	0	1.54	342.62	-30	205.52	4	22.5643
2019-03-09	70105	0.807292	0	0	0	27.4289	-80.0467	21.0675	34.175	139.406	1	0	1.5	344.11	-32	193.52	4	22.2635
2019-03-09	70106	0.793403	0	0	0	27.4182	-80.0452	21.1117	34.0325	139.493	0.25	0	1.5	342.9	-33	181.6	4	21.9666
2019-03-09	70107	0.779514	0	0	0	27.4075	-80.0436	21.2173	34.195	136.227	0.75	0	0.49	86.5	-33	169.84	4	21.6674
2019-03-09	70108	0.765625	0	0	0	27.4045	-80.0473	21.3167	34.38	138.067	0.75	0	0.43	35.54	-31	153.2	4	21.1643
2019-03-10	59946	0.189236	0	0	0	27.5471	-80.2233	20.9186	33.8525	134.438	0.25	0	1.085	281.31	-15.5	307.26	8	9.19371
2019-03-10	60362	0.996528	0	0	0	27.7485	-80.2175	19.461	33.27	128.141	0	0	0.71	277.33	-13	297.28	1	16.8191
2019-03-10	60387	0.210069	0	0	0	27.5525	-80.2186	21.1847	34.11	134.77	0	0	0.97	39.96	-16	281.8	4	9.89754
2019-03-10	60388	0.168403	0	0	0	27.5455	-80.2124	20.7572	33.6775	137.135	0.75	0	0.74	271.55	-18	301.76	4	10.2375
2019-03-10	60803	0.987847	0	0	0	27.7496	-80.2103	19.4705	33.28	128.052	0	0	0.61	265.31	-14	297.28	4	17.6144
2019-03-10	60827	0.223958	0	0	0	27.5571	-80.2114	21.475	34.4475	135.208	0	0	0.88	44.54	-16	285.36	4	10.8412
2019-03-10	61244	0.967014	0	0	0	27.7513	-80.1996	19.4579	33.315	128.928	0.25	0	0.71	278.325	-16	297.28	8	18.7879
2019-03-10	61268	0.237847	0	0	0	27.5619	-80.2038	21.5217	34.505	137.384	0.25	0	0.93	45.87	-16	303.52	4	11.8159
2019-03-10	61270	0.147569	0	0	0	27.5442	-80.2007	20.6785	33.5075	136.272	0.375	0	0.785	284.03	-16	292.82	8	11.3858
2019-03-10	61707	0.265625	0.25	0.25	0	27.5714	-80.1887	21.3587	34.4525	134.105	0	0	0.99	39.29	-17	276.92	4	13.7744
2019-03-10	61708	0.251736	0	0	0	27.5667	-80.1962	21.289	34.41	136.12	0	0	0.97	46.25	-16	303.4	4	12.8078
2019-03-10	62126	0.939236	0	0	0	27.7534	-80.1853	19.4261	33.3037	128.737	0.25	0	0.585	272.45	-13.5	296.98	8	20.3596
2019-03-10	62148	0.279514	0	0	0	27.5764	-80.181	21.4472	34.515	134.876	0	0	1.02	42.61	-17	275.72	4	14.7797
2019-03-10	62152	0.128472	0	0	0	27.5429	-80.1887	20.6323	33.8033	132.737	0	0	0.76	281.46	-17	275	3	12.5571
2019-03-10	62566	0.918403	0	0	0	27.755	-80.1751	19.4322	33.28	128.462	0.75	0	0.6	270.95	-15	300.2	4	21.4789
2019-03-10	62588	0.293403	0	0	0	27.5815	-80.1728	21.522	34.485	130.962	0	0	1.09	45	-17	260.92	4	15.8344
2019-03-10	63007	0.904514	0.25	0.25	1	27.7561	-80.168	19.4155	33.255	130.168	1	0	0.62	258.87	-18	259.88	4	22.2553
2019-03-10	63448	0.890625	0	0	0	27.7573	-80.1608	19.441	33.2375	131.818	1	0	0.58	273.95	-22	258.84	4	23.0495
2019-03-10	63469	0.307292	0	0	0	27.5883	-80.1621	21.3827	34.435	129.522	0	0	1.075	43.88	-18.5	251.7	4	17.229
2019-03-10	63475	0.0798611	0	0	0	27.5403	-80.165	20.022	33.37	134.565	0	0	0.78	282.61	-17	266.2	1	14.8771
2019-03-10	63889	0.876736	0.5	0.25	1	27.7583	-80.154	19.4555	33.2475	131.28	0.25	0	0.68	280.15	-22	251.16	4	23.7939
2019-03-10	63910	0.321181	0	0	0	27.5916	-80.1569	21.2395	34.365	130.157	0	0	1.03	42.65	-18	268.8	4	17.8988
2019-03-10	63917	0.0711806	0	0	0	27.5394	-80.1571	20.136	33.4925	132.59	0	0	0.83	283.87	-17	243.68	4	15.6574
2019-03-10	64330	0.862847	0	0	0	27.7594	-80.1472	19.4787	33.2475	134.338	0.25	0	0.58	263.12	-22	268.72	4	24.5475
2019-03-10	64344	0.585069	0	0	0	27.6422	-80.1465	21.0732	34.2425	132.305	0	0	0.46	357.51	-23	216.6	4	21.1267
2019-03-10	64345	0.571181	0	0	0	27.6386	-80.1495	21.0542	34.2475	136.141	0.25	0	0.82	274.88	-22	216.16	4	20.664
2019-03-10	64350	0.335069	0	0	0	27.5965	-80.1491	21.0482	34.1475	135.382	0	0	1.08	41.24	-20	272.52	4	18.913
2019-03-10	64357	0.0572917	0	0	0	27.5385	-80.1488	19.9717	33.205	134.595	0	0	0.85	282.89	-19	227.76	4	16.4674
2019-03-10	64771	0.848958	0	0	0	27.7605	-80.1402	19.4932	33.25	136.171	0.25	0	0.66	259.54	-23	207.92	4	25.3088
2019-03-10	64785	0.598958	0	0	0	27.6471	-80.1405	21.017	34.22	128.869	0	0.25	0.84	33.88	-22	209.16	4	21.9567
2019-03-10	64786	0.557292	0	0	0	27.6387	-80.1408	21.0332	34.26	135.397	0	0	1	291.16	-22	224.4	4	21.5635
2019-03-10	64791	0.348958	0	0	0	27.6017	-80.1408	21.08	34.2375	133.009	0	0	1.12	45.36	-20	266.92	4	19.9816
2019-03-10	64799	0.0434028	0	0	0	27.5376	-80.1404	20.0672	33.2325	130.814	0.25	0	0.91	289.82	-19	214.68	4	17.2935
2019-03-10	65211	0.835069	0	0	0	27.7616	-80.133	19.4952	33.2325	138.201	0	0	0.91	285.86	-27	201.28	4	26.1052
2019-03-10	65224	0.626736	0	0	0	27.6575	-80.128	21.1847	34.3025	130.833	0	0	0.88	34.78	-24	206.84	4	23.6763
2019-03-10	65225	0.612847	0	0	0	27.6523	-80.1343	21.1295	34.2375	130.97	0	0	0.86	35.54	-21	197.84	4	22.8107
2019-03-10	65227	0.543403	0	0	0	27.6387	-80.1323	21.1417	34.2725	134.272	0	0	0.95	284.62	-22	211.6	4	22.44
2019-03-10	65231	0.362847	0	0	0	27.6068	-80.1329	20.9607	34.16	129.09	0	0	1.1	41.68	-22	258.8	4	21.0092
2019-03-10	65240	0.0295139	0	0	0	27.5367	-80.1319	19.9467	33.285	133.144	0.5	0	0.84	283.71	-20	231.52	4	18.1228
2019-03-10	65653	0.814236	0	0	0	27.7613	-80.1232	19.5587	33.14	136.605	0.5	0	1.045	333.57	-31	211.88	8	27.117
2019-03-10	65665	0.640625	0	0	0	27.6627	-80.1217	21.2887	34.155	129.229	0	0.25	0.96	29.23	-26	192.4	4	24.5422
2019-03-10	65668	0.529514	0	0	0	27.6389	-80.1234	21.1127	34.26	131.863	0	0	1.05	288.95	-23	210.96	4	23.3524
2019-03-10	65671	0.390625	0	0	0	27.6161	-80.1182	21.064	34.205	132.312	0.25	0	0.94	41.53	-24	236.36	4	22.9197
2019-03-10	65672	0.376736	0	0	0	27.6115	-80.1255	20.9525	34.1425	132.948	0.25	0.5	0.94	48.47	-23	249.16	4	21.9775
2019-03-10	65681	0.015625	0	0	0	27.5358	-80.1237	20.3622	33.2525	130.537	0	0	0.83	289.75	-20	213.44	4	18.9258
2019-03-10	66095	0.793403	0	0	0	27.7507	-80.1176	19.594	33.2825	134.053	0.25	0	1.25	341.85	-32	212.04	4	27.2654
2019-03-10	66096	0.779514	0	0	0	27.7415	-80.1149	19.6735	33.2725	128.802	0	0	1.2	344.58	-32	213	4	27.2047
2019-03-10	66097	0.765625	0	0	0	27.7324	-80.1123	19.7767	33.3575	130.911	0	0	1.35	336.86	-33	213.32	4	27.1898
2019-03-10	66105	0.654514	0	0	0	27.6679	-80.1155	21.185	33.9925	129.432	0	0	1	26.82	-27	198.44	4	25.4044
2019-03-10	66109	0.515625	0	0	0	27.639	-80.1147	21.1367	34.27	128.546	0	0	0.83	267.24	-25	199.92	4	24.2555
2019-03-10	66111	0.399306	0	0	0	27.6207	-80.1109	21.103	34.27	131.634	1	0	0.96	39.5	-25	214.2	1	23.8595
2019-03-10	66540	0.751736	0	0	0	27.7229	-80.1095	19.9752	33.3625	127.682	0	0	1.22	339.94	-33	210.64	4	27.2138
2019-03-10	66541	0.737847	0	0	0	27.7136	-80.1068	20.197	33.2775	129.322	0	0	1.33	339.8	-33	202.28	4	27.2826
2019-03-10	66542	0.723958	0	0	0	27.7038	-80.1039	20.193	33.185	131.204	0	0	1.3	340.17	-33	210.4	4	27.3676
2019-03-10	66546	0.668403	0	0	0	27.6734	-80.1088	20.7882	33.69	132.552	0	0	0.93	34.03	-28	203.24	4	26.2082
2019-03-10	66550	0.501736	0	0	0	27.6391	-80.1062	21.102	34.3075	130.379	0.25	0	0.89	287.01	-25	198.4	4	25.1311
2019-03-10	66552	0.413194	0	0	0	27.6241	-80.1055	21.1911	34.22	134.62	0.571429	0	1.10571	40.4014	-26.1429	200.566	7	24.5669
2019-03-10	66984	0.710069	0	0	0	27.6942	-80.101	20.448	33.4175	127.961	0	0	1.28	339.86	-32	201.04	4	27.4524
2019-03-10	66985	0.696181	0	0	0	27.6847	-80.0983	20.8602	33.98	128.38	0	0	0.89	50.44	-33	210.88	4	27.5556
2019-03-10	66986	0.682292	0	0	0	27.6785	-80.1026	20.746	33.7775	132.584	0	0	0.91	30.53	-31	202.96	4	26.9743
2019-03-10	66991	0.487847	0	0	0	27.6393	-80.0981	21.1242	34.33	135.149	0	0	1.04	292.11	-30	184.08	4	25.9659
2019-03-10	67432	0.473958	0	0	0	27.6394	-80.0898	21.218	34.365	139.907	0	0	0.99	290.08	-33	189.56	4	26.8214
2019-03-10	67433	0.432292	0	0	0	27.6305	-80.0954	21.5277	34.495	132.822	0	0	1.07	40.08	-31	187.36	4	25.8735
2019-03-10	67873	0.453125	0	0	0	27.6372	-80.0847	21.3279	34.4587	139.13	0	0	1.13	34.88	-33.5	197.64	8	27.2539
2019-03-11	51973	0.480903	0	0	0	27.8273	-80.3615	19.2975	32.955	137.317	0	0.125	0.61	310.15	-16	334.1	8	7.08366
2019-03-11	52414	0.508681	0	0	0	27.8298	-80.3556	19.2711	32.9675	133.846	0	0	0.16	42.11	-16	335.04	8	7.77751
2019-03-11	52415	0.460069	0	0	0	27.8215	-80.3588	19.3215	32.935	130.015	0	0	0.36	309.4	-15	334.48	4	7.13148
2019-03-11	52416	0.439236	0	0	0	27.8155	-80.355	19.3495	32.9175	129.955	0	0	0.39	305.11	-15.5	332.64	8	7.21102
2019-03-11	52850	0.989583	0	0	0	27.8658	-80.3503	19.0568	33.194	139.576	0	0	0.432	293.538	-14	336.08	5	9.10609
2019-03-11	52851	0.967014	0	0	0	27.8613	-80.3469	19.0425	33.1	142.193	0	0	0.29	287.365	-14	335.66	8	9.36958
2019-03-11	52855	0.536458	0.125	0	1	27.8311	-80.3479	19.2819	32.96	141.336	0	0.125	0.145	47.595	-16	331.14	8	8.64099
2019-03-11	52857	0.418403	0	0	0	27.8094	-80.3511	19.3762	32.9075	130.18	0	0	0.32	325.3	-15	331.32	4	7.29307
2019-03-11	52858	0.397569	0.125	0	1	27.8033	-80.3473	19.3636	32.9162	130.948	0	0	0.32	313.715	-15.5	326.78	8	7.3719
2019-03-11	53293	0.918403	0	0	0	27.8543	-80.3406	19.1172	32.879	139.134	0.05	0	0.324	214.474	-14	334.312	20	9.91408
2019-03-11	53296	0.571181	0.0833333	0	1	27.8325	-80.3395	19.3033	32.9533	137.456	0	0	0.0933333	20	-14	331.08	12	9.59066
2019-03-11	53300	0.376736	0	0	0	27.7975	-80.3436	19.361	32.925	126.872	0	0	0.31	326.82	-15	327.6	4	7.44713
2019-03-11	53301	0.355903	0	0	0	27.7916	-80.34	19.3227	32.9275	128.357	0	0.375	0.315	312.39	-15.5	324.8	8	7.44018
2019-03-11	53734	0.869792	0	0	0	27.8496	-80.3367	19.153	32.8675	133.114	0	0	0.44	265.885	-14	332.24	8	10.2474
2019-03-11	53735	0.835069	0	0	0	27.8448	-80.3327	19.1752	32.8708	137.883	0.166667	0	0.136667	276.287	-14	329.667	12	10.582
2019-03-11	53736	0.612847	0	0	0	27.834	-80.3316	19.3956	32.9283	138.393	0	0.0833333	0.0866667	330.467	-13	329.68	12	10.4511
2019-03-11	53742	0.335069	0	0	0	27.7857	-80.3363	19.3007	32.945	129.253	0	0	0.29	316.4	-16	323.44	4	7.42955
2019-03-11	53743	0.314236	0	0	0	27.7798	-80.3326	19.2831	32.9375	130.971	0	0.5	0.335	332.1	-15.5	324.86	8	7.42292
2019-03-11	54177	0.730903	0.0416667	0.0416667	1	27.8369	-80.3264	19.3346	32.8823	136.835	0.0833333	0.208333	0.346667	219.05	-13.8333	331.447	48	11.0964
2019-03-11	54178	0.640625	0	0	0	27.8347	-80.3273	19.4347	32.92	130.836	0	0.25	0.12	340.02	-14	329.12	4	10.9135
2019-03-11	54185	0.293403	0.25	0	1	27.7737	-80.3287	19.2792	32.9375	125.671	0	0.75	0.34	324.46	-15	318.32	4	7.41409
2019-03-11	54186	0.272569	0	0	0	27.7675	-80.3249	19.2792	32.9437	128.462	0	0.375	0.375	334.875	-15	317.3	8	7.40249
2019-03-11	54187	0.251736	0	0	0	27.7611	-80.3209	19.277	32.9725	128.813	0	0.5	0.35	331.26	-15	317.92	4	7.39188
2019-03-11	54628	0.230903	0.125	0.125	0	27.7546	-80.3168	19.2752	33	128.263	0	0	0.39	306.495	-15.5	315.5	8	7.37841
2019-03-11	54629	0.210069	0	0	0	27.7487	-80.3132	19.2907	33.025	130.337	0	0	0.51	322.91	-15	311.32	4	7.37095
2019-03-11	55071	0.189236	0	0	0	27.7436	-80.3074	19.3024	33.0462	126.808	0	0	0.565	259.27	-14.5	307.26	8	7.59836
2019-03-11	55512	0.168403	0.5	0.5	1	27.7438	-80.2994	19.304	33.055	126.551	0	0	0.51	295.56	-15	306.8	4	8.35739
2019-03-11	55953	0.154514	0	0	0	27.7441	-80.2935	19.3035	33.0625	129.784	0	0	0.61	299.51	-15	304.8	4	8.92899
2019-03-11	56393	0.140625	0	0	0	27.7444	-80.2874	19.305	33.0725	129.225	0	0	0.41	274.18	-15	306.8	4	9.52359
2019-03-11	56835	0.119792	0	0	0	27.7449	-80.2782	19.3149	33.0887	127.35	0.125	0	0.535	289.945	-15	310.42	8	10.4456
2019-03-11	57275	0.0989583	0	0	0	27.7454	-80.2688	19.333	33.105	130.219	1	0	0.68	291.64	-15	314.52	4	11.411
2019-03-11	57717	0.0850694	0	0	0	27.7457	-80.2619	19.3663	33.1325	128.62	1	0	0.64	282.72	-15	312.8	4	12.115
2019-03-11	58157	0.0711806	0	0	0	27.7461	-80.2549	19.3735	33.155	129.207	1	0	0.76	287.72	-15	313.04	4	12.8513
2019-03-11	58599	0.0572917	0	0	0	27.7464	-80.2475	19.387	33.17	129.277	0	0	0.72	288.69	-14	312.16	4	13.6255
2019-03-11	59039	0.0434028	0	0	0	27.7468	-80.2403	19.4137	33.19	130.69	0	0.5	0.71	274.03	-14	313.88	4	14.3857
2019-03-11	59481	0.0295139	0	0	0	27.7472	-80.2325	19.427	33.205	128.846	0	0	0.69	275.79	-16	312.64	4	15.2124
2019-03-11	59921	0.015625	0	0	0	27.7476	-80.2249	19.4412	33.2375	130.708	1	0	0.68	269.16	-13	318.04	4	16.0175
2019-03-12	51962	0.293403	0	0	0	27.9133	-80.3619	19.4257	33.7035	130.418	0.05	0	0.056	214.374	-14	308.736	20	10.012
2019-03-12	51963	0.217014	0.25	0	6	27.9067	-80.3647	19.3556	33.6408	138.966	0	0	0.0916667	267.208	-13.5	317.587	24	9.58555
2019-03-12	51964	0.154514	0	0	0	27.8994	-80.3643	19.2072	33.4942	140.569	0	0	0.243333	308.96	-14	330.333	12	9.23453
2019-03-12	51965	0.112847	0	0	0	27.8922	-80.3631	19.1215	33.3642	142.099	0	0.0833333	0.336667	302.51	-13.3333	338.987	12	8.99537
2019-03-12	51966	0.0711806	0	0	0	27.884	-80.3597	19.1002	33.3275	144.303	0	0	0.3	306.87	-13	339	4	8.87351
2019-03-12	52403	0.355903	0	0	0	27.9169	-80.3557	19.2824	33.5644	131.107	0.0625	0.375	0.085	124.502	-14	297.28	16	10.7259
2019-03-12	52407	0.0850694	0	0	0	27.887	-80.361	19.1085	33.345	141.479	0	0	0.41	306.03	-13	340.16	4	8.91078
2019-03-12	52408	0.0503472	0	0	0	27.8796	-80.3571	19.0857	33.295	146.206	0	0	0.41	307.135	-14	340.16	8	8.90206
2019-03-12	52409	0.0225694	0	0	0	27.8733	-80.3537	19.0707	33.255	143.25	0	0	0.415	306.63	-14.5	336.9	8	8.99299
2019-03-12	52844	0.404514	0	0	0	27.9172	-80.3481	19.352	33.6492	128.118	0	0	0.21	104.947	-14	289.333	12	11.5722
2019-03-12	53286	0.446181	0.0833333	0	1	27.9129	-80.3396	19.2968	33.4583	131.012	0	0.333333	0.33	136.407	-14	285.547	12	12.3587
2019-03-12	53727	0.480903	0	0	0	27.9067	-80.3324	19.6889	33.8637	135.586	0	1	0.44	157.205	-13.5	280.32	8	12.7492
2019-03-12	54169	0.508681	0	0	0	27.9006	-80.3269	20.3886	34.5812	136.599	0	0.5	0.43	161.025	-14	293.7	8	12.9532
2019-03-12	54170	0.529514	0	0	0	27.8956	-80.3231	20.875	34.96	133.284	0	0	0.46	166.26	-14	284.84	4	13.075
2019-03-12	54611	0.550347	0	0	0	27.8903	-80.3197	20.5855	34.7062	137.876	0	0	0.46	169.915	-14.5	289.5	8	13.1954
2019-03-12	54612	0.578125	0	0	0	27.8827	-80.3151	19.9329	34.1125	132.312	0.75	0	0.51	171.49	-14.5	297.7	8	13.3868
2019-03-12	55054	0.598958	0	0	0	27.8763	-80.3116	19.4495	33.6425	132.555	1	0.5	0.57	169.88	-14	280.32	4	13.5619
2019-03-12	55055	0.612847	0.25	0.25	0	27.8717	-80.3088	20.1027	34.165	130.269	0.25	0	0.61	168.69	-13	280.76	4	13.7426
2019-03-12	55496	0.626736	0	0	0	27.8669	-80.3061	19.6117	33.795	132.121	0.5	0	0.62	170.69	-13	285.04	4	13.9413
2019-03-12	55497	0.647569	0	0	0	27.8598	-80.3014	19.9539	33.94	130.635	0	0	0.655	165.435	-13	299.34	8	14.3137
2019-03-12	55940	0.675347	0	0	0	27.8499	-80.2927	19.923	33.7712	129.797	0	0	0.915	153.795	-13	284.64	8	15.0556
2019-03-12	56380	0.703125	0	0	0	27.8535	-80.2855	20.9427	33.5462	130.209	0	0	0.2	42.865	-13.5	206.34	8	15.9161
2019-03-12	56820	0.744792	0	0	0	27.8619	-80.2767	21.1352	33.5012	134.244	0	0	0.155	65.795	-14.5	159.66	8	17.0461
2019-03-12	56821	0.723958	0	0	0	27.8579	-80.281	21.3357	33.5175	130.703	0	0	0.18	60.64	-14	187.68	4	16.502
2019-03-12	57260	0.772569	0	0	0	27.868	-80.2705	21.1034	33.6025	131.679	0	0	0.245	52.76	-15.5	194.2	8	17.8494
2019-03-12	57700	0.814236	0	0	0	27.8775	-80.2606	20.9572	33.2875	136.648	0.875	0.625	0.275	61.585	-17	181.02	8	19.1277
2019-03-12	57701	0.793403	0	0	0	27.8727	-80.2656	21.062	33.5175	134.477	0.5	0	0.23	45	-17	192.08	4	18.4806
2019-03-12	58140	0.842014	0	0	0	27.8837	-80.2541	20.9162	33.2612	139.372	0.75	0.375	0.245	64.545	-18.5	270.88	8	19.9697
2019-03-12	58580	0.890625	0	0	0	27.8935	-80.2439	21.0052	33.4675	133.905	0	0	0.16	108.43	-20	273.24	4	21.3183
2019-03-12	58581	0.869792	0	0	0	27.8896	-80.248	20.9624	33.37	135.338	0.5	0	0.16	68.2	-19	183.82	8	20.7719
2019-03-12	59020	0.911458	0	0	0	27.8981	-80.2393	20.9982	33.5737	133.565	0	0	0.21	44.065	-20	251.62	8	21.9528
2019-03-12	59460	0.973958	0	0	0	27.9088	-80.2283	21.0587	33.9225	134.221	0.75	0	0.13	261.25	-22	251.36	4	23.4526
2019-03-12	59461	0.946181	0.0833333	0	1	27.9047	-80.2325	21.0102	33.7783	133.578	0	0	0.0866667	213.317	-21.6667	255.093	12	22.8741
2019-03-12	59900	0.996528	0	0	0	27.9125	-80.2244	20.814	33.89	136.249	0	0	0.14	225	-21	251.36	1	23.9891
2019-03-12	59901	0.987847	0	0	0	27.9108	-80.2261	21.025	33.88	134.002	0	0	0.03	288.43	-22	251.36	4	23.7545
2019-03-13	43123	0.996528	1	1	1	28.065	-80.5156	20.155	32.85	137.07	0	1	0.61	328.39	-17	253.56	1	3.93541
2019-03-13	43565	0.987847	0.5	0.25	0	28.0593	-80.5124	20.1543	32.8525	137.167	0	0	0.61	333.85	-17	253.56	4	3.96782
2019-03-13	43566	0.973958	0.25	0	1	28.0536	-80.5093	20.2265	32.835	136.041	0	0	0.64	325.81	-16	253.56	4	3.99776
2019-03-13	44007	0.960069	0	0	0	28.0478	-80.5062	20.2417	32.835	135.052	0	0	0.58	327.68	-17	253.56	4	4.02925
2019-03-13	44008	0.946181	0	0	0	28.0422	-80.5031	20.1572	32.795	137.685	0	0	0.64	322.59	-17	253.56	4	4.05856
2019-03-13	44450	0.932292	0	0	0	28.0364	-80.5	20.144	32.76	138.56	0	0.25	0.59	326.04	-16	253.56	4	4.05581
2019-03-13	44451	0.918403	0.25	0.25	0	28.0308	-80.497	20.0887	32.7025	140.346	0	1	0.58	325.49	-16	253.56	4	3.95369
2019-03-13	44452	0.904514	0	0	0	28.0251	-80.4939	20.0985	32.685	144.257	0	1	0.65	315	-16	253.56	4	3.85926
2019-03-13	44893	0.890625	0	0	0	28.0195	-80.4908	19.9575	32.6175	142.657	0	1	0.72	320.09	-14	253.56	4	3.76251
2019-03-13	44894	0.876736	0	0	0	28.0134	-80.4875	19.8872	32.565	140.305	0	1	0.7	323.13	-14	253.56	4	3.65822
2019-03-13	45336	0.862847	0	0	0	28.0073	-80.4842	19.9007	32.56	140.257	0	1	0.84	317.41	-16	253.56	4	3.55201
2019-03-13	45337	0.848958	0	0	0	28.0008	-80.4807	20.0825	32.62	142.576	0	1	0.79	323.28	-16	253.56	4	3.43963
2019-03-13	45778	0.835069	0.25	0.25	0	27.9944	-80.4772	20.2297	32.6475	144.431	0	1	0.89	320.94	-16	253.56	4	3.3271
2019-03-13	45779	0.821181	0	0	0	27.9876	-80.4736	19.9655	32.525	144.062	0	1	0.88	322.35	-17	253.56	4	3.21193
2019-03-13	45780	0.807292	0	0	0	27.9809	-80.4699	19.8267	32.45	142.109	0	1	0.91	318.11	-16	253.56	4	3.09294
2019-03-13	46222	0.793403	0	0	0	27.9741	-80.4662	19.956	32.5075	140.047	0	1	0.93	322.02	-16	253.56	4	2.97531
2019-03-13	46223	0.779514	0	0	0	27.9671	-80.4624	19.7537	32.445	141.092	0	0.75	0.93	322.88	-15	253.56	4	2.85687
2019-03-13	46664	0.765625	0	0	0	27.96	-80.4585	19.8255	32.4725	137.481	0	0	1.05	318.87	-15	253.56	4	2.73316
2019-03-13	46665	0.751736	0	0	0	27.9526	-80.4546	19.7892	32.4825	134.491	0	0	0.94	318.47	-14	253.56	4	2.60618
2019-03-13	47108	0.737847	0	0	0	27.9458	-80.4508	19.7598	32.4725	132.596	0	0	1.29	254.67	-15	253.56	4	2.48753
2019-03-13	47548	0.723958	0.25	0.25	0	27.9448	-80.4427	19.579	32.33	132.726	0	0	0.95	263.93	-15	253.56	4	3.15317
2019-03-13	47990	0.710069	0.25	0.25	0	27.9457	-80.4336	19.523	32.2875	132.988	0	0	0.93	262.57	-16	253.56	4	4.02546
2019-03-13	48430	0.696181	0	0	0	27.9467	-80.4248	19.6435	32.2925	132.208	0	0	0.97	267.05	-15	253.56	4	4.88112
2019-03-13	48871	0.682292	0	0	0	27.9475	-80.4156	19.5997	32.2975	132.742	0	0	0.95	265.19	-15	253.56	4	5.76081
2019-03-13	49753	0.668403	0	0	0	27.9484	-80.4065	19.6263	32.3325	134.26	0	0	0.99	265.96	-15	253.56	4	6.63399
2019-03-13	50194	0.654514	0	0	0	27.9494	-80.3973	19.8795	32.4275	133.789	0	0	1.04	265.05	-15	253.56	4	7.51855
2019-03-13	50635	0.640625	0.25	0	1	27.9503	-80.3877	19.8125	32.445	133.076	0	0	1.05	260.72	-15	253.56	4	8.46176
2019-03-13	51075	0.626736	0.25	0	1	27.9513	-80.3779	19.7745	32.395	133.381	0	0	1.1	262.68	-14	253.56	4	9.44631
2019-03-13	51517	0.612847	0.5	0.25	2	27.9523	-80.368	19.8488	32.39	133.06	0	0	1.17	259.65	-15	253.56	4	10.4714
2019-03-13	52399	0.597222	0	0	0	27.9533	-80.3571	19.9202	32.388	132.811	0	0	1.096	259.6	-16	253.56	5	11.6057
2019-03-13	52839	0.583333	0	0	0	27.9542	-80.348	19.9053	32.3633	132.446	0	0	1.12	260.2	-15	253.56	3	12.5737
2019-03-13	53280	0.571181	0.25	0	1	27.9552	-80.3381	19.8277	32.3475	132.314	0	0	1.04	257.83	-17	253.56	4	13.6297
2019-03-13	53721	0.557292	0.25	0	1	27.9561	-80.3287	19.8782	32.3425	139.062	0	0	1.04	254.89	-18	253.56	4	14.6413
2019-03-13	54603	0.543403	0.25	0	1	27.9571	-80.3194	19.914	32.35	132.389	0	0	1.11	259.09	-18	253.56	4	15.6474
2019-03-13	55044	0.529514	0.25	0	1	27.9581	-80.3096	19.9285	32.3575	131.83	0	0	1.08	254.93	-19	253.56	4	16.7082
2019-03-13	55484	0.515625	0	0	0	27.959	-80.3001	19.9497	32.3725	136.652	0.25	0	1.07	258.17	-20	253.56	4	17.7425
2019-03-13	55926	0.501736	0	0	0	27.9598	-80.2928	19.9885	32.38	132.735	0	0	1.02	256.42	-21	250.92	4	18.5456
2019-03-13	56808	0.487847	0	0	0	27.961	-80.2812	20.0482	32.38	136.64	0	0	1.17	255.61	-21	266.36	4	19.8133
2019-03-13	57248	0.473958	0	0	0	27.9619	-80.2713	20.096	32.3775	130.461	0	0	1.06	262.94	-21	271.64	4	20.8997
2019-03-13	57689	0.460069	0	0	0	27.9629	-80.2617	20.0792	32.375	134.148	0	0	0.98	260.06	-22	274.08	4	21.9533
2019-03-13	58130	0.444444	0	0	0	27.9638	-80.2521	20.0346	32.398	129.853	0	0	1.012	259.868	-22	266.88	5	23.0092
2019-03-13	58571	0.430556	0	0	0	27.9646	-80.2439	19.953	32.4267	135.119	0	0	0.84	260.43	-22	252.04	3	23.9081
2019-03-13	59453	0.411458	0	0	0	27.9658	-80.232	19.9071	32.4937	132.714	0	0	0.785	248.605	-23	251.18	8	25.2269
2019-03-13	59900	0.0225694	0	0	0	27.9154	-80.2214	21.0924	34.3037	133.582	0.125	0	0.08	281.145	-21.5	144.6	8	24.4146
2019-03-13	60335	0.383681	0	0	0	27.9672	-80.2174	19.7662	32.7325	132.028	0	0	0.795	246.19	-23.5	250.84	8	26.839
2019-03-13	60341	0.0503472	0	0	0	27.9199	-80.2168	21.8614	34.4675	134.221	0.75	0	0.07	172.495	-21.5	273.2	8	25.0534
2019-03-13	60775	0.362847	0	0	0	27.9683	-80.2062	20.2207	32.905	130.654	0	0	0.85	247.07	-23	250.84	4	28.078
2019-03-13	60780	0.105903	0	0	0	27.9303	-80.206	20.4585	34.13	134.159	0.625	0.125	0.16	7.585	-22	258.48	8	26.581
2019-03-13	60781	0.078125	0	0	0	27.9249	-80.2116	22.39	34.8425	134.418	0.375	0	0.21	176.5	-21	268.42	8	25.7859
2019-03-13	61217	0.348958	0	0	0	27.9691	-80.1984	20.4142	33.13	136.729	0	0	0.77	251.1	-25	250.84	4	28.9383
2019-03-13	61221	0.133681	0.125	0.125	0	27.9359	-80.2001	20.082	33.6325	135.316	0.75	0	0.19	18.875	-23	251.14	8	27.4112
2019-03-13	61657	0.335069	0	0	0	27.9699	-80.1907	20.7402	33.2675	137.415	0	0	0.72	253.84	-27	250.84	4	29.7895
2019-03-13	61660	0.175347	0	0	0	27.9449	-80.1908	20.421	33.2687	135.42	0.25	0	0.2125	17.145	-24.5	250.84	8	28.7433
2019-03-13	61661	0.154514	0	0	0	27.9402	-80.1957	20.476	33.4375	133.924	0	0	0.16	14.04	-24	250.84	4	28.0431
2019-03-13	62098	0.321181	0	0	0	27.9706	-80.1834	20.7902	33.2375	137.87	0	0.5	0.89	244.59	-27	250.84	4	30.6022
2019-03-13	62101	0.203125	0	0	0	27.951	-80.1845	20.4529	33.1437	136.572	0.125	0	0.3	31.285	-26.5	250.84	8	29.6535
2019-03-13	62539	0.307292	0	0	0	27.9713	-80.1757	20.6272	33.1775	133.32	0	0	0.87	249.9	-29	250.84	4	31.4495
2019-03-13	62540	0.237847	0	0	0	27.961	-80.1742	20.491	33.0925	134.035	0.5	0	0.36	34.895	-27.5	250.84	4	31.1529
2019-03-13	62541	0.223958	0	0	0	27.9562	-80.1791	20.4692	33.0875	137.251	0.5	0	0.34	37.87	-27	250.84	4	30.4391
2019-03-13	62980	0.293403	0	0	0	27.9722	-80.1676	20.5843	33.19	136.728	0.5	0	0.25	258.69	-28	250.84	4	32.3403
2019-03-13	62981	0.258681	0	0	0	27.9654	-80.1696	20.5046	33.0837	136.967	0.875	0	0.385	37.475	-28	250.84	8	31.8146
2019-03-13	63421	0.279514	0	0	0	27.9713	-80.1634	20.561	33.1375	135.616	1	0	0.45	44.09	-29	250.84	4	32.7197
2019-03-14	43122	0.0225694	0.375	0.25	1	28.0726	-80.5176	20.1202	32.7962	137.67	0	0.375	0.65	328.575	-17	116.489	8	4.09583
2019-03-14	43563	0.0434028	0	0	0	28.0753	-80.5094	20.0918	32.6875	136.148	0.5	0	0.61	75.74	-17	116.489	4	5.05394
2019-03-14	44004	0.0572917	0	0	0	28.0763	-80.5023	20.0505	32.6525	137.288	0	0	0.6	76.43	-17	116.489	4	5.81195
2019-03-14	44445	0.0711806	0.5	0.5	2	28.0772	-80.4949	20.0362	32.6575	135.095	0	0	0.62	79.78	-17	136.863	4	6.58792
2019-03-14	44885	0.0850694	1	1	3	28.0782	-80.4875	20.0797	32.6875	132.791	0	0	0.63	79.94	-17	136.863	4	7.37784
2019-03-14	45327	0.0989583	0.75	0.5	3	28.0792	-80.4802	20.1932	32.7425	135.015	0	0	0.62	79.78	-18	136.863	4	8.15777
2019-03-14	45767	0.112847	0.5	0.25	2	28.0802	-80.4723	20.3852	32.8075	133.654	0	0	0.7	79.33	-19	136.863	4	8.99651
2019-03-14	46209	0.126736	0	0	0	28.0813	-80.4641	20.457	32.825	134.979	0	0	0.78	75.07	-19	136.863	4	9.86917
2019-03-14	46649	0.140625	0	0	0	28.0824	-80.456	20.4587	32.7775	134.176	0	0	0.74	79.9	-19	159.96	4	10.7293
2019-03-14	47090	0.154514	0	0	0	28.0834	-80.4479	20.3532	32.6775	132.771	0.25	0	0.76	77.06	-20	169.863	4	11.588
2019-03-14	47531	0.168403	0.25	0.25	0	28.0845	-80.4396	20.1275	32.5575	131.915	0.5	0	0.8	83.5	-21	169.863	4	12.4682
2019-03-14	47972	0.182292	0.5	0.5	0	28.0857	-80.4312	19.6572	32.49	133.432	0.75	0	0.82	78.69	-21	169.863	4	13.3597
2019-03-14	48412	0.196181	0	0	0	28.0868	-80.4228	19.4575	32.64	135.997	0.5	0	0.81	76.48	-21	169.863	4	14.2548
2019-03-14	49294	0.210069	0.25	0	1	28.0879	-80.4141	19.551	32.5175	134.391	1	0	0.88	73.43	-22	171.23	4	15.1376
2019-03-14	49736	0.223958	0	0	0	28.0891	-80.4053	19.3985	32.605	133.273	0.25	0	0.88	74.23	-22	171.23	4	16
2019-03-14	50176	0.237847	0	0	0	28.0905	-80.395	19.3135	32.735	133.189	0	0	0.865	73.865	-21	171.23	4	17.0175
2019-03-14	50617	0.25	0.333333	0	1	28.0916	-80.3867	19.4117	33.0433	138.216	0.666667	0	0.816667	77.0033	-21	171.23	3	17.8317
2019-03-14	51058	0.263889	0.8	0.2	3	28.0924	-80.3804	19.1892	33.22	136.216	0.4	0	0.84	71.242	-21	171.23	5	18.445
2019-03-14	51499	0.279514	0.25	0.25	0	28.0936	-80.3714	19.0182	33.2175	135.893	0.75	0	0.83	76.8	-22	172.066	4	19.3337
2019-03-14	51939	0.293403	0	0	0	28.0948	-80.3622	19.217	33.45	135.536	0.25	0	0.8025	68.695	-21.25	172.066	4	20.2383
2019-03-14	52381	0.302083	0	0	0	28.0958	-80.3546	19.769	33.82	137.056	0	0	0.9	69.15	-21	172.066	1	20.9837
2019-03-14	52821	0.315972	0	0	0	28.0966	-80.3488	21.1986	34.4857	134.832	0	0	0.828571	74.37	-21.5714	172.066	7	21.5528
2019-03-14	53262	0.335069	0	0	0	28.098	-80.3382	22.016	34.875	133.76	0.75	0	0.77	74.88	-22	172.066	4	22.5891
2019-03-14	53703	0.348958	0	0	0	28.0991	-80.33	21.932	34.7625	139.864	0	0	0.8	71.11	-22	166.54	4	23.3944
2019-03-14	54127	0.996528	0	0	0	28.2338	-80.3256	20.247	32.8	136.582	0	0	0.69	284.24	-20	171.877	1	29.5964
2019-03-14	54144	0.361111	0	0	0	28.1001	-80.3217	21.9553	34.76	131.424	0	0	0.83	78.83	-22	166.54	3	24.2134
2019-03-14	54568	0.987847	0	0	0	28.2338	-80.3182	20.01	32.795	135.61	0	0	0.58	268.03	-20	171.877	4	30.397
2019-03-14	54585	0.368056	0	0	0	28.101	-80.3154	21.97	34.77	130.209	0	0	0.88	68.68	-22	166.54	1	24.8345
2019-03-14	55009	0.96875	0.285714	0.142857	2	28.2338	-80.3089	19.8169	32.7243	134.365	0	0	0.567143	262.816	-21	171.877	7	31.4059
2019-03-14	55026	0.376736	0	0	0	28.1015	-80.3112	22.799	35.365	130.552	0	0	0.8325	73.035	-22	166.54	4	25.2419
2019-03-14	55450	0.954861	0	0	0	28.2338	-80.3043	19.933	32.77	134.296	0	0	0.62	286.97	-21	171.877	1	31.9051
2019-03-14	55466	0.388889	0	0	0	28.1026	-80.303	22.4993	35.2	136.65	0	0	0.893333	71.92	-23	166.54	3	26.0499
2019-03-14	55891	0.939236	0.25	0.25	0	28.2338	-80.295	19.9655	32.8237	134.05	0	0	0.5225	279.232	-22	172.221	8	32.9192
2019-03-14	55908	0.402778	0	0	0	28.1037	-80.2948	21.7142	34.894	133.392	0	0	0.928	75.226	-24.8	166.54	5	26.8512
2019-03-14	56332	0.918403	0.25	0.25	0	28.2337	-80.287	20.012	32.84	133.356	0	0	0.5625	270.752	-22	173.253	4	33.788
2019-03-14	56348	0.414931	0	0	0	28.1047	-80.287	19.5805	33.95	134.474	0	0	0.85	72.85	-25	157.671	2	27.6222
2019-03-14	56773	0.904514	0.75	0.75	3	28.2337	-80.2785	20.0022	32.8425	134.124	0	0	0.64	292.96	-22	173.253	4	34.7132
2019-03-14	56789	0.427083	0	0	0	28.1058	-80.2784	18.5326	33.444	131.591	0	0	0.908	74.54	-24	157.671	5	28.4602
2019-03-14	57214	0.890625	1	1	0	28.2336	-80.2718	20.1532	32.815	134.132	0	0	0.61	280.39	-23	173.253	4	35.4372
2019-03-14	57230	0.440972	0	0	0	28.1069	-80.2701	18.5933	33.3533	130.247	0	0	0.886667	75.0567	-24	157.671	3	29.2758
2019-03-14	57655	0.873264	0.5	0.5	0	28.2335	-80.264	20.221	32.8067	133.714	0	0	0.673333	274.547	-23.3333	173.253	6	36.2892
2019-03-14	57671	0.453125	0	0	0	28.1079	-80.2629	18.5402	33.2975	134.577	0	0	0.9275	78.1225	-24.5	157.671	4	29.9829
2019-03-14	58096	0.859375	0	0	0	28.2335	-80.2576	20.223	32.77	135.202	0	0	0.61	276.55	-24	173.253	2	36.9844
2019-03-14	58112	0.465278	0	0	0	28.109	-80.2545	18.5327	33.18	132.474	0	0	0.726667	77.17	-25	157.671	3	30.812
2019-03-14	58537	0.848958	0.5	0.5	0	28.2335	-80.2506	20.149	32.735	135.25	0.25	0	0.78	284.93	-24	173.253	4	37.7411
2019-03-14	58553	0.479167	0	0	0	28.1099	-80.2473	18.5784	33.07	130.307	0	0	0.65	73.724	-25.8	155.762	5	31.5197
2019-03-14	58978	0.835069	0.5	0.5	0	28.2335	-80.2429	20.0277	32.645	134.868	0.25	0	0.71	269.19	-24	165.625	4	38.5804
2019-03-14	58993	0.494792	0	0	0	28.1111	-80.2388	18.7345	32.8775	130.899	0	0	0.675	78.89	-26	155.285	4	32.3554
2019-03-14	59419	0.821181	0.5	0.25	1	28.2335	-80.2351	19.959	32.59	135.035	0.5	0	0.69	280.82	-27	165.625	4	39.4274
2019-03-14	59435	0.512153	0	0	0	28.112	-80.2317	18.8533	32.7267	131.825	0	0	0.675	75.29	-26	155.285	6	33.0524
2019-03-14	59860	0.800347	0.625	0.5	4	28.2334	-80.2248	19.5919	32.5	135.957	0.625	0	0.76	290.992	-29.25	165.625	8	40.5485
2019-03-14	59875	0.529514	0	0	0	28.1133	-80.2218	19.003	32.6275	130.9	0	0	0.76	85.49	-27	155.285	4	34.022
2019-03-14	60302	0.777778	0.2	0	1	28.2305	-80.2132	19.4518	32.554	136.439	0.6	0.2	1.086	338.232	-31.2	165.625	5	41.7453
2019-03-14	60303	0.755208	0	0	0	28.2192	-80.2118	19.4405	32.585	140.422	0	1	1.03	340.68	-32	165.625	2	41.4262
2019-03-14	60316	0.543403	0	0	0	28.1144	-80.2137	19.0632	32.58	131.312	0	0	0.75	73.74	-26	155.285	4	34.817
2019-03-14	60743	0.763889	0	0	0	28.2234	-80.2123	19.4767	32.52	136.683	0	1	0.926667	339.77	-32	165.625	3	41.553
2019-03-14	60744	0.746528	0	0	0	28.2144	-80.2112	19.5107	32.48	136.434	0	1	0.97	336.967	-32	165.625	3	41.2855
2019-03-14	60745	0.734375	0.25	0	1	28.2072	-80.2103	19.4217	32.5875	133.616	0	0	0.9825	338.015	-32	167.001	4	41.0876
2019-03-14	60746	0.722222	0	0	0	28.2003	-80.2097	19.495	32.5233	133.329	0	0	0.946667	339.913	-31.3333	167.46	3	40.8273
2019-03-14	60747	0.708333	0	0	0	28.1911	-80.2091	19.4836	32.55	132.878	0	0	1.004	337.09	-31	167.46	5	40.2838
2019-03-14	60748	0.694444	0.333333	0	1	28.1853	-80.2083	19.5097	32.5333	129.278	0	0	0.97	332.083	-32.6667	159.09	3	39.9667
2019-03-14	60749	0.678819	0	0	0	28.176	-80.2071	19.3912	32.5133	131.382	0	0	0.991667	333.63	-32	154.906	6	39.4671
2019-03-14	60750	0.664931	0	0	0	28.1693	-80.2064	19.297	32.51	133.389	0	0	0.99	327.75	-32	154.906	2	39.0906
2019-03-14	60751	0.652778	0	0	0	28.162	-80.2052	19.3064	32.53	132.752	0	0	0.896	325.39	-33	154.608	5	38.7173
2019-03-14	60757	0.557292	0	0	0	28.1154	-80.2062	19.108	32.54	128.569	0	0	0.66	76.81	-28	149.483	4	35.5589
2019-03-14	61193	0.638889	0.333333	0.333333	1	28.1565	-80.2042	19.323	32.4833	130.931	0	0	0.816667	332.887	-32.3333	154.608	3	38.436
2019-03-14	61194	0.626736	0	0	0	28.1491	-80.2033	19.2207	32.48	133.493	0	0	0.85	331.34	-33	154.608	4	38.0297
2019-03-14	61195	0.612847	0	0	0	28.1424	-80.2023	19.139	32.4575	137.134	0	0	0.91	338.78	-33	154.608	4	37.6802
2019-03-14	61196	0.598958	0	0	0	28.1351	-80.2014	19.1105	32.4625	130.189	0	0	1.21	342.16	-32	154.608	4	37.2765
2019-03-14	61197	0.585069	0	0	0	28.1261	-80.2003	19.119	32.465	129.209	0	0	1.15	344.88	-32	154.608	4	36.7888
2019-03-14	61198	0.571181	0	0	0	28.1172	-80.1992	19.1305	32.5	133.864	0	0	0.89	102.95	-32	149.483	4	36.2949
2019-03-15	42660	0.376736	0.5	0	2	28.2415	-80.5259	19.324	32.3675	134.338	0	0	0.53	357.84	-16	286.364	4	7.65188
2019-03-15	42661	0.355903	0.25	0	2	28.2355	-80.5267	19.3684	32.3537	134.41	0	0	0.835	272.32	-16.5	286.364	8	7.50801
2019-03-15	43098	0.432292	0.25	0	1	28.2615	-80.5169	19.1357	32.435	135.503	0	0	0.57	345.72	-16	302.215	4	8.83769
2019-03-15	43099	0.418403	0.25	0	1	28.2566	-80.5189	19.2632	32.405	135.483	0	0	0.67	347.01	-17	302.215	4	8.57722
2019-03-15	43100	0.397569	0.75	0.75	3	28.249	-80.5223	19.2956	32.3762	135.46	0	0	0.545	354.285	-17	294.289	8	8.1229
2019-03-15	43102	0.335069	0	0	0	28.2346	-80.5177	19.3787	32.335	133.962	0	0	0.58	285	-17	286.364	4	8.50235
2019-03-15	43538	0.473958	0	0	0	28.2762	-80.5086	19.0352	32.68	136.938	0	0	0.49	1.17	-16	302.215	4	9.56722
2019-03-15	43539	0.453125	0.125	0	1	28.2687	-80.5124	19.0285	32.5437	136.433	0	0	0.605	356.225	-16	302.215	8	9.23599
2019-03-15	43543	0.321181	0.25	0	1	28.2346	-80.5105	19.266	32.3825	133.841	0	0	0.59	278.82	-17	286.364	4	9.29263
2019-03-15	43977	0.501736	0.5	0	2	28.2871	-80.503	19.0965	32.7775	138.362	0	0	0.59	0.97	-16	302.215	4	10.1541
2019-03-15	43978	0.487847	0	0	0	28.2817	-80.5057	19.0515	32.7125	136.298	0	0	0.62	0	-16	302.215	4	9.84548
2019-03-15	43984	0.307292	0	0	0	28.2346	-80.5033	19.3065	32.375	134.455	0	0	0.58	280.92	-18	286.364	4	10.0944
2019-03-15	44416	0.543403	0	0	0	28.3039	-80.4946	19.1322	32.8475	135.613	0	0	0.59	358.06	-15	376.388	4	11.1301
2019-03-15	44417	0.529514	0.25	0	1	28.2985	-80.4973	19.1155	32.725	136.216	0	0	0.6	0.95	-15	376.388	4	10.8426
2019-03-15	44418	0.515625	0.25	0	1	28.2929	-80.5001	19.0995	32.765	135.98	0	0	0.67	358.29	-16	276.662	4	10.5164
2019-03-15	44425	0.293403	0.5	0.5	0	28.2346	-80.4962	19.2165	32.3875	134.85	0	0	0.77	292.91	-19	270.645	4	10.88
2019-03-15	44855	0.585069	0	0	0	28.3206	-80.4861	18.801	32.785	135.512	0	0.25	0.69	358.34	-15	376.388	4	12.0545
2019-03-15	44856	0.564236	0.5	0.5	1	28.3121	-80.4904	18.7536	32.97	137.17	0	0.375	0.62	179.97	-15	376.388	8	11.5824
2019-03-15	44866	0.279514	0.5	0.5	0	28.2345	-80.4888	19.207	32.3825	135.253	0	0	0.63	276.34	-19	270.645	4	11.7002
2019-03-15	45296	0.598958	0.25	0	1	28.3216	-80.4802	18.756	32.78	134.167	0	0	0.38	63.43	-15	376.388	4	12.7094
2019-03-15	45307	0.265625	0	0	0	28.2345	-80.4813	19.0237	32.4575	134.384	0	0	0.66	270.87	-19	270.645	4	12.5322
2019-03-15	45737	0.612847	0	0	0	28.3224	-80.4742	19.448	32.69	133.906	0	0	0.45	60.57	-15	376.388	4	13.3744
2019-03-15	45748	0.251736	0	0	0	28.2345	-80.475	18.995	32.4675	135.092	0	0	0.68	270	-17.5	270.645	4	13.2307
2019-03-15	46178	0.633681	0.5	0.5	1	28.3236	-80.4652	19.1602	32.8087	134.4	0	0.125	0.425	69.17	-15.5	376.388	8	14.3746
2019-03-15	46189	0.237847	0	0	0	28.2344	-80.4658	19.1637	32.445	135.224	0	0	0.75	279.96	-16	270.645	4	14.2391
2019-03-15	46618	0.654514	0	0	0	28.3249	-80.4564	19.1037	32.775	133.049	0	0.25	0.37	72.55	-16	543.329	4	15.3526
2019-03-15	46630	0.223958	0	0	0	28.2343	-80.4577	19.0512	32.4625	134.949	0	0	0.81	277.13	-17	206.733	4	15.1406
2019-03-15	47060	0.668403	0.25	0	1	28.3257	-80.4502	19.2655	32.7525	137.362	0	0.25	0.46	66.8	-15	543.329	4	16.0443
2019-03-15	47071	0.210069	0	0	0	28.2344	-80.4492	19.083	32.465	134.613	0	0	0.84	281.71	-17	206.733	4	16.0789
2019-03-15	47500	0.689236	0.5	0.5	0	28.327	-80.441	19.2551	32.7825	133.137	0	0	0.45	67.53	-16	543.329	8	17.0684
2019-03-15	47512	0.196181	0	0	0	28.2343	-80.4408	19.0845	32.4825	134.961	0	0	0.9	280.93	-18	206.733	4	17.014
2019-03-15	47941	0.710069	0.75	0.5	1	28.3283	-80.4315	19.3275	32.7	134.138	0	0	0.5	63.95	-16	543.329	4	18.1225
2019-03-15	47953	0.182292	0.5	0.5	1	28.2343	-80.432	19.104	32.515	133.945	0	0	0.78	257.39	-18	206.733	4	17.9805
2019-03-15	48382	0.723958	0.75	0.75	0	28.3291	-80.4256	19.723	32.76	134.916	0	0	0.44	62.85	-16	543.329	4	18.6458
2019-03-15	48394	0.168403	0.25	0	1	28.2355	-80.4239	19.1055	32.5425	133.968	0	0	1.09	287.6	-19	206.733	4	18.898
2019-03-15	48823	0.744792	1	0.875	2	28.3303	-80.4168	20.0397	32.655	134.234	0	0	0.42	63.195	-17.5	357.612	8	19.2483
2019-03-15	48835	0.154514	0	0	0	28.235	-80.4176	19.0765	32.5525	134.22	0	0	0.95	282.885	-19.5	176.681	4	19.5881
2019-03-15	49263	0.765625	0	0	0	28.3314	-80.4082	19.5005	32.56	132.579	0	0	0.43	54.46	-18	171.896	4	19.8506
2019-03-15	49705	0.779514	0	0	0	28.3322	-80.4027	19.5735	32.5425	131.982	0	0	0.35	66.37	-18	171.896	4	20.2599
2019-03-15	49717	0.140625	0.25	0	1	28.2342	-80.4062	19.0755	32.5575	134.957	0	0	0.98	282.91	-20	146.629	4	20.8294
2019-03-15	50145	0.800347	0.25	0	2	28.3333	-80.3946	19.3947	32.5087	132.144	0.25	0.25	0.385	57.37	-19	185.25	8	20.8709
2019-03-15	50158	0.126736	0.5	0.5	1	28.2342	-80.3971	19.1192	32.5975	134.696	0	0	0.9	268.09	-20	146.629	4	21.8245
2019-03-15	50587	0.821181	0	0	0	28.3346	-80.3853	19.4182	32.4625	136.5	0.25	0.25	0.6	60.85	-18	198.605	4	21.5982
2019-03-15	50599	0.112847	0.25	0	1	28.2342	-80.388	19.1317	32.575	135.433	0	0	0.8	269.28	-20	146.629	4	22.8077
2019-03-15	51027	0.835069	0	0	0	28.3355	-80.3787	19.3565	32.5075	138.732	1	0.5	0.63	62.62	-18	198.605	4	22.126
2019-03-15	51040	0.0989583	0	0	0	28.2341	-80.3795	19.0057	32.7625	134.364	0	0	0.75	277.7	-20	146.629	4	23.7291
2019-03-15	51468	0.848958	1	1	1	28.3363	-80.3724	19.188	32.5225	136.119	1	0	0.53	65.38	-18	202.661	4	22.6423
2019-03-15	51481	0.0850694	0.25	0	1	28.2341	-80.373	19.156	32.695	131.852	0	0	0.73	278.1	-20	115.919	4	24.4352
2019-03-15	51909	0.862847	0	0	0	28.3372	-80.366	19.458	32.4375	134.977	0.75	0	0.55	69.93	-18	202.661	4	23.1796
2019-03-15	51922	0.0711806	0.75	0.5	2	28.2341	-80.3638	19.2825	32.6375	131.052	0	0	0.71	280.52	-19	115.919	4	25.4424
2019-03-15	52350	0.883681	0	0	0	28.3385	-80.3563	19.433	32.485	134.418	0.5	0	0.595	65.505	-18.5	202.661	8	24.0147
2019-03-15	52363	0.0572917	0.25	0.25	1	28.234	-80.3561	19.3652	32.6275	135.706	0	0	0.73	283.47	-19	115.919	4	26.2772
2019-03-15	52790	0.904514	0	0	0	28.3398	-80.3463	19.5057	32.4275	134.996	0.25	0	0.58	67.83	-19	202.661	4	24.8873
2019-03-15	52804	0.0434028	0.25	0	1	28.234	-80.3483	19.1857	32.7325	134.014	0.25	0	0.63	275.44	-21	115.919	4	27.1235
2019-03-15	53232	0.918403	0	0	0	28.3408	-80.3397	19.5565	32.4525	134.197	0	0	0.59	62.56	-20	202.661	4	25.4703
2019-03-15	53245	0.0295139	0	0	0	28.234	-80.341	19.8587	32.68	134.889	0.25	0	0.78	285.64	-20	115.919	4	27.923
2019-03-15	53672	0.932292	0	0	0	28.3416	-80.3333	19.468	32.4475	133.961	0	0	0.6	57.89	-20	202.661	4	26.0372
2019-03-15	53686	0.015625	0	0	0	28.2339	-80.3332	19.7115	32.835	139.508	0	1	0.69	277.54	-20	116.616	4	28.7677
2019-03-15	54114	0.946181	0	0	0	28.3425	-80.327	19.5935	32.435	133.609	0	0	0.56	61.14	-21	124.739	4	26.5929
2019-03-15	54554	0.967014	0	0	0	28.3438	-80.3172	19.3457	32.5525	133.43	0	0	0.59	66.495	-22	124.739	8	27.4664
2019-03-15	54995	0.987847	0	0	0	28.3452	-80.3069	19.0835	32.5	134.474	0	0	0.63	72.43	-22	124.739	4	28.3796
2019-03-15	55436	0.996528	0	0	0	28.3461	-80.3	19.248	33.13	135.223	0	0	0.63	69.55	-23	124.739	1	28.9963
2019-03-16	51893	0.859375	0	0	0	28.4626	-80.3626	19.5157	32.92	136.851	0	0	0.97	259.96	-21	203.312	4	18.4428
2019-03-16	52334	0.847222	0	0	0	28.463	-80.3557	19.4323	32.7133	132.662	0	0	0.89	266.14	-21	203.312	3	19.2054
2019-03-16	52775	0.835069	0	0	0	28.4632	-80.3491	19.979	32.7775	133.35	0	0	0.93	282.4	-21	203.312	4	19.9379
2019-03-16	53216	0.824653	0	0	0	28.463	-80.3425	19.1445	32.475	136.991	0	0	0.8	277.93	-21	203.312	2	20.6624
2019-03-16	53657	0.810764	0	0	0	28.463	-80.3337	19.042	33.4383	134.851	0	0	0.66	273.885	-21.5	173.323	6	21.6402
2019-03-16	54098	0.793403	0.25	0	1	28.4633	-80.3257	18.9512	33.5	133.036	0.25	0	0.67	286.53	-22	143.334	4	22.5254
2019-03-16	54539	0.776042	0.166667	0	1	28.4634	-80.3179	19.0062	33.4717	133.284	0	0	0.615	281.665	-25.5	143.334	6	23.3981
2019-03-16	54980	0.755208	0	0	0	28.4636	-80.3078	19.0418	33.4267	133.664	0	0	0.46	262.135	-26	143.334	6	24.5161
2019-03-16	55421	0.739583	0	0	0	28.4642	-80.301	19.309	33.0767	138.511	0	0	0.41	254.25	-27	143.334	3	25.269
2019-03-16	55862	0.725694	0.6	0	3	28.465	-80.2949	19.7188	32.612	135.345	0	0	0.416	260.05	-28	143.334	5	25.937
2019-03-16	55877	0.015625	0	0	0	28.347	-80.2932	18.9675	33.34	135.82	0	0.5	0.6	69.44	-23	124.74	4	29.6136
2019-03-16	56302	0.704861	0.285714	0	2	28.4668	-80.2867	19.4081	32.5829	135.686	0	0	0.361429	278.944	-28.4286	116.061	7	26.8514
2019-03-16	56317	0.0295139	0	0	0	28.3479	-80.2866	18.7632	33.3275	134.622	0.25	0	0.57	66.14	-24	117.188	4	30.2101
2019-03-16	56744	0.680556	0	0	0	28.4686	-80.2791	19.297	32.7357	135.963	0	0	0.267143	299.836	-30.1429	116.061	7	27.6857
2019-03-16	56759	0.0434028	0	0	0	28.3487	-80.2806	18.7765	33.2925	134.856	0.75	0	0.46	70.77	-25	117.188	4	30.7702
2019-03-16	57183	0.618056	0	0	0	28.4751	-80.2677	20.095	32.7571	131.355	0	0	0.274286	225.457	-31	116.061	7	28.9512
2019-03-16	57184	0.651042	0.1	0	1	28.471	-80.2714	20.324	32.647	133.251	0	0.1	0.173	227.703	-31	116.061	10	28.5435
2019-03-16	57199	0.0642361	0	0	0	28.3499	-80.2716	18.6589	33.2187	135.064	1	0	0.46	67.615	-26.5	117.188	8	31.6034
2019-03-16	57625	0.559866	0	0	0	28.4758	-80.2637	19.0561	32.8555	130.873	0	0.172414	0.342414	77.0641	-32.2414	116.061	29	29.4016
2019-03-16	57640	0.0850694	0	0	0	28.3511	-80.2629	18.5292	33.105	135.242	0.25	0	0.41	65.32	-28	117.188	4	32.4226
2019-03-16	58065	0.467014	0.125	0	3	28.4768	-80.2572	18.7555	33.2846	131.591	0	0.791667	0.598333	121.878	-33	116.061	24	30.1224
2019-03-16	58066	0.418403	0	0	0	28.4686	-80.2521	18.8807	33.49	133.935	0	1	0.66	4.33	-33	116.061	4	30.6821
2019-03-16	58081	0.105903	0	0	0	28.3523	-80.2546	18.6859	33.1412	135.229	0.375	0	0.39	57.45	-29.5	117.188	8	33.2182
2019-03-16	58508	0.404514	0	0	0	28.4623	-80.2505	19.8592	34.2475	143.17	0	1	0.65	350.25	-33	116.061	4	30.8822
2019-03-16	58509	0.390625	0	0	0	28.4558	-80.2487	18.7807	34.5025	149.481	0	1	0.69	342.35	-34	128.322	4	31.1141
2019-03-16	58510	0.376736	0	0	0	28.4491	-80.2469	18.9175	33.6425	139.85	0	1	0.74	340.35	-34	128.322	4	31.3703
2019-03-16	58511	0.362847	0	0	0	28.4422	-80.245	19.117	33.91	136.336	0	1	0.83	342.44	-34	128.322	4	31.6535
2019-03-16	58512	0.348958	0	0	0	28.4348	-80.243	19.4762	33.9525	134.722	0	1	0.8	341.11	-34	128.322	4	31.9722
2019-03-16	58522	0.126736	0.75	0	3	28.3533	-80.2473	18.7775	32.825	135.494	0.75	0	0.27	55.71	-32	129.7	4	33.9178
2019-03-16	58953	0.335069	0	0	0	28.4276	-80.241	19.5645	34.23	133.71	0	0.5	0.88	332.27	-34	128.322	4	32.3062
2019-03-16	58954	0.321181	0	0	0	28.4204	-80.2391	19.6485	34.3325	133.033	0	0.25	0.84	338.96	-34	128.322	4	32.6508
2019-03-16	58955	0.307292	0	0	0	28.4133	-80.2371	19.6802	34.515	133.186	0	0.5	0.93	332.33	-34	157.053	4	33.0173
2019-03-16	58956	0.293403	0.5	0	2	28.4059	-80.2351	19.682	34.2925	134.837	0.25	0.5	0.94	330.71	-34	157.053	4	33.4051
2019-03-16	58962	0.154514	0.75	0.5	1	28.3546	-80.2372	18.9642	32.665	134.973	1	0	0.37	49.4	-32	129.7	4	34.8966
2019-03-16	58963	0.140625	0	0	0	28.354	-80.2422	18.7467	32.6675	136.174	0.75	0	0.34	54.46	-32	129.7	4	34.4106
2019-03-16	59398	0.279514	0.5	0	2	28.3989	-80.2331	20.0995	34.4425	135.479	0.5	0	0.9225	335.857	-34	157.053	4	33.8006
2019-03-16	59399	0.265625	0	0	0	28.3911	-80.231	19.25	34.2775	135.194	1	0	0.95	330.18	-34	157.053	4	34.2478
2019-03-16	59400	0.251736	0.75	0	3	28.3838	-80.2289	19.5572	34.365	136.909	1	0	0.9	333.72	-34	157.053	4	34.6907
2019-03-16	59404	0.168403	0.5	0.5	1	28.3553	-80.2322	18.7587	32.56	134.129	0.75	0	0.37	49.4	-33	129.7	4	35.3853
2019-03-16	59842	0.236111	0.6	0	3	28.3768	-80.227	19.751	34.57	135.178	0.8	0	0.94	329.542	-34	157.053	5	35.122
2019-03-16	59843	0.21875	0.2	0	1	28.3682	-80.2247	18.6922	33.51	135.655	1	0	0.94	335.346	-34	129.7	5	35.6709
2019-03-16	59844	0.192708	0.5	0.1	5	28.3576	-80.2244	18.6797	32.887	135.119	0.6	0	0.416	114.312	-34.2	129.7	10	36.0987
2019-03-17	51888	0.0746528	0.5	0.5	1	28.4968	-80.3619	20.036	32.605	134.51	0.5	0	0.48	91.19	-22	179.332	2	18.6767
2019-03-17	51889	0.0642361	1	1	1	28.4956	-80.3663	20.0925	32.54	134.501	0	0	0.49	279.46	-22	179.332	4	18.1728
2019-03-17	52330	0.0868056	0	0	0	28.4991	-80.3565	19.9446	32.478	134.527	0	0	0.424	80.08	-22	180.349	5	19.3098
2019-03-17	52770	0.105903	0.166667	0.166667	0	28.5026	-80.3497	20.072	32.45	134.083	0.333333	0	0.348333	63.8867	-22.1667	184.419	6	20.1112
2019-03-17	53211	0.130208	0	0	0	28.5065	-80.3421	19.5879	32.7425	134.156	0.5	0	0.255	65.0712	-23.5	184.419	8	21.024
2019-03-17	53651	0.157986	0	0	0	28.5105	-80.3343	19.3854	33.0825	135.708	0.5	0	0.145	54.215	-25.5	167.935	8	21.9589
2019-03-17	54092	0.194444	0.230769	0.0769231	2	28.5143	-80.3269	19.3648	33.4985	136.203	0.846154	0	0.119231	196.115	-26.6154	151.452	13	22.841
2019-03-17	54531	0.237847	0.5	0	1	28.5208	-80.3145	21.742	34.995	141.47	1	0	0.29	35.31	-27	151.452	2	24.3452
2019-03-17	54532	0.225694	0	0	0	28.5184	-80.319	20.2458	34.324	137.889	1	0	0.212	27.642	-27	151.452	5	23.7961
2019-03-17	54972	0.262153	0	0	0	28.5247	-80.3068	21.9135	35.23	134.258	1	0	0.46	49.4	-28	151.452	2	25.2745
2019-03-17	54973	0.25	0	0	0	28.523	-80.3102	21.399	35.004	137.731	1	0	0.404	42.538	-27.2	151.452	5	24.8687
2019-03-17	55413	0.274306	0.6	0.4	1	28.5273	-80.3018	22.5514	35.474	135.967	0.2	0	0.468	47.288	-29	151.452	5	25.8786
2019-03-17	55854	0.289931	0	0	0	28.5302	-80.2961	23.331	35.8425	136.637	0.25	0	0.3975	45.485	-29	151.452	4	26.5785
2019-03-17	56293	0.319444	0	0	0	28.5369	-80.2832	23.906	36.31	133.183	0	0	0.5	38.48	-29	127.508	1	28.1504
2019-03-17	56294	0.307292	0	0	0	28.5341	-80.2885	23.8273	36.22	133.015	0.166667	0	0.435	46.2867	-29	127.508	6	27.4964
2019-03-17	56735	0.329861	0	0	0	28.5384	-80.2802	24.0794	36.498	130.402	0	0	0.532	54.854	-29.8	127.508	5	28.5165
2019-03-17	57174	0.355903	0	0	0	28.5444	-80.2684	24.116	36.215	129.824	0	0	0.605	55.235	-30	115.84	2	29.9517
2019-03-17	57175	0.345486	0	0	0	28.5415	-80.2741	24.174	36.3775	130.227	0	0	0.49	63.43	-30	127.508	4	29.2547
2019-03-17	57616	0.369792	0	0	0	28.5467	-80.264	24.3042	36.2	129.393	0	0	0.606667	61.595	-30.6667	115.84	6	30.4963
2019-03-17	58056	0.387153	0	0	0	28.5504	-80.2566	24.3035	36.1625	129.419	0	0	0.56	62.53	-32	115.84	4	31.4022
2019-03-17	58497	0.409722	0	0	0	28.5543	-80.2489	24.2133	36.2256	129.991	0	0	0.44	77.6878	-33.4444	115.805	9	32.3374
2019-03-17	58936	0.442708	0	0	0	28.5608	-80.2364	24.4152	36.3125	133.543	0	0.75	0.36	75.58	-37	115.762	4	33.8774
2019-03-17	58937	0.430556	0	0	0	28.5583	-80.241	24.3113	36.23	130.126	0	0	0.53	88.92	-35	115.762	3	33.3084
2019-03-17	59378	0.456597	0	0	0	28.5634	-80.2313	24.4772	36.3425	138.729	0	1	0.45	78.44	-38	115.762	4	34.5051
2019-03-17	59818	0.477431	0	0	0	28.5665	-80.225	24.4961	36.3625	130.407	0	0.25	0.285	87.925	-39.5	115.762	8	35.2705
2019-03-17	60258	0.526042	0	0	0	28.5724	-80.2135	24.954	36.405	128.689	0	0	0.24	152.35	-41	115.762	4	36.694
2019-03-17	60259	0.505208	0	0	0	28.5702	-80.218	24.7872	36.38	129.464	0	0	0.185	115.795	-40.5	115.762	8	36.1398
2019-03-17	60698	0.602431	0	0	0	28.5762	-80.2061	25.0051	36.3775	129.167	0	0	0.335	206.47	-42	115.57	8	37.5997
2019-03-17	60699	0.560764	0	0	0	28.5743	-80.2099	24.9912	36.3819	129.556	0	0	0.4075	192.265	-41.25	115.714	16	37.1309
2019-03-17	61139	0.637153	0	0	0	28.5803	-80.1983	24.9362	36.495	128.824	0	0	0.28	62.53	-42	115.57	4	38.5609
2019-03-17	61140	0.623264	0	0	0	28.578	-80.2028	24.8957	36.3675	128.625	0	0	0.2	180	-41	115.57	4	38.0113
2019-03-17	61580	0.651042	0	0	0	28.5828	-80.1934	24.5687	36.5725	129.268	0	0	0.39	70.64	-43	115.57	4	39.1676
2019-03-17	62020	0.678819	0	0	0	28.5883	-80.1827	24.9952	36.5	133.511	0	0	0.47	65.06	-44	126.562	4	40.4869
2019-03-17	62021	0.664931	0	0	0	28.5855	-80.1881	24.1665	36.505	128.931	0	0	0.43	64.03	-44	126.562	4	39.8189
2019-03-17	62461	0.692708	0	0	0	28.591	-80.1774	25.1202	36.48	129.953	0	0	0.45	62.3	-45	126.562	4	41.1396
2019-03-17	62901	0.720486	0	0	0	28.5959	-80.1676	25.4475	36.495	129.859	0	0	0.33	57.26	-48	126.562	4	42.3477
2019-03-17	62902	0.706597	0	0	0	28.5936	-80.1722	25.3775	36.4825	130.16	0	0	0.49	75.68	-47	126.562	4	41.7842
2019-03-17	63341	0.748264	0	0	0	28.5996	-80.1604	25.4387	36.4925	130.713	0	0	0.11	84.81	-49	160.306	4	43.2365
2019-03-17	63342	0.734375	0	0	0	28.5979	-80.1638	25.2887	36.4975	130.728	0	0	0.17	59.04	-48	160.306	4	42.8192
2019-03-17	63782	0.776042	0	0	0	28.6034	-80.153	25.2175	36.4525	135.537	0	0	0.22	63.43	-50	160.306	4	44.161
2019-03-17	63783	0.762153	0	0	0	28.6014	-80.157	25.4025	36.4825	130.337	0	0	0.18	99.46	-50	160.306	4	43.6659
2019-03-17	64222	0.803819	0	0	0	28.6085	-80.1433	24.9732	36.3825	133.709	0	0	0.44	55.22	-52	160.306	4	45.3631
2019-03-17	64223	0.789931	0	0	0	28.6058	-80.1485	25.0395	36.4025	131.999	0	0	0.34	49.76	-52	160.306	4	44.7185
2019-03-17	64663	0.817708	0	0	0	28.6112	-80.1379	25.0317	36.4175	135.461	0	0	0.47	59.04	-53	160.306	4	46.0229
2019-03-17	65104	0.831597	0	0	0	28.6142	-80.132	25.2457	36.43	138.644	0	0	0.59	64.75	-55	160.306	4	46.7611
2019-03-17	65545	0.845486	0	0	0	28.6178	-80.1249	25.5548	36.4125	134.539	0	0	0.79	61.16	-58	40.6067	4	47.6326
2019-03-17	65985	0.859375	0	0	0	28.6217	-80.1171	25.7715	36.395	145.244	0	0	0.97	71.94	-62	40.6067	4	48.5972
2019-03-17	66426	0.873264	0	0	0	28.6256	-80.1096	25.8445	36.41	134.384	0	0	0.85	61.34	-64	28.6265	4	49.5306
2019-03-17	66865	0.901042	0	0	0	28.6315	-80.0981	25.1467	36.38	143.574	0	0	0.47	68.88	-67	28.6265	4	50.951
2019-03-17	66866	0.887153	0	0	0	28.6288	-80.1034	25.547	36.4	141.149	0	0	0.66	74.05	-66	28.6265	4	50.292
2019-03-17	67307	0.914931	0	0	0	28.6346	-80.0924	24.957	36.3925	139.14	0	0	0.6	45.67	-68	28.6265	4	51.6704
2019-03-17	67747	0.928819	0	0	0	28.6381	-80.0854	24.9687	36.4375	136.721	0	0	0.79	50.66	-69	28.6265	4	52.5269
2019-03-17	68188	0.942708	0	0	0	28.6422	-80.0775	25.0887	36.46	139.911	0	0	0.97	56.8	-72	12.7036	4	53.5159
2019-03-17	68628	0.956597	0	0	0	28.6463	-80.0696	25.232	36.4575	142.714	0	0	1.09	50.6	-75	12.7036	4	54.4967
2019-03-17	69069	0.970486	0	0	0	28.6504	-80.0614	25.1785	36.475	135.327	0	0	1.17	45.69	-77	12.7036	4	55.5089
2019-03-17	69508	0.984375	0	0	0	28.6547	-80.053	25.1572	36.4725	138.482	0	0	1.11	49.4	-84	12.7036	4	56.5503
2019-03-17	69949	0.994792	0	0	0	28.6592	-80.0448	25.167	36.47	134.162	0	0	1.25	42.74	-97	12.7036	2	57.5802
2019-03-18	48779	0.982639	0	0	0	28.679	-80.4161	18.0548	32.7589	134.167	0	0	0.202222	208.682	-19.7778	116.933	9	21.4374
2019-03-18	49220	0.956597	0	0	0	28.6771	-80.4105	18.082	32.695	135.447	0	0	0.273333	214.697	-20	117.387	6	21.8483
2019-03-18	49661	0.927083	0.181818	0	2	28.6765	-80.4034	18.1	32.6918	135.124	0	0	0.527273	206.401	-20	117.387	11	22.4748
2019-03-18	50102	0.895833	0	0	0	28.6768	-80.3948	18.1559	32.5843	135.097	0.571429	0	0.527143	222.543	-20	117.387	7	23.2993
2019-03-18	50543	0.875	0	0	0	28.6764	-80.3876	18.1338	32.598	135.406	0.8	0	0.742	249.45	-19	117.387	5	23.9564
2019-03-18	50984	0.855903	0	0	0	28.6752	-80.3784	18.111	32.6867	134.822	1	0	0.758333	254.54	-21.3333	117.387	6	24.7443
2019-03-18	51426	0.838542	0	0	0	28.6734	-80.3708	18.1017	32.6975	137.624	1	0	0.665	274.862	-22.5	135.482	4	25.3665
2019-03-18	51866	0.826389	0	0	0	28.6713	-80.3669	18.081	32.7167	136.429	0.666667	0	0.593333	264.117	-22	135.482	3	25.6214
2019-03-18	51867	0.815972	0	0	0	28.6698	-80.362	18.061	32.7733	133.985	0.666667	0	0.753333	269.01	-23	135.482	3	26.0163
2019-03-18	52308	0.800347	0	0	0	28.6684	-80.3568	18.0503	32.8517	136.16	0.666667	0	0.618333	255.95	-23	135.482	6	26.453
2019-03-18	52749	0.779514	0	0	0	28.6663	-80.3478	18.091	32.955	135.084	0.5	0	0.753333	257.488	-23.6667	124.904	6	27.2377
2019-03-18	53191	0.762153	0	0	0	28.6662	-80.3396	18.1515	32.915	131.13	0	0	0.6675	251.77	-23	124.904	4	28.0522
2019-03-18	53631	0.744792	0	0	0	28.6651	-80.3336	18.1625	32.975	132.728	0	0	0.288333	286.537	-22.6667	134.325	6	28.6044
2019-03-18	53632	0.717014	0	0	0	28.6585	-80.3315	18.1799	33.136	133.474	0	0	0.235	295.652	-23	139.036	10	28.5279
2019-03-18	53633	0.6875	0	0	0	28.652	-80.3297	18.2964	33.3329	132.924	0	0	0.227143	208.1	-23.2857	139.036	7	28.4326
2019-03-18	54074	0.664931	0	0	0	28.6511	-80.3244	18.4245	33.5125	133.522	0	0	0.7125	232.41	-25	139.036	4	28.9414
2019-03-18	54075	0.673611	0	0	0	28.6504	-80.3275	18.41	33.51	131.595	0	0	0.65	203.43	-24	139.036	1	28.5968
2019-03-18	54515	0.644097	0	0	0	28.65	-80.3175	18.507	33.525	139.62	0	0	0.3675	278.142	-28.375	139.036	8	29.6195
2019-03-18	54957	0.606571	0	0	0	28.6444	-80.3109	18.4653	33.4092	132.551	0	0	0.31	216.228	-28.3846	139.036	13	30.0886
2019-03-18	54958	0.597222	0	0	0	28.6427	-80.3096	18.437	33.36	131.798	0	0	0.41	201.54	-28	139.036	1	30.1598
2019-03-18	55398	0.569444	0.142857	0.142857	1	28.6447	-80.3017	18.4071	33.2557	135.175	0	0	0.707143	215.526	-29.8571	139.036	7	31.0585
2019-03-18	55839	0.545139	0	0	0	28.6476	-80.2936	18.4657	33.2057	134.696	0	0	0.811429	211.874	-31	125.679	7	32.0102
2019-03-18	56279	0.519097	0.125	0.125	0	28.6507	-80.2849	18.438	33.1725	132.877	0	0	0.82	210.02	-31.5	115.661	8	33.041
2019-03-18	56720	0.498264	0.25	0.25	0	28.6543	-80.2774	18.43	33.095	132.234	0	0	0.97	208.42	-33	115.661	4	33.9591
2019-03-18	57160	0.484375	0	0	0	28.6575	-80.2716	18.419	33.07	133.636	0	0	0.98	207.87	-33	115.661	4	34.6854
2019-03-18	57601	0.463542	0.25	0.25	0	28.6618	-80.263	18.3926	32.9887	134.29	0.125	0	0.975	220.24	-34.5	115.661	8	35.7488
2019-03-18	58041	0.442708	0	0	0	28.6649	-80.2539	18.4495	32.8025	132.532	0	0	0.89	218.16	-36	115.661	4	36.8189
2019-03-18	58482	0.428819	1	1	0	28.6672	-80.2481	18.461	32.75	134.253	0	0	0.29	80.22	-37	163.432	4	37.5097
2019-03-18	58483	0.407986	0.125	0.125	0	28.6652	-80.2457	18.5066	32.745	134.185	0	0	0.925	236.985	-37	141.078	8	37.6853
2019-03-18	58923	0.387153	0	0	0	28.6662	-80.2363	18.5667	32.7725	132.456	0	0	1.28	233.58	-39	141.078	4	38.7002
2019-03-18	59805	0.373264	0	0	0	28.6686	-80.2273	18.7312	32.8325	135.483	0	0	1.47	233.83	-40	163.432	4	39.7335
2019-03-18	60246	0.359375	0	0	0	28.6715	-80.2173	18.722	32.94	139.653	0	0	1.33	234.76	-41	163.432	4	40.8789
2019-03-18	60686	0.345486	0	0	0	28.6747	-80.2076	18.7325	33.045	132.5	0	0	1.48	234.6	-44	136.591	4	42.0139
2019-03-18	61127	0.331597	0	0	0	28.6782	-80.1972	18.79	33.195	132.206	0	0	1.38	235.62	-45	136.591	4	43.2377
2019-03-18	62009	0.317708	0	0	0	28.6818	-80.187	18.8987	33.315	132.656	0	0	1.4	236.08	-46	136.591	4	44.4386
2019-03-18	62449	0.303819	0	0	0	28.6854	-80.1768	19.3755	33.4625	134.088	0.5	0.5	1.73	239.89	-48	136.591	4	45.6408
2019-03-18	63330	0.289931	0	0	0	28.6888	-80.1649	20.7917	33.8625	137.567	0.75	1	1.8	243.58	-50	113.7	4	46.9836
2019-03-18	63771	0.276042	0	0	0	28.6923	-80.1516	21.3977	34.505	136.842	0.5	1	1.74	244.9	-53	113.7	4	48.4547
2019-03-18	64653	0.262153	0	0	0	28.6956	-80.1392	21.8068	34.675	135.559	0.5	1	1.38	248.28	-57	113.7	4	49.8236
2019-03-18	65093	0.248264	0	0	0	28.6985	-80.1278	22.6407	34.9725	138.546	0.5	0.5	1.22	253.35	-62	113.7	4	51.0923
2019-03-18	65975	0.234375	0.25	0.25	0	28.7012	-80.1173	23.0615	35.2925	137.53	0.5	0	1.23	221.05	-65	77.4549	4	52.2574
2019-03-18	66415	0.220486	0	0	0	28.7067	-80.1089	23.9372	35.68	135.174	1	0	1.17	215.59	-67	77.4549	4	53.3592
2019-03-18	66854	0.192708	0	0	0	28.7221	-80.0975	24.1215	36.0375	134.173	0	0	1.06	228.05	-73	64.9245	4	55.3151
2019-03-18	66855	0.206597	0	0	0	28.7146	-80.1033	23.9297	36.025	135.877	0.25	0	1.13	208.61	-69	64.9245	4	54.3439
2019-03-18	67295	0.178819	0	0	0	28.7285	-80.0907	24.1357	36.18	132.188	0.75	0	1.03	247.68	-74	64.9245	4	56.281
2019-03-18	67734	0.164931	0	0	0	28.7334	-80.0836	24.5747	36.275	135.493	0.5	0	1.1	264.24	-75	64.9245	4	57.2073
2019-03-18	68176	0.151042	0	0	0	28.7368	-80.0764	24.699	36.4275	135.573	0.5	0	1.1	284.16	-76	24.8007	4	58.0968
2019-03-18	68616	0.137153	0	0	0	28.7375	-80.0686	24.7242	36.4575	136.427	0.25	0	1.49	292.95	-79	24.8007	4	58.9302
2019-03-18	69058	0.123264	0	0	0	28.7367	-80.0592	24.7252	36.4575	136.979	0	0	1.66	305.22	-86	24.8007	4	59.8128
2019-03-18	69940	0.109375	0	0	0	28.7333	-80.0488	24.6652	36.475	135.711	0	0	2.07	315.2	-105	24.8007	4	60.6385
2019-03-18	70381	0.0954861	0	0	0	28.7273	-80.0382	24.7665	36.49	135.509	0	0	2.92	320.7	-118	20.9026	4	61.3734
2019-03-18	70389	0.0121528	0	0	0	28.6644	-80.0377	25.156	36.455	131.252	0	0	1.28	31.58	-104	21.8629	4	58.5291
2019-03-18	70824	0.0815972	0	0	0	28.7169	-80.0258	25.0907	36.455	132.55	0	0	2.34	357.55	-132	20.9026	4	62.0857
2019-03-18	70829	0.0399306	0	0	0	28.6819	-80.0274	25.2262	36.4625	132.104	0.5	0	1.97	9.94	-123	19.6739	4	60.3126
2019-03-18	70830	0.0260417	0	0	0	28.6718	-80.032	25.1817	36.4625	135.908	0	0	1.59	16.84	-114	19.6739	4	59.4155
2019-03-18	71266	0.0677083	0	0	0	28.7049	-80.023	25.2257	36.47	135.01	0	0	2.33	358.77	-136	19.6739	4	61.7925
2019-03-18	71268	0.0538194	0	0	0	28.6932	-80.0242	25.2462	36.4675	131.451	0.25	0	2.23	6.17	-133	19.6739	4	61.1429
2019-03-19	31561	0.991319	0	0	0	28.8214	-80.7252	17.568	32.21	136.699	1	0	0.2525	237.952	-15	142.725	4	2.56344
2019-03-19	31562	0.967014	0.1	0.1	1	28.8164	-80.7217	17.5805	32.144	138.873	1	0	0.279	280.88	-15	142.725	10	2.56359
2019-03-19	32004	0.940972	0	0	0	28.8095	-80.7168	17.582	32.114	141.648	1	0	0.186	287.072	-15.2	142.725	5	2.56177
2019-03-19	32005	0.916667	0.111111	0	1	28.8047	-80.7135	17.5801	32.1167	141.178	1	0	0.31	281.469	-15	142.725	9	2.55655
2019-03-19	32446	0.894097	0	0	0	28.7989	-80.7095	17.615	32.0775	142.298	1	0	0.4825	294.118	-14	142.725	4	2.55314
2019-03-19	32447	0.878472	0	0	0	28.7933	-80.7056	17.6584	32.022	140.953	1	0	0.64	306.366	-14.4	134.249	5	2.55321
2019-03-19	32889	0.861111	0	0	0	28.7874	-80.7014	17.6802	32.006	141.444	1	0	0.688	307.258	-14.4	143.84	5	2.55008
2019-03-19	32890	0.845486	0	0	0	28.7812	-80.6972	17.719	31.99	140.907	1	0	0.73	311.332	-14	143.84	4	2.54656
2019-03-19	33331	0.831597	0.25	0	1	28.7738	-80.6926	17.7642	31.9975	139.509	1	0	0.7375	316.15	-14	143.84	4	2.49259
2019-03-19	33332	0.817708	0.5	0	2	28.7683	-80.6891	17.8062	32	139.49	1	0	0.7575	312.295	-14	143.84	4	2.45608
2019-03-19	33774	0.803819	1	0	4	28.7636	-80.6858	17.8205	32	138.705	1	0	0.51	287.067	-14	143.84	4	2.45383
2019-03-19	33775	0.770833	0.266667	0.0666667	3	28.7603	-80.6836	17.8642	31.9867	134.982	1	0	0.592	236.109	-14	143.84	15	2.44587
2019-03-19	34215	0.736111	1	1	4	28.7598	-80.6755	17.9034	31.978	133.768	1	0	0.77	260.116	-14	143.84	5	3.15121
2019-03-19	34657	0.71875	0.6	0.4	3	28.7593	-80.6658	17.892	31.976	133.552	1	0	0.754	258.396	-15	140.822	5	3.99293
2019-03-19	35097	0.704861	0.666667	0	2	28.759	-80.6607	17.9147	31.98	133.055	1	0	0.74	252.963	-15	140.822	3	4.4365
2019-03-19	35539	0.692708	0.25	0	1	28.7585	-80.6526	17.9137	31.99	133.332	0.25	0	0.67	258.147	-15	140.822	4	5.14671
2019-03-19	35979	0.678819	0.5	0	2	28.7581	-80.646	17.9132	32	132.232	0.25	0	0.63	250.488	-15	140.822	4	5.71996
2019-03-19	36421	0.657986	0	0	0	28.7576	-80.6354	17.8877	32.0263	133.151	0.125	0	0.615	255.075	-16	140.822	8	6.64553
2019-03-19	36861	0.637153	0	0	0	28.757	-80.6261	17.9567	32.045	132.583	0	0	0.5	252.65	-16	140.822	4	7.4598
2019-03-19	37303	0.623264	0.25	0	1	28.7567	-80.6201	18.0162	32.055	133.753	0	0	0.49	261.87	-16	123.318	4	7.95766
2019-03-19	37744	0.609375	0.25	0.25	1	28.7564	-80.6141	18.0385	32.035	133.693	0	0	0.65	243.43	-17	123.318	4	8.45813
2019-03-19	38185	0.588542	0	0	0	28.7559	-80.6057	17.9991	32.0175	133.691	0	0	0.54	246.6	-17	123.318	8	9.14904
2019-03-19	38626	0.567708	0	0	0	28.7554	-80.5965	17.9977	32.025	140.267	0.25	0	0.33	321.07	-17	123.318	4	9.91858
2019-03-19	39067	0.553819	0	0	0	28.7541	-80.5919	18.0085	32.0325	137.996	0	0	0.35	295.11	-17	123.318	4	10.2188
2019-03-19	39068	0.539931	0.25	0.25	0	28.7512	-80.5876	18.0472	32.0325	141.206	0	0	0.66	283.19	-17	123.318	4	10.3881
2019-03-19	39509	0.526042	0.5	0	2	28.7477	-80.5824	18.0725	32.035	135.033	0	0	0.5825	288.065	-16	126.09	4	10.5956
2019-03-19	39951	0.505208	0	0	0	28.7424	-80.5745	18.0435	32.025	133.816	0	0	0.56	295.41	-16	126.09	8	10.9119
2019-03-19	40392	0.484375	0	0	0	28.737	-80.5665	18.0082	32.0375	139.484	0	0	0.61	294.06	-17	126.09	4	11.2317
2019-03-19	40834	0.470486	0	0	0	28.7332	-80.561	18.023	32.0575	138.843	0	0	0.59	311.55	-17	126.09	4	11.453
2019-03-19	41275	0.449653	0	0	0	28.7276	-80.5526	18.0586	32.07	134.19	0	0	0.62	299.06	-17.5	126.09	8	11.7858
2019-03-19	41717	0.428819	0	0	0	28.7219	-80.5441	18.0072	32.06	134.289	0	0	0.64	307.41	-17	126.09	4	12.1293
2019-03-19	41718	0.414931	0	0	0	28.719	-80.5397	17.9735	32.075	137.455	0	0	0.765	292.545	-16	122.004	4	12.3077
2019-03-19	42159	0.401042	0	0	0	28.7138	-80.5321	17.9265	32.1	137.539	0	0	0.78	290.3	-15	122.004	4	12.6588
2019-03-19	42601	0.387153	0.5	0.5	0	28.7097	-80.526	17.9348	32.12	132.324	0	0	0.83	292.57	-17	122.004	4	12.9802
2019-03-19	43042	0.373264	0	0	0	28.7054	-80.5197	17.8287	32.1375	134.902	0	0	0.97	284.89	-16	126.659	4	13.3169
2019-03-19	43484	0.359375	0.5	0.5	0	28.7016	-80.5139	17.7585	32.1575	138.089	0	0	0.6125	317.357	-16	126.659	4	13.6275
2019-03-19	43925	0.345486	0.25	0.25	1	28.6973	-80.5076	17.7667	32.2125	132.591	0	0	0.69	296.57	-16	126.659	4	13.9654
2019-03-19	43926	0.331597	0.25	0	1	28.6934	-80.5018	17.8695	32.26	131.911	0	0	0.95	263.93	-16	126.659	4	14.2769
2019-03-19	44367	0.317708	0.25	0.25	0	28.6916	-80.4942	17.9177	32.3225	135.252	0	0	0.81	262.17	-16	117.894	4	14.877
2019-03-19	44808	0.303819	0.25	0.25	0	28.6909	-80.4888	17.9387	32.325	131.514	0	0	0.815	269.4	-15.5	117.894	4	15.3437
2019-03-19	45250	0.289931	0.5	0.5	0	28.6897	-80.48	17.9125	32.3	134.238	0.25	0	0.815	267.1	-16.5	117.894	4	16.0941
2019-03-19	45690	0.276042	0	0	0	28.6885	-80.4719	17.8615	32.305	134.453	0	0	0.95	257.86	-17	117.894	4	16.7799
2019-03-19	46132	0.262153	0.25	0.25	0	28.6875	-80.4648	17.8055	32.32	130.379	0	0	0.64	277.24	-17	117.894	4	17.3884
2019-03-19	46572	0.248264	0	0	0	28.6866	-80.458	17.769	32.355	128.999	0.25	0	0.43	264.69	-18	116.739	4	17.9636
2019-03-19	47014	0.227431	0.125	0.125	0	28.6855	-80.4507	17.761	32.4087	132.828	0.125	0	0.515	252.805	-19	116.739	8	18.5858
2019-03-19	47455	0.199653	0.25	0.25	0	28.6842	-80.4411	17.7742	32.485	130.546	0.125	0	0.405	245.524	-19	116.739	8	19.4039
2019-03-19	47896	0.178819	0.25	0.25	0	28.6826	-80.4351	17.842	32.5275	131.724	0	0	0.0925	270.308	-19	116.739	4	19.8735
2019-03-19	47897	0.163194	0	0	0	28.6815	-80.4326	17.91	32.548	133.964	0	0	0.278	178.096	-19	116.739	5	20.0431
2019-03-19	48337	0.135417	0	0	0	28.6791	-80.4276	17.9654	32.5336	135.702	0	0	0.192727	141.875	-18.2727	116.739	11	20.3674
2019-03-19	48338	0.0954861	0	0	0	28.6775	-80.4243	18.0341	32.5025	133.803	0	0	0.451667	151.13	-18	116.739	12	20.5747
2019-03-19	48779	0.0416667	0.0526316	0.0526316	0	28.6782	-80.422	18.0442	32.6826	135.367	0	0	0.488947	147.282	-18.1579	116.739	19	20.8336
2019-03-20	26253	0.973958	0.142857	0.142857	0	28.9508	-80.815	17.4457	32.4357	137.599	1	0	0.462857	264.705	-16.7143	147.129	14	2.23625
2019-03-20	26695	0.935764	0.375	0.375	2	28.9441	-80.8092	17.4843	32.4775	140.43	1	0	0.39125	286.44	-16.5	147.129	8	2.36549
2019-03-20	26696	0.911458	0.5	0.333333	2	28.9387	-80.8042	17.492	32.5067	140.09	1	0	0.366667	275.067	-16.5	147.129	6	2.48368
2019-03-20	27137	0.883681	0.8	0.7	5	28.9334	-80.7994	17.487	32.505	141.345	1	0	0.328	279.656	-17	147.129	10	2.60371
2019-03-20	27579	0.852431	0.5	0.5	0	28.9281	-80.7946	17.5035	32.5212	140.841	1	0	0.24625	263.062	-17.75	147.129	8	2.71982
2019-03-20	27580	0.815972	0.461538	0.461538	1	28.9228	-80.7899	17.5035	32.5431	141.5	1	0	0.231538	211.992	-18	141.908	13	2.83659
2019-03-20	28021	0.763889	0.529412	0.529412	3	28.9175	-80.785	17.5309	32.5676	140.568	1	0	0.236471	212.526	-17.5882	143.568	17	2.95559
2019-03-20	28022	0.690972	0.36	0.32	1	28.9132	-80.7811	17.5338	32.6196	139.825	1	0	0.3588	180.07	-16.72	146.56	25	3.04846
2019-03-20	28463	0.635417	0	0	0	28.9108	-80.779	17.4574	32.6971	134.473	1	0	0.352857	184.874	-16.7143	146.56	7	3.09771
2019-03-20	28464	0.571181	0	0	0	28.9079	-80.7764	17.4112	32.7157	136.19	0.233333	0	0.319	203.002	-17.1333	146.56	30	3.16405
2019-03-20	28905	0.505208	0	0	0	28.901	-80.7701	17.3857	32.6425	134.778	0	0	0.24875	292.421	-17.375	146.56	8	3.31804
2019-03-20	28906	0.477431	0	0	0	28.8956	-80.7652	17.3876	32.6975	135.578	0	0	0.24	287.455	-17	146.56	8	3.43456
2019-03-20	29348	0.449653	0.25	0.25	0	28.8903	-80.7604	17.4267	32.6237	133.807	0	0	0.2475	318.182	-16	146.56	8	3.55427
2019-03-20	29789	0.421875	0	0	0	28.8851	-80.7557	17.4235	32.6475	135.651	0	0	0.245	307.27	-17	146.56	8	3.66768
2019-03-20	29790	0.394097	0	0	0	28.88	-80.7511	17.3737	32.6712	136.671	0	0	0.38875	293.269	-16.5	143.123	8	3.7815
2019-03-20	30232	0.366319	0.25	0.25	0	28.874	-80.7457	17.3715	32.7	136.292	0	0	0.315	271.61	-16.5	141.543	8	3.91064
2019-03-20	30233	0.342014	0.5	0.166667	2	28.8697	-80.7419	17.391	32.7067	134.687	0	0	0.306667	234.82	-16.3333	143.399	6	3.9971
2019-03-20	30673	0.328125	0	0	0	28.8683	-80.7405	17.333	32.73	136.886	0	0	0.04	345.96	-17	143.399	2	4.03805
2019-03-20	30674	0.303819	0.166667	0.166667	1	28.864	-80.7375	17.3182	32.7025	136.202	0	0	0.228333	185.966	-16.5833	143.399	12	4.04801
2019-03-20	30675	0.255208	0.1875	0.1875	0	28.8551	-80.737	17.3716	32.6406	136.156	0.0625	0	0.091875	138.864	-16	143.399	16	3.53933
2019-03-20	30676	0.199653	0.125	0.125	1	28.848	-80.7377	17.3947	32.6725	133.423	0	0	0.1375	143.741	-15.0625	143.399	16	3.04652
2019-03-20	30677	0.135417	0.52381	0.52381	0	28.8395	-80.7373	17.4248	32.6638	134.943	0	0	0.219524	206.833	-14.7619	143.399	21	2.56172
2019-03-20	30678	0.078125	0.25	0.25	0	28.8334	-80.7335	17.5403	32.3683	132.698	0.833333	0	0.288333	196.267	-14.4167	143.127	12	2.53135
2019-03-20	31120	0.03125	0.266667	0.2	1	28.8278	-80.7296	17.5607	32.278	135.875	1	0	0.172	191.919	-14.7333	142.747	15	2.54657
2019-03-21	26253	0.497129	0.130742	0.0883392	18	28.9517	-80.8161	17.3841	32.3411	134.776	0.636042	0	0.572049	199.12	-16.9823	148.554	283	2.19048
2019-03-22	26253	0.494362	0.172043	0.143369	19	28.9518	-80.8159	17.4681	32.4231	134.178	0.734767	0.0107527	0.482688	197.456	-16.7348	183.499	279	2.21107
2019-03-23	25812	0.0555556	0.263158	0.210526	2	28.9539	-80.8181	17.6076	32.67	131.806	0.789474	0	0.48	307.603	-16.1579	157.511	19	2.14027
2019-03-23	26252	0.156944	0.142857	0	5	28.9569	-80.8147	17.4894	32.7334	130.524	0.457143	0	0.368857	241.938	-17.1714	157.256	35	2.64053
2019-03-23	26253	0.628363	0.209424	0.13089	22	28.9521	-80.8162	17.5886	32.8895	134.746	0.513089	0.0418848	0.564346	219.959	-16.7225	157.511	191	2.20665
2019-03-23	26693	0.184028	0.142857	0	1	28.9589	-80.8095	17.4787	32.7314	130.403	0.571429	0	0.338571	153.936	-18	154.535	7	3.25123
2019-03-23	26694	0.251736	0.1	0.1	0	28.9527	-80.8089	17.4893	32.806	130.404	0.6	0	0.122	162.916	-17.2	157.511	10	2.91568
2019-03-23	26695	0.28125	0	0	0	28.9477	-80.8087	17.4839	32.8614	130.14	0.285714	0	0.25	244.711	-17	157.511	7	2.62101
2019-03-24	26253	0.505742	0.335714	0.228571	59	28.9523	-80.8162	17.5722	32.8804	132.989	0.364286	0.0785714	0.528286	249.241	-16.8393	174.31	280	2.2247
2019-03-25	26249	0.803819	0	0	0	28.9804	-80.8111	18.9352	33.545	135.574	0	0	0.7	349.33	-18	200.6	4	4.4203
2019-03-25	26250	0.782986	0	0	0	28.9743	-80.8143	18.8405	33.515	135.68	0	0	0.755	343.63	-17.5	200.66	8	3.74821
2019-03-25	26251	0.755208	0.125	0	1	28.965	-80.8171	18.7229	33.4637	135.351	0	0	0.72	340.135	-17	204.74	8	2.91533
2019-03-25	26252	0.678819	0.472222	0.25	16	28.9548	-80.8182	18.5468	33.3569	134.642	0	0	0.675556	311.59	-16.6667	202.551	36	2.18337
2019-03-25	26253	0.310764	0.267045	0.1875	23	28.9527	-80.8163	18.035	32.8887	132.325	0.0738636	0	0.613523	304.157	-16.6875	204.48	176	2.22722
2019-03-25	26689	0.845486	0	0	0	28.9931	-80.8034	19.111	33.6025	134.047	0	0	0.82	354.43	-19	190.36	4	5.91919
2019-03-25	26690	0.824653	0	0	0	28.9867	-80.8074	19.033	33.5687	135.095	0	0	0.655	353.915	-17	190.76	8	5.15526
2019-03-25	27129	0.925347	0	0	0	28.9951	-80.7999	19.4099	33.6614	133.083	0.0714286	0	0.550238	324.542	-19	187.533	42	6.36492
2019-03-26	27126	0.137153	0	0	0	29.0198	-80.7966	19.678	33.775	131.569	0	0	0.99	345.4	-19	171.16	4	8.18854
2019-03-26	27127	0.111111	0.4	0	2	29.0107	-80.7999	19.4744	33.736	130.848	0.2	0	0.858	329.332	-19	173.528	5	7.32115
2019-03-26	27128	0.0746528	0.125	0.0625	1	29.0041	-80.8001	19.2172	33.6844	130.751	0.375	0	0.836875	329.759	-19.25	176.112	16	6.90315
2019-03-26	27129	0.0243056	0.153846	0	2	28.9981	-80.7991	19.3778	33.5362	132.351	0.153846	0	0.783077	326.3	-19	179.917	13	6.61987
2019-03-26	27565	0.178819	0	0	0	29.0393	-80.7902	19.6495	33.65	132.565	0	0	1.1525	353.09	-19	167.44	4	9.98167
2019-03-26	27566	0.164931	0.5	0.25	2	29.0314	-80.7925	19.7668	33.7625	131.999	0	0	0.98	344.54	-19	168.6	4	9.28526
2019-03-26	27567	0.151042	0.5	0	2	29.0261	-80.7943	19.6992	33.6075	131.511	0	0	1.47	356.5	-19	166.36	4	8.79238
2019-03-26	28001	0.248264	0.75	0.25	3	29.0734	-80.7804	20.545	34.29	133.657	0.25	0	0.93	359.38	-16	171.04	4	12.4733
2019-03-26	28002	0.234375	0.5	0.25	1	29.0664	-80.7825	20.342	34.265	133.036	0	0	1.06	351.34	-16	172.72	4	11.9587
2019-03-26	28003	0.220486	0	0	0	29.0602	-80.7839	20.19	34.2	133.178	0	0	1.0975	350.31	-15	171.15	4	11.5744
2019-03-26	28004	0.206597	0	0	0	29.0535	-80.7856	19.7892	34.0225	135.007	0.75	0	1.145	351.725	-16	170.44	4	11.1891
2019-03-26	28005	0.192708	0	0	0	29.045	-80.788	19.941	34.0075	133.684	0	0	1.21	354.76	-20	165.36	4	10.5398
2019-03-26	28441	0.274306	0	0	0	29.0858	-80.775	20.8403	34.02	134.534	0	0	0.833333	123.97	-18.3333	170.347	3	13.6102
2019-03-26	28442	0.262153	0	0	0	29.0799	-80.7786	20.7532	34.305	133.148	0	0	1.01	353.16	-18	173.44	4	12.9657
2019-03-26	28880	0.302083	0	0	0	29.0951	-80.766	20.941	34.23	131.52	0	0	0.72	24.44	-19	162.16	1	14.9602
2019-03-26	28881	0.291667	0	0	0	29.0921	-80.7693	20.9162	34.222	133.818	0	0	0.826	18.124	-18.6	164.176	5	14.4889
2019-03-26	29322	0.314236	0	0	0	29.0977	-80.7621	20.857	33.7867	135.089	0	0	0.64	34.1283	-19	160.12	6	15.4878
2019-03-26	29762	0.342014	0	0	0	29.0976	-80.7548	20.7746	33.762	131.597	0	0	0.229	43.711	-20	157.348	10	16.1989
2019-03-26	29763	0.361111	0	0	0	29.0949	-80.7503	20.834	34.02	131.258	0	0	0.06	45	-20	158.36	1	16.516
2019-03-26	30204	0.375	0	0	0	29.0928	-80.7472	20.7146	34.1143	131.881	0	0	0.267143	95.17	-19.7143	164.823	7	16.7304
2019-03-26	30205	0.394097	0	0	0	29.0891	-80.7422	20.9642	34.225	130.098	0	0	0.35	103.42	-19	166.3	4	17.0654
2019-03-26	30646	0.411458	0	0	0	29.084	-80.7365	21.4248	34.8	130.886	0	0	0.521667	131.885	-19.3333	142.94	6	17.4352
2019-03-26	31088	0.430556	0	0	0	29.0782	-80.7306	21.8552	34.36	128.942	0	0	0.51	137.754	-19.8	137.416	5	17.831
2019-03-26	31089	0.446181	0.25	0	1	29.0734	-80.7264	22.4737	34.94	129.693	0	0	0.53	146.327	-19.75	131.45	4	17.99
2019-03-26	31530	0.463542	0.333333	0	2	29.0677	-80.7218	22.317	35.1017	129.382	0	0	0.488333	151.867	-20	125.853	6	18.0592
2019-03-26	31972	0.480903	0	0	0	29.0624	-80.7177	22.9615	35.2	130.943	0	0	0.375	155.652	-20	125.06	4	18.1095
2019-03-26	31973	0.501736	0	0	0	29.0562	-80.7134	23.3549	35.2912	132.17	0	0	0.325	169.24	-20	126.085	8	18.1251
2019-03-26	31974	0.527778	0	0	0	29.0483	-80.7093	23.627	35.38	129.394	0	0	0.36	181.59	-20	148.08	1	18.0223
2019-03-26	32414	0.520833	0.333333	0	1	29.0502	-80.7102	23.5627	35.3667	130.379	0	0	0.386667	182.06	-20	127.413	3	18.0595
2019-03-26	32415	0.545139	0.111111	0	1	29.0436	-80.7071	23.7858	35.0267	129.878	0	0	0.378889	182.316	-19.5556	147.196	9	17.9348
2019-03-26	32416	0.567708	0	0	0	29.0374	-80.7041	22.8112	35.4925	129.26	0	0	0.32	183.58	-19	144.4	4	17.8337
2019-03-26	32858	0.586806	0	0	0	29.0316	-80.7017	23.9301	35.5143	131.191	0	0.285714	0.361429	191.424	-19	146.486	7	17.6977
2019-03-26	32859	0.614583	0	0	0	29.0243	-80.699	23.9618	35.3378	131.469	0	0	0.318889	202.578	-18.5556	114.378	9	17.4878
2019-03-26	32860	0.644097	0	0	0	29.0171	-80.6967	23.8291	35.4887	130.698	0	0	0.29	209.66	-18	98.5	8	17.2606
2019-03-26	32861	0.678819	0	0	0	29.0084	-80.6943	23.8955	35.6025	131.874	0	0	0.34	210.38	-17	113.44	4	16.9461
2019-03-26	33301	0.664931	0	0	0	29.0119	-80.6952	23.7725	35.5675	130.807	0	0	0.27	201.8	-17	128.8	4	17.0814
2019-03-26	33302	0.699653	0	0	0	29.0034	-80.6931	24.0052	35.6325	131.619	0	0	0.31	211.11	-17	72.88	8	16.7444
2019-03-26	33303	0.727431	0	0	0	28.9962	-80.691	24.0201	35.6275	132.502	0	0	0.325	199.795	-15.5	66.1	8	16.4989
2019-03-26	33304	0.755208	0	0	0	28.9882	-80.689	23.9592	35.6275	132.365	0	0	0.42	198.1	-15	65.58	8	16.1919
2019-03-26	33305	0.776042	0	0	0	28.9811	-80.6872	23.9417	35.275	136.784	0	0	0.55	189.46	-14	56.96	4	15.9139
2019-03-26	33747	0.789931	0.25	0	1	28.976	-80.6857	23.9297	35.63	133.564	0	0	0.53	185.39	-16	54.64	4	15.747
2019-03-26	33748	0.803819	0	0	0	28.9707	-80.6836	23.8932	35.6275	133.61	0	0	0.59	180	-19	57.04	4	15.6122
2019-03-26	33749	0.824653	0	0	0	28.9619	-80.6815	23.6554	35.455	134.908	0.125	0.125	0.68	188.31	-19	53.26	8	15.2685
2019-03-26	33750	0.845486	0	0	0	28.9528	-80.6795	23.8115	35.65	138.619	1	1	0.72	189.59	-18	66.6	4	14.8869
2019-03-26	34191	0.859375	0	0	0	28.9469	-80.678	23.7945	35.5525	140.79	0.75	1	0.7	188.25	-18	56.72	4	14.6612
2019-03-26	34192	0.873264	0	0	0	28.9424	-80.6752	23.4177	35.4625	142.29	0.25	1	0.75	185.33	-17	50.84	4	14.6475
2019-03-26	34633	0.887153	0	0	0	28.9419	-80.6693	23.7705	35.6	142.04	0	1	0.41	105.75	-19	51.68	4	15.1575
2019-03-26	35074	0.907986	0.25	0	2	28.9412	-80.6606	23.6259	35.6075	139.815	0	1	0.4	86.435	-18	49.2	8	15.9186
2019-03-26	35516	0.928819	0	0	0	28.9405	-80.6519	23.7677	35.71	135.821	0	0.5	0.37	91.55	-19	46.28	4	16.6732
2019-03-26	35956	0.949653	0.125	0	1	28.9397	-80.6435	23.7162	35.71	132.486	0.125	0	0.385	97.41	-19.5	47.26	8	17.4111
2019-03-26	36398	0.970486	0	0	0	28.9389	-80.6346	23.7992	35.7025	131.464	0	0	0.41	96.95	-20	50.24	4	18.1834
2019-03-26	36838	0.984375	0	0	0	28.9384	-80.6291	23.7962	35.06	131.025	0.25	0	0.34	98.37	-18	50.24	4	18.6589
2019-03-26	37280	0.994792	0	0	0	28.9379	-80.6234	23.7915	35.685	131.065	0	0	0.38	94.51	-18	50.24	2	19.1528
2019-03-27	37280	0.0121528	0	0	0	28.9375	-80.6184	23.369	35.3625	131.002	0	0	0.26	90	-17	51.24	4	19.5898
2019-03-27	37721	0.0260417	0	0	0	28.9371	-80.6137	23.5555	35.0275	132.122	0	0	0.22	95.19	-17	47.84	4	20.0042
2019-03-27	38162	0.0538194	0	0	0	28.9364	-80.6055	23.3359	35.1942	131.576	0.0833333	0	0.113333	83.1333	-18.3333	47.7333	12	20.7148
2019-03-27	38603	0.0885417	0	0	0	28.9355	-80.5959	23.0821	35.2837	133.66	0.375	0	0.06	65.305	-20	50.48	8	21.5534
2019-03-27	39044	0.116319	0	0	0	28.9349	-80.5885	23.3025	34.79	131.561	0.125	0	0.055	61.845	-20	59.5	8	22.194
2019-03-27	39485	0.144097	0	0	0	28.9343	-80.5813	22.8391	34.8037	132.626	0.25	0	0.125	19.45	-19	47.28	8	22.822
2019-03-27	39927	0.171875	0	0	0	28.9337	-80.5747	22.7614	35.1462	132.124	0.5	0	0.115	350.785	-19	41.7	8	23.3987
2019-03-27	40367	0.206597	0	0	0	28.933	-80.5665	23.2932	34.7825	134.51	0.583333	0	0.0833333	219.397	-20	53.04	12	24.1131
2019-03-27	40809	0.241319	0	0	0	28.9322	-80.5574	22.5086	35.03	136.367	0.375	0	0.2	25.04	-20	44.8	8	24.8995
2019-03-27	41249	0.262153	0	0	0	28.9316	-80.5505	22.6635	35.4775	136.898	0.5	0	0.24	73.07	-21	83.4	4	25.4894
2019-03-27	41691	0.282986	0	0	0	28.9309	-80.542	23.2519	35.685	137.795	0	0	0.42	83.69	-20.5	69.98	8	26.2188
2019-03-27	42573	0.310764	0	0	0	28.9296	-80.5269	24.1112	35.6312	135.854	0	0	0.725	90.74	-19	47.7	8	27.5041
2019-03-27	43455	0.331597	0	0	0	28.9284	-80.5142	24.2302	35.65	134.099	0	0	0.83	94.13	-21	55.28	4	28.5885
2019-03-27	43896	0.345486	0	0	0	28.9276	-80.5053	24.2442	35.79	138.661	0	0	0.86	96.71	-21	76.8	4	29.3446
2019-03-27	44337	0.359375	0	0	0	28.9269	-80.4963	24.228	35.8125	132.255	0	0	0.89	95.14	-20	67.48	4	30.1145
2019-03-27	44778	0.373264	0	0	0	28.926	-80.4869	24.2215	35.8775	138.622	0	0	0.95	94.81	-20	77	4	30.9135
2019-03-27	45660	0.387153	0	0	0	28.9251	-80.4766	24.5382	35.95	134.332	0	0	1.15	98.48	-20	40.44	4	31.7932
2019-03-27	46102	0.401042	0	0	0	28.9241	-80.4653	24.4962	35.89	137.836	0	0	1.32	97.82	-21	39.56	4	32.7523
2019-03-27	46984	0.414931	0	0	0	28.923	-80.4539	24.8953	35.8975	138.989	0	0	1.37	97.95	-22	79.32	4	33.7228
2019-03-27	47425	0.428819	0	0	0	28.922	-80.4422	24.8097	35.96	135.076	0	0	1.44	97.57	-22	96.56	4	34.7215
2019-03-27	47866	0.442708	0	0	0	28.921	-80.4306	24.6895	35.98	134.698	0	0	1.43	100.92	-24	25.64	4	35.7081
2019-03-27	48748	0.456597	0	0	0	28.92	-80.4193	24.7457	35.97	135.741	0	0	1.37	98.84	-24	78.72	4	36.672
2019-03-27	49189	0.470486	0	0	0	28.919	-80.4085	24.9147	35.915	133.526	0	0	1.35	103.31	-24	70.2	4	37.5826
2019-03-27	50071	0.484375	0	0	0	28.9181	-80.3979	24.9797	35.89	134.161	0	0	1.29	98.95	-24	57.16	4	38.4399
2019-03-27	50513	0.498264	0	0	0	28.9172	-80.3875	24.972	35.88	135.462	0	0	1.3	103.39	-26	39.08	4	39.2803
2019-03-27	50953	0.512153	0	0	0	28.9162	-80.3771	24.9247	35.88	132.895	0	0	1.31	104.57	-26	30.68	4	40.1124
2019-03-27	51835	0.526042	0	0	0	28.9154	-80.3667	24.9017	35.905	138.723	0	0	1.31	104.57	-27	32.16	4	40.9584
2019-03-27	52277	0.539931	0	0	0	28.9146	-80.3575	24.9092	35.9725	134.111	0	0	1.12	106.02	-30	32.72	4	41.7009
2019-03-27	52718	0.553819	0	0	0	28.9137	-80.348	24.898	36.0275	135.518	0	0	1.15	101.5	-29	32.2	4	42.4645
2019-03-27	53159	0.567708	0.25	0.25	0	28.9128	-80.3379	24.9472	36.0425	132.832	0	0	1.21	95.71	-27	33.96	4	43.274
2019-03-27	54041	0.581597	0	0	0	28.912	-80.3283	25.0055	36.025	132.718	0	0	1.17	99.87	-30	28.96	4	44.0526
2019-03-27	54482	0.637153	0	0	0	28.9108	-80.3167	25.0731	35.9512	136.125	0	0	1.0375	186.417	-33	21.65	16	44.9749
2019-03-27	54924	0.609375	0	0	0	28.9104	-80.3095	25.027	35.9775	136.038	0	0	1.15	101.5	-34	22	4	45.5695
2019-03-27	55364	0.651042	0	0	0	28.9098	-80.3039	25.061	35.9425	133.957	0	0	1.215	104.65	-36	23.26	8	46.0144
2019-03-27	55806	0.692708	0	0	0	28.9099	-80.2967	25.1262	35.9325	133.202	0	0	1.05	105.49	-38	21.64	4	46.6497
2019-03-27	56246	0.706597	0	0	0	28.9104	-80.2884	25.1862	35.925	137.653	0	0	0.95	96.67	-39	21.32	4	47.4096
2019-03-27	56687	0.720486	0	0	0	28.9109	-80.2803	25.1775	35.9325	131.656	0	0	0.91	100.81	-39	23.32	4	48.1642
2019-03-27	57128	0.734375	0	0	0	28.9113	-80.2725	25.1425	35.9175	133.881	0	0	0.81	99.23	-40	22.92	4	48.8906
2019-03-27	57569	0.748264	0	0	0	28.9118	-80.2648	25.0972	35.9275	134.758	0	0	0.88	104.51	-41	22.16	4	49.6094
2019-03-27	58010	0.762153	0	0	0	28.9122	-80.2574	25.0615	35.9325	134.095	0	0	0.84	107.35	-42	22.92	4	50.3106
2019-03-27	58451	0.776042	0	0	0	28.9127	-80.2494	25.043	35.9125	135.012	0	0	0.94	104.18	-43	15.72	4	51.067
2019-03-27	58892	0.789931	0	0	0	28.9132	-80.2408	25.0515	35.87	137.585	0	0	1.06	100.35	-44	15.84	4	51.8812
2019-03-27	59333	0.803819	0	0	0	28.9138	-80.2319	25.0192	35.8275	135.135	0	0	1.02	94.48	-46	14.92	4	52.7419
2019-03-27	59774	0.817708	0	0	0	28.9143	-80.2228	24.9812	35.8075	135.991	0	0	1.1	97.32	-47	14.64	4	53.6132
2019-03-27	60215	0.831597	0	0	0	28.9149	-80.2136	24.911	35.8025	138.211	0	0	1.09	97.39	-48	10.4	4	54.5171
2019-03-27	61097	0.845486	0	0	0	28.9154	-80.205	24.7812	35.8075	138.642	0	0	1.07	100.78	-49	16.4	4	55.348
2019-03-27	61537	0.859375	0	0	0	28.9159	-80.1962	24.7362	35.8	137.284	0	0	1.01	93.4	-52	22.08	4	56.2062
2019-03-27	61979	0.873264	0	0	0	28.9165	-80.1874	24.7237	35.79	135.825	0	0	1.05	91.09	-53	15.24	4	57.0625
2019-03-27	62419	0.887153	0	0	0	28.917	-80.1788	24.7112	35.7875	140.242	0	0	1.06	98.13	-54	17.4	4	57.8944
2019-03-27	62861	0.901042	0	0	0	28.9175	-80.1703	24.6842	35.7825	135.973	0	0	0.96	96.6	-61	18.8	4	58.7246
2019-03-27	63301	0.914931	0	0	0	28.918	-80.1622	24.693	35.775	135.796	0	0	0.95	109.01	-64	21.72	4	59.5072
2019-03-27	63742	0.928819	0	0	0	28.9184	-80.1547	24.701	35.7725	134.257	0	0	0.94	106.11	-65	21.72	4	60.2402
2019-03-27	64183	0.942708	0	0	0	28.9189	-80.1475	24.693	35.765	132.825	0	0	0.74	94.64	-68	18.76	4	60.9481
2019-03-27	64624	0.956597	0	0	0	28.9194	-80.1402	24.6872	33.94	132.746	0	0	0.75	93.05	-70	18.48	4	61.6561
2019-03-27	65065	0.970486	0	0	0	28.9199	-80.1316	24.6905	32.1325	139.315	0	0	1.02	100.2	-71	16.2	4	62.4913
2019-03-27	65506	0.984375	0	0	0	28.9204	-80.1231	24.6917	32.12	140.26	0	0	0.91	94.4	-75	16.2	4	63.3155
2019-03-27	65947	0.994792	0	0	0	28.921	-80.114	24.674	32.12	131.551	0	0	1.04	96.1	-82	16.2	2	64.2043
2019-03-28	48295	0.994792	0	0	0	29.0136	-80.4247	19.0245	32.615	137.793	0	0	0.6	267.14	-27	78	2	42.1608
2019-03-28	48736	0.984375	0	0	0	29.0135	-80.4182	19.0792	32.6325	139.453	0	0	0.65	250.17	-27	78	4	42.7521
2019-03-28	49177	0.970486	0	0	0	29.0134	-80.412	19.1335	32.63	136.76	0.5	0	0.63	257.07	-26	78	4	43.3039
2019-03-28	49618	0.956597	0	0	0	29.0133	-80.4057	19.2537	32.6725	137.878	0	0	0.81	245.32	-27	81.84	4	43.8779
2019-03-28	50059	0.935764	0	0	0	29.0132	-80.3965	19.4376	32.775	139.742	0.25	0.125	0.7	246.915	-28	75.1	8	44.6999
2019-03-28	50500	0.914931	0	0	0	29.0131	-80.3873	19.645	32.9075	142.301	0	0.5	0.59	262.15	-29	71.12	4	45.5308
2019-03-28	50941	0.894097	0	0	0	29.013	-80.3781	19.854	33.0862	144.873	0	0.125	0.54	261.4	-30	69.34	8	46.3648
2019-03-28	51823	0.866319	0	0	0	29.0129	-80.3655	20.2509	33.3575	147.652	0	1	0.66	262.69	-30.5	64.48	8	47.4965
2019-03-28	52264	0.845486	0	0	0	29.0127	-80.3554	20.548	33.5025	147.742	0.5	1	0.7	254.17	-30	63.6	4	48.4119
2019-03-28	52705	0.831597	0	0	0	29.0127	-80.3487	20.7127	33.605	149.095	0.25	1	0.8	254.74	-29	64.16	4	49.0193
2019-03-28	53147	0.817708	0	0	0	29.0125	-80.3413	20.931	33.7275	145.706	0	1	0.98	251.57	-31	66.4	4	49.6764
2019-03-28	53587	0.803819	0	0	0	29.0125	-80.3333	21.2407	33.8775	146.13	0.25	1	1.04	257.17	-32	73.04	4	50.4068
2019-03-28	54029	0.789931	0	0	0	29.0124	-80.3245	21.4458	33.9925	148.724	0.25	1	0.92	269.38	-34	72.68	4	51.2005
2019-03-28	54469	0.776042	0	0	0	29.0123	-80.316	21.6317	34.08	146.291	0	0.5	1.04	248.61	-36	73.2	4	51.9644
2019-03-28	54910	0.762153	0	0	0	29.0135	-80.3073	21.6832	34.09	144.444	0	0	0.9	258.44	-37	70.36	4	52.829
2019-03-28	55351	0.748264	0	0	0	29.0144	-80.299	21.848	34.1725	144.742	0	0	1.11	234.16	-39	68.36	4	53.6414
2019-03-28	55792	0.734375	0	0	0	29.0171	-80.2909	22.0685	34.265	143.736	0	0	1.06	243.19	-41	57.88	4	54.549
2019-03-28	56232	0.720486	0	0	0	29.0191	-80.2824	22.223	34.3275	144.704	0	0	1.27	241.82	-42	51.48	4	55.4503
2019-03-28	57114	0.706597	0	0	0	29.0215	-80.273	22.4572	34.41	143.857	0	0	1.39	244.91	-44	38.32	4	56.4476
2019-03-28	57555	0.692708	0	0	0	29.0234	-80.263	22.6265	34.4675	145.58	0	0	1.49	242.4	-44	32.36	4	57.4581
2019-03-28	57995	0.678819	0	0	0	29.0256	-80.2528	22.8252	34.57	141.516	0	0	1.34	243.43	-45	25.08	4	58.4942
2019-03-28	58877	0.665061	0.25	0	1	29.0278	-80.2431	22.94	34.6	139.663	0	0	1.42	241.45	-47	25.44	4	59.4844
2019-03-28	59318	0.651042	0	0	0	29.0303	-80.2332	23.0327	34.66	139.477	0.25	0	1.33	243.63	-49	19.44	4	60.5121
2019-03-28	59758	0.637153	0	0	0	29.0328	-80.2234	23.114	34.73	138.884	0	0	1.23	244.06	-50	21.12	4	61.5352
2019-03-28	60200	0.623264	0	0	0	29.0357	-80.2139	23.043	34.675	138.456	0	0	1.33	237.63	-52	18.12	4	62.5615
2019-03-28	61081	0.609375	0	0	0	29.0388	-80.2044	22.832	34.4975	136.384	0	0	1.39	233.79	-53	19.96	4	63.6042
2019-03-28	61521	0.595486	0	0	0	29.0421	-80.1949	22.674	34.41	138.812	0	0	1.46	231.95	-60	19.12	4	64.6584
2019-03-28	61962	0.581597	0	0	0	29.0454	-80.1855	22.5595	34.3525	137.999	0.25	0	1.28	232.95	-64	15.32	4	65.7018
2019-03-28	62402	0.567708	0	0	0	29.0489	-80.1766	22.5617	34.4	136.092	0	0	1.32	232.7	-66	10.4	4	66.7132
2019-03-28	62843	0.553819	0	0	0	29.0524	-80.1673	22.6637	34.5075	137.373	0	0	1.38	238.04	-69	20.6	4	67.7649
2019-03-28	63725	0.539931	0	0	0	29.0555	-80.1575	22.965	34.78	134.768	0	0	1.35	239.83	-71	16.44	4	68.8337
2019-03-28	64165	0.526042	0	0	0	29.0587	-80.1476	23.193	35.0225	136.347	0	0	1.36	237.95	-73	19.72	4	69.9087
2019-03-28	64606	0.512153	0	0	0	29.0616	-80.138	23.442	35.2425	135.497	0	0	1.4	242.34	-77	18.56	4	70.9491
2019-03-28	65046	0.498264	0	0	0	29.0646	-80.1276	23.7897	35.435	136.771	0	0	1.42	246.85	-88	19.4	4	72.0571
2019-03-28	65928	0.484375	0	0	0	29.0677	-80.1166	24.1898	35.6125	138.743	0	0	1.37	252.62	-107	16.8	4	73.2287
2019-03-28	66369	0.470486	0	0	0	29.0709	-80.1058	24.4823	35.7	135.126	0	0	1.5	252.17	-118	18.24	4	74.3849
2019-03-28	66388	0.0121528	0	0	0	28.9216	-80.1032	24.6795	35.7575	137.751	0	0	1.27	91.35	-87	18.04	4	65.2527
2019-03-28	67251	0.456597	0	0	0	29.0741	-80.0943	24.693	35.7625	137.337	0	0	1.48	243.43	-137	21.48	4	75.6059
2019-03-28	67270	0.0260417	0	0	0	28.9222	-80.0936	24.6865	35.765	138.918	0	0	1.11	88.45	-93	16.88	4	66.1901
2019-03-28	67691	0.442708	0	0	0	29.0772	-80.0834	24.8388	35.7925	139.307	0	0	1.4	244.17	-148	18.04	4	76.7732
2019-03-28	67710	0.0399306	0	0	0	28.9228	-80.0844	24.7545	35.785	136.731	0	0	1.03	92.78	-101	19.64	4	67.0794
2019-03-28	68132	0.428819	0	0	0	29.0802	-80.0729	24.8597	35.8025	133.021	0	0	1.4	245.45	-171	16.2	4	77.899
2019-03-28	68152	0.0538194	0	0	0	28.9233	-80.075	24.811	35.8025	136.938	0	0	1.12	93.07	-116	21.08	4	67.9926
2019-03-28	68592	0.0677083	0	0	0	28.9239	-80.0659	24.8722	35.8125	132.881	0	0	1.08	88.94	-135	19.08	4	68.8857
2019-03-28	69013	0.415061	0.25	0.25	0	29.0833	-80.0622	24.9185	35.8175	136.241	0	0	1.07	261.42	-188	16.72	4	79.0458
2019-03-28	69034	0.0815972	0	0	0	28.9244	-80.0571	24.9675	35.83	131.183	0	0	1.02	89.44	-145	19.16	4	69.7412
2019-03-28	69454	0.401042	0	0	0	29.085	-80.053	25.0782	35.835	143.076	0	0	1.19	345.85	-204	18.72	4	79.9818
2019-03-28	69455	0.387153	0	0	0	29.0766	-80.0527	25.1378	35.835	136.466	0	0	1.11	355.88	-200	18.52	4	79.4419
2019-03-28	69456	0.373264	0	0	0	29.0679	-80.0524	25.1477	35.845	135.881	0	0	1.1	351.65	-198	16.56	4	78.8983
2019-03-28	69457	0.359375	0	0	0	29.0594	-80.0522	25.1188	35.865	139.38	0	0	1.19	345.85	-195	23.52	4	78.3621
2019-03-28	69458	0.345486	0	0	0	29.0508	-80.052	25.0362	35.875	136.676	0	0	1.11	349.09	-193	18.2	4	77.8396
2019-03-28	69459	0.331597	0	0	0	29.0426	-80.0517	24.985	35.89	140.289	0	0	1.18	344.32	-189	21.6	4	77.3447
2019-03-28	69460	0.317708	0	0	0	29.0343	-80.0515	24.9008	35.8775	137.724	0	0	1.07	345.96	-187	22.52	4	76.852
2019-03-28	69461	0.303819	0	0	0	29.0264	-80.0512	24.8535	35.8275	136.606	0	0	1.07	351.42	-185	21.6	4	76.3909
2019-03-28	69462	0.289931	0	0	0	29.0181	-80.051	24.9025	35.825	140.216	0	0	1.09	346.73	-182	18.44	4	75.9177
2019-03-28	69463	0.276042	0	0	0	29.0102	-80.0508	24.9635	35.825	138.175	0	0	1.16	352.08	-179	18.92	4	75.4602
2019-03-28	69464	0.262153	0	0	0	29.0017	-80.0505	25.0087	35.825	143.662	0	0	1.08	350.97	-177	19.36	4	74.9751
2019-03-28	69465	0.248264	0	0	0	28.9934	-80.0503	25.0602	35.8325	139.219	0	0	1.03	352.74	-174	20.44	4	74.5035
2019-03-28	69466	0.234375	0	0	0	28.9855	-80.05	25.0832	35.8475	136.024	0	0	1.06	344.13	-171	25.44	4	74.0531
2019-03-28	69467	0.220486	0	0	0	28.978	-80.0498	25.081	35.84	132.651	0	0	1.01	346.79	-178	26.16	4	73.6286
2019-03-28	69468	0.206597	0	0	0	28.9707	-80.0496	25.0542	35.8475	137.73	0	0	0.93	352.57	-174	27.08	4	73.2086
2019-03-28	69469	0.192708	0	0	0	28.9633	-80.0494	25.0617	35.84	132.737	0	0	0.93	351.35	-173	22.96	4	72.7923
2019-03-28	69470	0.178819	0	0	0	28.956	-80.0491	25.057	35.85	137.698	0	0	0.79	349.82	-171	25.28	4	72.3702
2019-03-28	69471	0.164931	0	0	0	28.9494	-80.049	25.0663	35.8475	135.17	0	0	0.85	341.57	-168	23.52	4	71.9912
2019-03-28	69472	0.151042	0	0	0	28.9431	-80.0488	25.0742	35.8525	130.626	0	0	0.64	339.03	-167	24.48	4	71.6324
2019-03-28	69473	0.123264	0	0	0	28.933	-80.0485	25.0747	35.8525	131.959	0	0	0.56	338.01	-163	22.8	4	71.0586
2019-03-28	69474	0.0954861	0	0	0	28.9248	-80.0499	25.037	35.845	130.559	0	0	0.75	93.05	-161	20.72	4	70.4325
2019-03-28	69914	0.137153	0	0	0	28.9378	-80.0486	25.0767	35.8525	135.405	0	0	0.54	339.57	-166	23.4	4	71.334
2019-03-28	69915	0.109375	0	0	0	28.9281	-80.0483	25.0697	35.8475	133.103	0	0	0.26	13.5	-162	20.96	4	70.7825
2019-03-29	27556	0.993056	0	0	0	29.1093	-80.7928	18.277	32.0967	132.593	1	0	0.34	308.483	-15	119.32	3	13.0841
2019-03-29	27557	0.972348	0.222222	0	2	29.1034	-80.7923	18.2896	32.0833	132.09	0.111111	0	0.25	321.247	-15.5556	118.298	9	12.7851
2019-03-29	27558	0.94803	0.2	0	1	29.0952	-80.7917	18.1658	32.096	132.521	0.4	0	0.324	313.226	-16.8	116.984	5	12.4142
2019-03-29	27559	0.923737	0.222222	0	2	29.0882	-80.7912	18.1942	32.0967	134.269	0.222222	0	0.214444	330.304	-15	120.422	9	12.1178
2019-03-29	27560	0.894452	0.625	0.625	0	29.0806	-80.7906	18.0986	32.1287	135.148	0.25	0	0.215	325.81	-15.5	119.4	8	11.8041
2019-03-29	27561	0.859375	0	0	0	29.0713	-80.7904	18.1139	32.1117	136.453	0.166667	0	0.423333	206.773	-15	118.4	12	11.3675
2019-03-29	27562	0.824653	0	0	0	29.0623	-80.7892	18.1794	32.1312	135.941	0.75	0	0.34	305.305	-15.5	118.26	8	11.1027
2019-03-29	27563	0.803819	0	0	0	29.0561	-80.7887	18.1555	32.15	135.725	1	0	0.27	333.43	-18	122.68	4	10.9308
2019-03-29	27564	0.776325	0.5	0	2	29.0466	-80.788	18.2885	32.1575	135.046	1	0	0.4	327.09	-19	119.56	4	10.6406
2019-03-29	28004	0.789931	0	0	0	29.0516	-80.7884	18.106	32.16	134.962	1	0	0.4	327.09	-19	120.76	4	10.8306
2019-03-29	28005	0.762153	0	0	0	29.0417	-80.7876	18.1663	32.175	135.58	0	0	0.36	347.12	-19	122.28	4	10.3693
2019-03-29	28006	0.748689	0.75	0.75	0	29.0366	-80.7873	18.2355	32.1775	134.518	0.25	0	0.41	337.17	-19	121.08	4	10.0906
2019-03-29	28007	0.727785	0.625	0.25	4	29.0289	-80.7867	18.1755	32.2125	133.93	0	0	0.43	327.085	-19	123.04	8	9.66883
2019-03-29	28008	0.699724	0.125	0	1	29.0196	-80.7853	18.1129	32.26	132.711	0	0	0.51	266.36	-19	122.8	8	9.22791
2019-03-29	28450	0.671946	0.125	0	1	29.0176	-80.7754	18.0465	32.2912	132.882	0	0.125	0.555	237.455	-19	123.86	8	10.0133
2019-03-29	28890	0.651042	0	0	0	29.0174	-80.7669	18.085	32.2975	132.341	0	0	0.46	232.13	-18	122.4	4	10.7905
2019-03-29	29332	0.631944	0	0	0	29.0173	-80.76	18.0413	32.3257	133.711	0	0	0.325714	257.783	-18	121.366	7	11.4249
2019-03-29	29772	0.611111	0	0	0	29.0173	-80.7522	18.0346	32.33	133.653	0.6	0	0.53	235.726	-17.2	118.92	5	12.144
2019-03-29	30214	0.590278	0	0	0	29.0172	-80.7446	18.037	32.3343	132.921	0	0	0.428571	251.203	-17	123.126	7	12.8347
2019-03-29	30654	0.572917	0	0	0	29.0171	-80.7378	18.043	32.35	132.215	0	0	0.533333	245.537	-17.3333	124.333	3	13.4662
2019-03-29	31096	0.557292	0	0	0	29.017	-80.7304	18.0553	32.335	132.179	0	0	0.566667	253.827	-18.5	123.76	6	14.1413
2019-03-29	31536	0.538535	0.6	0	3	29.0169	-80.7221	18.0786	32.322	133.022	0	0	0.488	252.266	-17	125.312	5	14.9024
2019-03-29	31978	0.517604	0.428571	0.285714	2	29.0168	-80.7127	18.1057	32.3014	131.823	0	0	0.468571	252.233	-16.1429	128.64	7	15.7618
2019-03-29	32418	0.5	0	0	0	29.0168	-80.7054	18.1163	32.3033	131.174	0	0	0.553333	273.723	-18	131.627	3	16.4315
2019-03-29	32860	0.482801	0.285714	0	2	29.0167	-80.6975	18.0893	32.3629	130.872	0	0	0.5	254.236	-17.8571	138.326	7	17.1583
2019-03-29	33300	0.465467	0.333333	0	1	29.0165	-80.6896	18.0327	32.4367	132.571	0	0	0.456667	255.583	-16	136.72	3	17.8859
2019-03-29	33742	0.449653	0	0	0	29.0165	-80.6825	18.141	32.3283	133.806	0	0	0.675	242.715	-16	140.253	6	18.535
2019-03-29	34183	0.432292	0	0	0	29.0163	-80.675	18.2992	32.3075	134.809	0	0	0.5425	254.432	-15.5	145.95	4	19.218
2019-03-29	34624	0.415025	0.166667	0	1	29.0163	-80.6668	18.2332	32.3317	131.042	0	0	0.581667	254.057	-20	150.207	6	19.9698
2019-03-29	35065	0.399306	0	0	0	29.0162	-80.6596	18.1483	32.3433	135.034	0	0.666667	0.63	259.67	-20	151.68	3	20.6357
2019-03-29	35506	0.385417	0	0	0	29.0161	-80.6529	18.1284	32.37	134.054	0.2	0	0.67	260.844	-20.6	152.824	5	21.2468
2019-03-29	35947	0.369792	0	0	0	29.016	-80.6436	18.1325	32.3925	132.709	0.25	0	0.6925	270.892	-18	149.51	4	22.106
2019-03-29	36388	0.354167	0	0	0	29.0159	-80.6359	18.1958	32.384	135.884	0	0	0.732	271.364	-18.6	149.56	5	22.806
2019-03-29	36829	0.340278	0	0	0	29.0158	-80.6287	18.2263	32.3967	131.926	0	0	0.833333	256.057	-19	152.747	3	23.4648
2019-03-29	37270	0.328125	0	0	0	29.0157	-80.621	18.3032	32.3775	136.112	0	0	0.805	263.29	-18.25	150.13	4	24.1759
2019-03-29	37711	0.314236	0	0	0	29.0156	-80.613	18.2305	32.42	134.376	0	0	0.8925	263.675	-18	149.11	4	24.9057
2019-03-29	38152	0.300347	0	0	0	29.0155	-80.605	18.359	32.2775	131.064	0	0	0.825	268.647	-18	145.31	4	25.6433
2019-03-29	38593	0.288194	0	0	0	29.0154	-80.5974	18.316	32.2533	135.115	0.666667	0	0.94	269.057	-18.3333	144.04	3	26.3374
2019-03-29	39034	0.276042	0	0	0	29.0153	-80.5892	18.2425	32.3025	133.355	0.25	0	0.875	266.268	-19.25	140.86	4	27.0908
2019-03-29	39475	0.262153	0	0	0	29.0152	-80.5813	18.1185	32.3725	130.438	0.75	0	0.9875	270.37	-20	139.95	4	27.8162
2019-03-29	39916	0.25	0	0	0	29.0151	-80.5734	18.1167	32.2767	133.502	1	0	1.05667	262.087	-20	140.48	3	28.541
2019-03-29	40357	0.24015	1	1	0	29.015	-80.5672	18.1047	32.28	134.097	0	0	0.966667	265.303	-19.3333	140.787	3	29.1044
2019-03-29	40798	0.225808	0.2	0.2	0	29.0149	-80.5583	18.2542	32.192	134.457	0	0	1.04	265.584	-20	141.992	5	29.9239
2019-03-29	41239	0.214109	1	1	0	29.0148	-80.5494	18.3375	32.155	133.666	1	0	1.015	272.22	-20	138.14	2	30.733
2019-03-29	41680	0.20505	0.333333	0.333333	0	29.0147	-80.5435	18.3837	32.1233	138.113	0.666667	0	1.07333	264.237	-21	137.027	3	31.281
2019-03-29	42121	0.192708	0	0	0	29.0146	-80.5332	18.4567	32.125	134.723	0.5	0	1.14	257.8	-21	135.48	4	32.2217
2019-03-29	42562	0.178819	0	0	0	29.0145	-80.5263	18.4945	32.1375	136.182	0.25	0	1.045	266.557	-21.25	138.18	4	32.8583
2019-03-29	43003	0.170139	0	0	0	29.0144	-80.5193	18.533	32.14	134.55	0	0	1.07	261.95	-22	137.72	1	33.4934
2019-03-29	43444	0.164931	0	0	0	29.0144	-80.5142	18.5205	32.165	138.077	0	0	0.98	266.5	-21	139.92	2	33.9603
2019-03-29	43885	0.152778	0	0	0	29.0143	-80.5063	18.5406	32.168	133.177	0	0	1.044	268.934	-21	137.32	5	34.6905
2019-03-29	44326	0.137153	0	0	0	29.0141	-80.4959	18.5665	32.1725	132.698	0	0	0.9625	257.06	-22	138.44	4	35.6427
2019-03-29	44767	0.123264	0	0	0	29.014	-80.488	18.6237	32.23	136.669	0.5	0	0.8	259.25	-21	133.16	4	36.3635
2019-03-29	45208	0.109375	0	0	0	29.0142	-80.4802	18.6485	32.23	133.968	0.25	0	0.85	263.96	-20	131.04	4	37.099
2019-03-29	45649	0.0954861	0	0	0	29.0141	-80.4721	18.6305	32.275	134.253	0.5	0	0.86	257.91	-21	119.68	4	37.8407
2019-03-29	46090	0.0815972	0	0	0	29.014	-80.4641	18.686	32.345	137.343	0.25	0	0.73	270.78	-23	119.28	4	38.5701
2019-03-29	46531	0.0677083	0	0	0	29.0139	-80.4567	18.7652	32.3975	137.568	0.25	0	0.66	257.85	-22	113.96	4	39.249
2019-03-29	46972	0.0539612	0.25	0	1	29.0138	-80.45	18.7817	32.415	138.399	0.75	0	0.86	245.22	-23	113.76	4	39.8616
2019-03-29	47413	0.0329861	0	0	0	29.0137	-80.4405	18.8055	32.4562	138.469	0.75	0	0.635	256.305	-26	102.18	8	40.7344
2019-03-29	47854	0.0121528	0	0	0	29.0136	-80.431	18.984	32.5675	139.441	0.25	0	0.75	247.2	-26	96.44	4	41.5919
2019-03-30	27554	0.0538194	0	0	0	29.1259	-80.7914	18.3887	32.1717	137.943	0	0	0.403333	146.37	-16.6667	115.013	6	14.2825
2019-03-30	27555	0.0277778	0	0	0	29.119	-80.7935	18.3373	32.1511	135.39	0.111111	0	0.386667	307.123	-15.6667	115.28	9	13.6325
2019-03-30	27556	0.00868056	0	0	0	29.1145	-80.7932	18.2895	32.14	132.94	0	0	0.33	307.57	-16	117	2	13.3638
2019-03-30	27994	0.0711806	0	0	0	29.1272	-80.7834	18.415	32.1775	136.84	0	1	0.4525	79.305	-19.5	116.96	4	15.0732
2019-03-30	28436	0.0885417	0	0	0	29.1283	-80.776	18.4385	32.1483	137.307	0	1	0.341667	82.29	-20	113.76	6	15.8139
2019-03-30	28876	0.107639	0.2	0	1	29.1295	-80.7681	18.4406	32.166	137.282	0	1	0.318	73.998	-18.8	116.088	5	16.6033
2019-03-30	29317	0.125	0	0	0	29.1306	-80.7608	18.4427	32.15	136.141	0	1	0.323333	76.2	-19	114.827	3	17.3482
2019-03-30	29318	0.118056	0	0	0	29.1302	-80.7632	18.443	32.15	137.199	0	1	0.33	72.12	-18	115.96	1	17.1028
2019-03-30	29758	0.140625	0.166667	0	1	29.1316	-80.7537	18.3923	32.1167	135.718	0.166667	0.833333	0.331667	69.0733	-19	113.96	6	18.0748
2019-03-30	30199	0.163194	0	0	0	29.133	-80.7448	18.3324	32.09	134.321	0	0	0.29	63.6929	-19.5714	112.411	7	18.9966
2019-03-30	30639	0.1875	0	0	0	29.1345	-80.7348	18.236	32.07	132.691	1	0	0.32	60.26	-20	109.76	1	20.0397
2019-03-30	30640	0.180556	0.333333	0	1	29.134	-80.738	18.2793	32.0733	133.158	0	0	0.28	61.0567	-20	109.893	3	19.7062
2019-03-30	31081	0.201389	0.285714	0.142857	1	29.1353	-80.7292	18.2847	32.0643	132.83	0.285714	0	0.317143	59.9414	-20.8571	110.263	7	20.6272
2019-03-30	31521	0.223958	0.5	0.5	1	29.1366	-80.7205	18.3513	32.0467	133.025	0	0	0.288333	64.53	-21	110.873	6	21.5515
2019-03-30	31963	0.241319	0	0	0	29.1376	-80.7136	18.3645	32.045	134.402	0	0	0.265	57.9775	-20	110.66	4	22.2769
2019-03-30	32403	0.260417	0.142857	0	1	29.1386	-80.7064	18.3741	32.0357	134.847	0	0	0.312857	60.7257	-20	110.674	7	23.05
2019-03-30	32844	0.282986	0.5	0.166667	3	29.1399	-80.6977	18.3843	32.04	133.203	0	0	0.311667	57.76	-20.3333	109.513	6	23.9721
2019-03-30	33285	0.302083	0	0	0	29.141	-80.6905	18.4032	32.078	133.573	0	0	0.29	58.082	-21.8	110.688	5	24.7404
2019-03-30	33726	0.321181	0.666667	0	4	29.142	-80.6836	18.4173	32.1383	132.817	0	0	0.361667	57.5733	-22.5	114.12	6	25.488
2019-03-30	34166	0.342014	0.166667	0	1	29.1432	-80.6752	18.4115	32.175	132.401	0	0	0.393333	66.475	-22.5	119.213	6	26.3855
2019-03-30	34608	0.361111	0	0	0	29.1444	-80.6676	18.4992	32.186	133.348	0	0	0.43	62.604	-21.6	129.656	5	27.1969
2019-03-30	35048	0.380208	0	0	0	29.1456	-80.6595	18.5387	32.2167	131.088	0	0	0.431667	66.8033	-21.8333	135.053	6	28.0629
2019-03-30	35489	0.397569	0	0	0	29.1468	-80.6513	18.4912	32.295	131.174	0	0.75	0.4875	63.305	-24	137.19	4	28.93
2019-03-30	35930	0.414931	0	0	0	29.1478	-80.6443	18.5027	32.29	131.016	0.666667	0	0.496667	61.935	-24.6667	133.58	6	29.6856
2019-03-30	36371	0.432292	0	0	0	29.149	-80.636	18.6502	32.265	130.725	0.75	0	0.535	65.1975	-25	129.76	4	30.5688
2019-03-30	36811	0.451389	0	0	0	29.1504	-80.6264	18.766	32.3	131.564	1	0	0.55	68.59	-25	132.76	1	31.595
2019-03-30	36812	0.444444	0.333333	0	1	29.1498	-80.6303	18.757	32.2833	130.827	1	0	0.563333	67.0767	-26	124.32	3	31.1777
2019-03-30	37253	0.461806	0	0	0	29.1511	-80.6217	18.6836	32.3	131.725	1	0	0.584	66.674	-26	130.528	5	32.1052
2019-03-30	37693	0.479167	0	0	0	29.1524	-80.6126	18.6184	32.318	131.852	0	0	0.608	67.79	-25.8	122.384	5	33.0847
2019-03-30	38135	0.493056	0.333333	0	1	29.1534	-80.6059	18.649	32.32	131.942	0.666667	0	0.586667	69	-25	130.467	3	33.8059
2019-03-30	38575	0.505208	0	0	0	29.1544	-80.5993	18.6875	32.3175	131.82	0	0	0.63	68.55	-25	121.32	4	34.5137
2019-03-30	39016	0.520833	0.2	0	1	29.1557	-80.5905	18.7138	32.314	131.118	0	0	0.688	71.452	-25	119.52	5	35.4628
2019-03-30	39457	0.538194	0	0	0	29.1569	-80.5824	18.751	32.342	129.799	0	0	0.614	73.268	-25.6	123.032	5	36.3468
2019-03-30	39898	0.553819	0.25	0	1	29.1581	-80.5739	18.8062	32.325	128.249	0	0	0.62	75.96	-26	120.36	4	37.269
2019-03-30	40338	0.567708	0	0	0	29.1592	-80.5666	18.8755	32.3025	128.759	0	0	0.6	72.47	-27	116	4	38.0462
2019-03-30	40780	0.581597	0	0	0	29.1602	-80.5594	18.9633	32.285	129.563	0	0	0.61	77.77	-26	113.84	4	38.7777
2019-03-30	41220	0.602431	0.125	0	1	29.1617	-80.5495	18.92	32.2925	130.998	0	0	0.505	75.32	-26.5	112.28	8	39.7882
2019-03-30	41661	0.623264	0	0	0	29.163	-80.5403	18.9095	32.305	132.576	0	0	0.35	85.1	-27	109.6	4	40.716
2019-03-30	42102	0.637153	0.25	0	1	29.1639	-80.5348	18.9345	32.3125	132.439	0	0	0.3	60.02	-28	107.04	4	41.2815
2019-03-30	42543	0.657986	0.125	0	1	29.165	-80.5274	18.9309	32.3462	133.196	0.125	0	0.22	52.02	-27.5	109.06	8	42.0265
2019-03-30	42983	0.685764	0.25	0	2	29.1661	-80.5194	19.0279	32.385	131.957	0.125	0	0.11	13.285	-26.5	108.96	8	42.8428
2019-03-30	43425	0.720486	0.25	0	3	29.1673	-80.5118	19.1332	32.4142	132.19	0	0	0.153333	319.68	-26	105.6	12	43.6116
2019-03-30	43865	0.776042	0.15	0	3	29.1686	-80.503	19.2167	32.386	135.452	0.4	0.65	0.226	306.144	-27.6	107.072	20	44.5109
2019-03-30	44306	0.838542	0.25	0	2	29.1698	-80.4952	19.2655	32.4662	138.644	0.75	0.25	0.325	319.41	-28	103.72	8	45.301
2019-03-30	44307	0.817708	0.5	0	2	29.1694	-80.4976	19.2163	32.3925	135.172	1	0	0.3	315	-28	106.8	4	45.0636
2019-03-30	44747	0.901042	0.142857	0.107143	1	29.1707	-80.4891	19.5985	32.5586	136.947	0.464286	0.214286	0.308571	316.181	-28.4286	102.326	28	45.926
2019-03-30	45188	0.970486	0	0	0	29.1719	-80.4804	20.3217	32.7758	134.826	0.666667	0	0.233333	315.05	-30	100.267	12	46.8085
2019-03-30	45629	0.994792	0	0	0	29.1727	-80.475	20.8695	32.785	134.182	0	0	0.2	348.69	-30	100.2	2	47.3473
2019-03-31	45629	0.0121528	0	0	0	29.1731	-80.4723	20.9107	32.8075	133.5	0.75	0	0.14	355.91	-30	100.08	4	47.6216
2019-03-31	46070	0.0399306	0.25	0.25	0	29.174	-80.466	21.0097	32.9175	133.338	0.5	0	0.186667	27.92	-30.6667	96.5467	12	48.2628
2019-03-31	46510	0.0746528	0	0	0	29.1754	-80.4567	21.4032	32.98	134.095	0.625	0	0.285	36.895	-30	95.92	8	49.2106
2019-03-31	46952	0.102431	0.5	0.5	0	29.1766	-80.4488	21.5822	32.95	134.094	0.125	0	0.225	41.41	-30	93.98	8	50.0142
2019-03-31	47392	0.130208	0.25	0.25	1	29.1777	-80.4415	21.6636	32.935	133.617	0.75	0	0.285	27.925	-30	94.66	8	50.7548
2019-03-31	47833	0.157986	0	0	0	29.1787	-80.4346	21.5907	32.905	135.811	1	0	0.205	15.735	-29.5	94.84	8	51.4526
2019-03-31	48274	0.185764	0.125	0	1	29.1797	-80.4276	21.5619	32.8737	133.635	0.875	0	0.24	22.73	-30	84.36	8	52.167
2019-03-31	48715	0.215278	0	0	0	29.1809	-80.4197	21.5074	33.32	135.165	0.666667	0	0.278889	18.8189	-29.8889	82.8578	9	52.9681
2019-03-31	49155	0.255208	0	0	0	29.1822	-80.4104	22.0336	33.5725	136.017	0.375	0.125	0.265	3.145	-29	86.18	8	53.9085
2019-03-31	49597	0.296875	0.0625	0	1	29.1834	-80.403	22.7526	33.6	132.274	0.3125	0.0625	0.2975	330.2	-29.5	78.09	16	54.6657
2019-03-31	50037	0.352431	0.0625	0.0625	0	29.1847	-80.3941	22.8066	34.1275	132.579	0	0.8125	0.3025	343.545	-30.75	74.44	16	55.5737
2019-03-31	50478	0.387153	0	0	0	29.1858	-80.3866	23.142	34.48	133.347	0	0.5	0.29	9.78	-31	76.8	4	56.3321
2019-03-31	50919	0.407986	0	0	0	29.1866	-80.381	24.0292	34.6212	129.598	0	0	0.275	16.78	-32	76.74	8	56.8915
2019-03-31	51360	0.435764	0	0	0	29.188	-80.3711	24.3854	34.7125	130.226	0	0	0.415	50.915	-33	78.96	8	57.8972
2019-03-31	51800	0.456597	0	0	0	29.1893	-80.3624	24.7197	34.7425	130.278	0	0	0.47	57.99	-34	69.76	4	58.7776
2019-03-31	52242	0.470486	0	0	0	29.1902	-80.356	24.809	34.7675	129.737	0	0	0.51	70.5	-34	56.64	4	59.4288
2019-03-31	52682	0.484375	0	0	0	29.1912	-80.3493	24.9442	34.765	130.921	0	0	0.6	66.43	-35	58.56	4	60.111
2019-03-31	53124	0.498264	0	0	0	29.1922	-80.3426	25.1485	34.7725	130.486	0	0	0.65	59.49	-35	54.28	4	60.7954
2019-03-31	53564	0.512153	0	0	0	29.1933	-80.3352	25.1975	34.7825	129.784	0	0	0.67	69.15	-35	60.32	4	61.539
2019-03-31	54005	0.526042	0	0	0	29.1944	-80.3273	25.2847	34.79	130.605	0	0.25	0.77	74.16	-36	57.24	4	62.3378
2019-03-31	54446	0.539931	0	0	0	29.1957	-80.3188	25.3335	34.78	127.556	0	0	0.85	71.57	-38	58.8	4	63.2012
2019-03-31	54887	0.553819	0	0	0	29.197	-80.3098	25.2635	34.795	127.867	0	0	0.93	72.54	-40	55.2	4	64.1205
2019-03-31	55327	0.567708	0	0	0	29.1983	-80.3007	25.3027	34.7975	126.289	0	0	0.91	76.72	-43	53.92	4	65.0437
2019-03-31	55769	0.581597	0	0	0	29.1997	-80.2914	25.134	34.8025	130.077	0	0	0.97	78.69	-46	48.76	4	65.9855
2019-03-31	56209	0.595486	0	0	0	29.2009	-80.2829	25.0375	34.81	126.568	0	0	0.84	78.96	-46	46.6	4	66.8434
2019-03-31	57091	0.609375	0	0	0	29.2022	-80.2743	24.9077	34.825	128.867	0	0.25	0.87	76.76	-48	40.76	4	67.721
2019-03-31	57532	0.623264	0	0	0	29.2034	-80.2658	24.84	34.83	129.471	0	0	0.86	78.56	-49	36.68	4	68.5833
2019-03-31	57973	0.637153	0	0	0	29.2047	-80.2574	24.765	34.8375	129.58	0	0	0.84	74.15	-50	31.32	4	69.4335
2019-03-31	58414	0.651042	0	0	0	29.2059	-80.2488	24.7587	34.825	130.437	0	0	0.88	76.91	-52	34	4	70.313
2019-03-31	58854	0.664931	0	0	0	29.2071	-80.2412	24.7155	34.8325	129.89	0	0	0.71	72.84	-54	34.44	4	71.08
2019-03-31	59296	0.678819	0	0	0	29.2081	-80.2342	24.7067	34.85	129.434	0	0	0.65	70.17	-56	33.32	4	71.7934
2019-03-31	59736	0.699653	0	0	0	29.2096	-80.2243	24.665	34.8512	127.366	0	0	0.56	74.405	-63	28.74	8	72.7997
2019-03-31	60177	0.720486	0	0	0	29.2109	-80.215	24.56	34.865	125.017	0	0	0.51	77.59	-69	23.16	4	73.7372
2019-03-31	60618	0.734375	0	0	0	29.2117	-80.2095	24.6197	34.8775	125.261	0	0	0.41	80.07	-71	26.2	4	74.3002
2019-03-31	61059	0.755208	0	0	0	29.2128	-80.202	24.6856	34.88	127.099	0	0	0.325	78.865	-73	26.3	8	75.06
2019-03-31	61499	0.782986	0	0	0	29.214	-80.1934	24.766	34.8937	126.607	0	0	0.195	83.625	-74	25.76	8	75.9284
2019-03-31	61935	0.995486	0	0	0	29.2603	-80.1837	24.9955	34.915	126.457	0	0	1	356.57	-82	30.96	2	79.6822
2019-03-31	61936	0.985069	0.25	0.25	0	29.2548	-80.1859	24.9777	34.9125	127.468	0	0	1.31	354.29	-81	30.96	4	79.1406
2019-03-31	61937	0.971181	0	0	0	29.2477	-80.1875	24.9905	34.9175	129.61	0	0	1.29	348.34	-78	32.12	4	78.5506
2019-03-31	61938	0.957292	0	0	0	29.2394	-80.188	25.008	34.9175	130.592	0	0	1.36	344.23	-78	27.76	4	78.0003
2019-03-31	61939	0.943056	0	0	0	29.2314	-80.1876	25.001	34.915	129.082	0	0	1.23	336.99	-77	30.96	4	77.5388
2019-03-31	61940	0.921875	0.25	0	2	29.2209	-80.1857	25.1131	34.9112	130.964	0	0	0.605	329.775	-76.5	29.96	8	77.0698
2019-03-31	61941	0.852431	0.09375	0	3	29.2156	-80.1853	24.9792	34.9047	130.426	0	0	0.26125	234.094	-75.875	27.955	32	76.775
2019-04-01	41194	0.988542	0.166667	0.166667	0	29.3653	-80.5492	19.9085	32.2417	134.175	0.5	0	0.46	211.273	-31	79.76	6	51.0011
2019-04-01	41635	0.971181	0.5	0.5	0	29.3664	-80.5432	19.9897	32.2775	134.219	0.25	0	0.37	231.58	-31	79.56	4	51.613
2019-04-01	42076	0.950347	0.625	0.625	1	29.3679	-80.5354	20.16	32.3325	134.127	0.75	0	0.49	230.985	-30.5	78.64	8	52.4011
2019-04-01	42517	0.929514	0.5	0.5	0	29.3695	-80.5272	20.328	32.38	134.311	0.5	0	0.6	231.04	-30	78.12	4	53.2463
2019-04-01	42957	0.915625	0.75	0.75	0	29.3706	-80.5212	20.4225	32.4725	133.496	0.5	0	0.66	232.43	-29	76.08	4	53.8565
2019-04-01	43399	0.901736	0.75	0.75	2	29.3718	-80.5147	20.4895	32.5875	133.611	0.25	0	0.62	240.14	-29	79.12	4	54.5226
2019-04-01	43839	0.880903	0.25	0.25	0	29.3737	-80.5047	20.5887	32.65	135.465	0.875	0	0.62	247.48	-27.5	78.16	8	55.5494
2019-04-01	44280	0.860069	0.75	0.75	1	29.3756	-80.4942	20.6097	32.735	137.253	0.75	0	0.8	237.69	-27	81.88	4	56.6318
2019-04-01	44721	0.846181	0.5	0.5	1	29.3771	-80.4866	20.7377	32.785	138.071	1	0	0.62	255.96	-29	83.44	4	57.423
2019-04-01	45162	0.832292	0	0	0	29.3784	-80.4795	20.8232	32.85	136.567	0.75	0	0.76	238.39	-29	73.68	4	58.161
2019-04-01	45602	0.818403	0	0	0	29.3798	-80.4721	20.934	32.8925	133.787	1	0	0.73	250.08	-30	78.12	4	58.9205
2019-04-01	46044	0.804514	0	0	0	29.3812	-80.4648	20.9747	32.93	133.033	1	0	0.78	248.06	-30	78.8	4	59.6913
2019-04-01	46484	0.790625	0	0	0	29.3826	-80.4573	21.0337	32.96	134.897	0	0	0.79	249.27	-29	77.08	4	60.4747
2019-04-01	46925	0.776736	0	0	0	29.384	-80.4499	21.1255	32.98	132.852	0	0	0.91	242.59	-29	79.2	4	61.2483
2019-04-01	47365	0.762847	0	0	0	29.3854	-80.4423	21.2547	32.9925	130.049	0	0	0.88	241.39	-29	82.52	4	62.0454
2019-04-01	47807	0.748958	0	0	0	29.3868	-80.435	21.3927	33.005	129.435	0	0	0.9	236.84	-29	71.64	4	62.8133
2019-04-01	48247	0.735069	0	0	0	29.3881	-80.4278	21.5127	33.015	129.406	0	0	0.63	249.55	-30	72.56	4	63.5748
2019-04-01	48688	0.721181	0	0	0	29.3894	-80.4211	21.6055	33.0525	129.948	0	0	0.56	246.67	-30	67.32	4	64.2846
2019-04-01	49129	0.700347	0	0	0	29.3912	-80.4115	21.7757	33.0775	129.835	0	0	0.69	234.1	-30	63.28	8	65.2948
2019-04-01	49570	0.679514	0.5	0	2	29.3931	-80.4013	21.772	33.13	129.277	0	0	0.68	232.79	-33	60.44	4	66.3756
2019-04-01	50010	0.665625	0	0	0	29.3944	-80.3946	21.6832	33.19	128.878	0	0	0.55	239.22	-34	60.04	4	67.0899
2019-04-01	50452	0.651736	0	0	0	29.3956	-80.3882	21.6422	33.2275	129.678	0	0	0.68	238.17	-35	56.28	4	67.7749
2019-04-01	50892	0.637847	0	0	0	29.3969	-80.3813	21.6242	33.29	130.156	0	0	0.63	245.48	-36	50.68	4	68.5086
2019-04-01	51333	0.623958	0.5	0	2	29.3982	-80.3742	21.5832	33.32	132.659	0	0	0.68	237.01	-39	48.96	4	69.2635
2019-04-01	51774	0.610069	0	0	0	29.3995	-80.3673	21.4845	33.4	131.738	0	0	0.72	236.98	-40	46.16	4	69.9985
2019-04-01	52215	0.589236	0	0	0	29.4015	-80.3566	21.256	33.4012	138.231	0	0.5	0.71	246.37	-41.5	34.52	8	71.1452
2019-04-01	52655	0.568403	0	0	0	29.4036	-80.3455	21.091	33.3325	133.452	0	0	0.7	248.96	-43	32.28	4	72.3356
2019-04-01	53096	0.554514	0	0	0	29.405	-80.3381	21.1935	33.31	131.738	0	0	0.8	244.08	-43	37.12	4	73.1307
2019-04-01	53537	0.540625	0.5	0.5	2	29.4065	-80.3303	21.3182	33.305	130.775	0	0	0.83	250.25	-44	34.28	4	73.9718
2019-04-01	53978	0.526736	0.75	0.5	3	29.4081	-80.3222	21.542	33.26	129.683	0	0	0.89	256.43	-46	32.16	4	74.8458
2019-04-01	54860	0.512847	0	0	0	29.4097	-80.3136	21.7912	33.2225	127.132	0	0	0.94	255.82	-46	29.56	4	75.7744
2019-04-01	55300	0.498958	1	1	2	29.4114	-80.3047	22.1035	33.165	130.198	0	0	1.03	257.71	-46	30.44	4	76.729
2019-04-01	55741	0.485069	0.25	0	1	29.4132	-80.2952	22.3087	33.1325	131.754	0	0	1.2	257.94	-49	33.32	4	77.7591
2019-04-01	56182	0.471181	0	0	0	29.4152	-80.2847	22.3737	33.1025	129.003	0	0	1.23	259.24	-50	33.76	4	78.898
2019-04-01	56623	0.457292	0	0	0	29.4172	-80.2739	22.4865	33.1625	130.291	0	0	1.19	252.93	-55	36.84	4	80.0616
2019-04-01	57505	0.443403	0	0	0	29.4191	-80.2635	22.759	33.235	129.287	0	0	1.13	259.79	-59	32.48	4	81.1875
2019-04-01	57945	0.429514	0	0	0	29.4211	-80.2535	22.9375	33.345	130.1	0	0	1.1	262.68	-67	33.2	4	82.28
2019-04-01	58386	0.415625	0	0	0	29.4229	-80.2436	23.2265	33.49	131.289	0	0	1.11	263.77	-72	34.16	4	83.3365
2019-04-01	59268	0.401736	0	0	0	29.4248	-80.2339	23.781	33.7025	135.607	0	0	1.02	268.32	-73	32.2	4	84.3794
2019-04-01	59708	0.387847	0	0	0	29.4265	-80.2247	24.2593	33.805	129.683	0	0	1.04	262.81	-73	33.92	4	85.3626
2019-04-01	60149	0.373958	0	0	0	29.4292	-80.2158	24.5782	33.8325	129.403	0	0	1.03	262.18	-80	30.56	4	86.3641
2019-04-01	60589	0.360069	0.25	0	1	29.4325	-80.2081	24.7142	33.9425	132.765	0	0	0.96	263.99	-88	35.16	4	87.2895
2019-04-01	61031	0.346181	0	0	0	29.4356	-80.2007	24.8492	34.095	132	0	0.25	0.99	268.84	-94	32.76	4	88.1726
2019-04-01	61471	0.332292	0	0	0	29.4383	-80.1934	24.9578	34.1825	136.435	0	1	0.86	271.33	-106	36	4	89.0278
2019-04-01	61912	0.318403	0	0	0	29.4405	-80.1862	25.0042	34.3325	138.839	0	0.75	0.84	276.87	-115	31.28	4	89.8452
2019-04-01	61929	0.0684028	0	0	0	29.3066	-80.18	24.9375	34.93	130.355	0	0	1.67	354.84	-88	33.56	4	82.871
2019-04-01	61932	0.040625	0	0	0	29.2847	-80.182	24.9882	34.9325	129.48	0	0	1.65	349.51	-85	28.44	4	81.3367
2019-04-01	61933	0.0267361	0	0	0	29.2739	-80.1823	25.0425	34.9275	129.901	0	0	1.58	350.9	-84	32.44	4	80.6486
2019-04-01	61935	0.0128472	0	0	0	29.2635	-80.1829	25.0342	34.9175	128.506	0	0	0.83	347.47	-83	34.76	4	79.9491
2019-04-01	62352	0.297569	0	0	0	29.443	-80.1757	25.0654	34.715	130.91	0.125	0	0.82	285.185	-131	38.26	8	90.9999
2019-04-01	62367	0.0961806	0	0	0	29.3286	-80.1758	24.914	34.9425	130.895	0	0	1.68	358.98	-97	29.16	4	84.6259
2019-04-01	62368	0.0822917	0	0	0	29.3176	-80.178	24.9272	34.94	132.499	0	0.25	1.67	358.29	-95	31.36	4	83.7369
2019-04-01	62371	0.0545139	0	0	0	29.2956	-80.1814	24.9482	34.92	127.623	0	0	1.66	351.33	-87	35.92	4	82.071
2019-04-01	62804	0.137847	0.25	0	1	29.362	-80.1661	24.8915	34.97	128.687	0	0	1.76	6.52	-122	33.04	4	87.5774
2019-04-01	62805	0.123958	0.25	0	1	29.3506	-80.1697	24.9045	34.965	129.271	0	0	1.76	4.57	-115	28.76	4	86.5395
2019-04-01	62807	0.110069	0	0	0	29.3394	-80.1731	24.9085	34.9525	129.164	0	0	1.64	1.75	-105	29.48	4	85.538
2019-04-01	63234	0.269792	0	0	0	29.445	-80.1631	25.1312	34.9725	132.065	0	0	0.82	301.52	-153	33.48	8	92.3367
2019-04-01	63243	0.151736	0	0	0	29.373	-80.1617	24.8715	34.98	128.184	0	0	1.75	9.89	-130	31.16	4	88.6652
2019-04-01	63675	0.248958	0	0	0	29.4448	-80.1544	25.092	35.025	132.315	0	0	0.94	320.58	-167	27	4	93.1718
2019-04-01	63680	0.193403	0	0	0	29.408	-80.153	24.9468	35.0125	128.952	0	0	1.87	2.76	-156	28.12	4	91.4439
2019-04-01	63682	0.179514	0.25	0	1	29.3956	-80.1555	24.9112	35.0075	132.201	0	0	1.75	2.29	-143	33.2	4	90.5778
2019-04-01	63683	0.165625	0	0	0	29.3839	-80.158	24.8777	34.98	129.6	0	0	1.62	9.58	-140	28.92	4	89.6787
2019-04-01	64116	0.235069	0.25	0	1	29.4431	-80.1492	25.009	35.0425	131.026	0	0	1.68	356.25	-212	30.96	4	93.601
2019-04-01	64117	0.221181	0.25	0	1	29.4362	-80.147	24.9537	35.035	128.933	0	0	2.22	3.88	-202	30	4	93.4455
2019-04-01	64119	0.207292	0	0	0	29.4218	-80.1501	24.9363	35.0175	129.817	0	0	2.07	5.27	-169	31.4	4	92.4146
2019-04-02	20035	0.995486	0	0	0	29.2954	-80.9239	18.1935	31.015	132.265	0	0	0.89	246.04	-16	113.2	2	11.1979
2019-04-02	20476	0.985069	0.25	0	1	29.296	-80.9175	18.1997	30.99	132.2	0	0	0.86	245.245	-16.5	113.2	4	11.8562
2019-04-02	20917	0.971181	0	0	0	29.298	-80.9074	18.207	30.98	132.054	0	0	0.9425	255.762	-18	111.64	4	12.9534
2019-04-02	21358	0.955556	0.4	0.2	1	29.2996	-80.8986	18.217	30.906	132.586	0	0	0.84	248.812	-18	105.792	5	13.9056
2019-04-02	21798	0.941667	0	0	0	29.3009	-80.8917	18.2137	30.8733	132.724	0.333333	0	1.06	248.88	-19	106.667	3	14.6624
2019-04-02	22680	0.929514	0	0	0	29.3029	-80.8812	18.2575	30.8575	133.388	0	0	1.06	252.42	-18	106.24	4	15.7996
2019-04-02	23121	0.913889	0.2	0	1	29.3047	-80.8713	18.3112	30.87	134.441	0	0	1.162	246.658	-17	105.968	5	16.8738
2019-04-02	23562	0.9	0	0	0	29.3065	-80.8621	18.3563	30.8267	134.285	0.333333	0	1.14333	255.353	-17	99.4533	3	17.8641
2019-04-02	24003	0.887847	0	0	0	29.3078	-80.8537	18.4247	30.8075	134.723	0	0	1.0675	256.45	-16.25	101.92	4	18.7611
2019-04-02	24885	0.870486	0.333333	0.166667	1	29.3083	-80.8411	18.4093	30.82	133.232	0	0	1.08	261.5	-18.3333	103.453	6	20.026
2019-04-02	25325	0.856597	0	0	0	29.308	-80.833	18.43	30.835	132.782	0	0	1.16	252.5	-20	103.4	2	20.8093
2019-04-02	25767	0.846181	0	0	0	29.3078	-80.8238	18.4255	30.8225	136.045	0	0	0.9	248.55	-21	104	4	21.7073
2019-04-02	26207	0.832292	0	0	0	29.3082	-80.8156	18.338	30.8725	136.298	0.5	0	0.8	247.93	-21	105.44	4	22.5325
2019-04-02	26649	0.818403	0	0	0	29.3083	-80.808	18.289	30.9025	134.987	0.25	0	0.72	235.2	-22	103.44	4	23.2762
2019-04-02	27089	0.797569	0	0	0	29.3095	-80.7985	18.3017	30.91	133.879	0.25	0	0.565	222.345	-23.5	109.42	8	24.2761
2019-04-02	27530	0.776736	0	0	0	29.3113	-80.7903	18.4083	30.9125	133.348	0	0	0.4	211.7	-25	108.48	4	25.1805
2019-04-02	27971	0.755903	0	0	0	29.3127	-80.7838	18.4377	31.0512	132.811	0.125	0	0.495	186.925	-24	111.68	8	25.8935
2019-04-02	28412	0.728125	0	0	0	29.3161	-80.7772	18.5407	31.2475	134.088	0	0	0.535	185.865	-22.5	120.16	8	26.7204
2019-04-02	28852	0.693403	0.0833333	0.0833333	1	29.3205	-80.7696	18.6878	31.4025	133.423	0.0833333	0	0.3875	174.403	-23.25	104.053	12	27.6894
2019-04-02	29293	0.651736	0.166667	0	2	29.3234	-80.7613	18.5679	31.4983	134.438	0	0	0.449167	183.623	-23.6667	105.897	12	28.6544
2019-04-02	29733	0.613542	0.3	0	3	29.3258	-80.7529	18.6211	31.681	135.01	0	0	0.295	196.187	-23.2	103.816	10	29.6125
2019-04-02	30174	0.582292	0	0	0	29.3275	-80.7447	18.5617	31.7537	133.048	0.125	0	0.46625	195.961	-24	91.9362	8	30.5033
2019-04-02	30615	0.55625	0.142857	0	1	29.3297	-80.7376	18.6369	31.8071	131.937	0.142857	0	0.408571	194.297	-24	103.811	7	31.313
2019-04-02	31056	0.528472	0	0	0	29.3312	-80.7304	18.6946	31.8478	131.299	0	0	0.386667	222.719	-24.4444	102.124	9	32.0958
2019-04-02	31496	0.502431	0	0	0	29.333	-80.721	18.6927	31.8867	130.636	0	0	0.541667	238.438	-24.5	100.293	6	33.1203
2019-04-02	31937	0.483333	0	0	0	29.3345	-80.713	18.6773	31.8833	130.706	0	0	0.59	237.173	-23	103.333	3	33.9857
2019-04-02	31938	0.490278	0	0	0	29.3338	-80.7165	18.694	31.89	131.737	0	0	0.46	240.1	-23	99.8	1	33.6059
2019-04-02	32378	0.467708	0.166667	0	1	29.3357	-80.7065	18.6672	31.9217	130.666	0	0	0.63	232.902	-23.6667	101.707	6	34.6825
2019-04-02	32819	0.448611	0	0	0	29.3373	-80.6979	18.6242	31.984	131.617	0	0	0.702	234.762	-24.8	100.44	5	35.6157
2019-04-02	33259	0.43125	0	0	0	29.3389	-80.6894	18.6252	31.97	132.69	0.2	0	0.688	247.394	-26	100.232	5	36.5383
2019-04-02	33701	0.415625	0	0	0	29.3397	-80.6812	18.8207	32	137.188	0.75	0	0.6375	257.12	-26	98.84	4	37.3792
2019-04-02	34141	0.4	0.2	0	1	29.3392	-80.6749	19.0768	32.048	130.98	0	0	0.702	255.406	-26	102.08	5	37.9801
2019-04-02	34583	0.382639	0.4	0	2	29.3391	-80.666	18.947	32.066	131.051	0	0	0.712	246.456	-27.6	100.032	5	38.8443
2019-04-02	35023	0.370486	1	0	2	29.3393	-80.6609	18.981	32.105	132.184	0	0	0.82	239.48	-28	98.72	2	39.3545
2019-04-02	35465	0.356597	0.666667	0	4	29.3398	-80.6531	18.9018	32.1167	130.391	0	0	0.755	246.373	-28	102.3	6	40.1565
2019-04-02	35905	0.340972	0	0	0	29.3404	-80.6466	18.8897	32.1467	130.09	0	0	0.863333	239.413	-28	100.52	3	40.8259
2019-04-02	36347	0.327083	0	0	0	29.3411	-80.6376	18.8438	32.178	130.247	0	0	0.654	237.628	-28.4	98.832	5	41.7213
2019-04-02	36787	0.307986	0.333333	0	2	29.3421	-80.6299	18.798	32.1333	132.155	0	0	0.738333	230.545	-30	100.893	6	42.4403
2019-04-02	37228	0.287153	0	0	0	29.3439	-80.6198	18.9043	32.0983	133	0.166667	0	0.67	229.577	-30.5	98.2533	6	43.4208
2019-04-02	37669	0.269792	0.25	0	1	29.3452	-80.6135	18.998	32.165	133.031	0.5	0	0.6975	221.852	-30	99.52	4	44.0355
2019-04-02	38110	0.252431	0.166667	0.166667	0	29.347	-80.6068	18.9493	32.2117	133.031	0.666667	0	0.573333	207.7	-30.1667	98.1533	6	44.7424
2019-04-02	38550	0.228125	0.125	0.125	0	29.3502	-80.599	19.0537	32.2262	134.066	0.875	0	0.56	197.785	-30	100.12	8	45.6311
2019-04-02	38991	0.193403	0.333333	0.166667	4	29.3532	-80.5906	19.0317	32.2742	134.718	0.666667	0	0.33	178.213	-30	95.7067	12	46.5621
2019-04-02	39431	0.144792	0	0	0	29.3571	-80.581	19.1186	32.2369	132.98	0.5625	0	0.46	178.792	-30	90.51	16	47.6599
2019-04-02	39872	0.0961806	0.25	0.25	1	29.3602	-80.5724	19.203	32.2808	133.082	0.25	0	0.39	174.07	-31	86.44	12	48.6235
2019-04-02	40312	0.0545139	0.5	0.5	0	29.3621	-80.5653	19.3807	32.19	133.556	0.75	0	0.37	175.96	-30	89.13	4	49.3758
2019-04-02	40313	0.0684028	0.25	0.25	0	29.3616	-80.5675	19.349	32.2125	133.593	0.25	0	0.39	180	-31	92.28	4	49.1441
2019-04-02	40754	0.0267361	0.0833333	0	1	29.3634	-80.5589	19.4512	32.1542	133.885	0.583333	0	0.433333	196.363	-31	87.2667	12	50.0243
2019-04-03	13844	0.547569	0	0	0	29.4264	-81.0326	18.1239	30.838	132.521	0	0	0.644	226.985	-19	110.84	10	6.92805
2019-04-03	13845	0.539757	0	0	0	29.4214	-81.031	18.1139	30.8187	131.234	0	0	0.6425	269.324	-19	110.84	8	6.85608
2019-04-03	14287	0.537897	0	0	0	29.4146	-81.0285	18.1239	30.82	131.782	0	0	0.647143	163.171	-19	110.84	7	6.79254
2019-04-03	14288	0.536679	0.0909091	0	1	29.4086	-81.0262	18.1439	30.8218	131.961	0	0	0.718182	249.221	-19.6364	110.84	11	6.73666
2019-04-03	14289	0.531944	0	0	0	29.401	-81.0234	18.1753	30.8122	131.411	0	0	0.756667	251.318	-19	105.862	9	6.66337
2019-04-03	14290	0.448611	0	0	0	29.3929	-81.0206	18.222	30.74	132.336	0	0	0.62	311.1	-18	101.4	1	6.56437
2019-04-03	14730	0.455556	0	0	0	29.3962	-81.0219	18.2123	30.82	132.002	0	0	0.633333	310.803	-19	102.387	3	6.59539
2019-04-03	14731	0.547569	0	0	0	29.3883	-81.0187	18.1826	30.8286	132.531	0	0	0.768571	236.974	-18.8571	104.691	14	6.53776
2019-04-03	14732	0.521528	0.444444	0	4	29.3802	-81.0158	18.1459	30.7989	131.426	0.333333	0	0.703333	252.873	-19	101.556	9	6.42345
2019-04-03	14733	0.401736	0	0	0	29.3744	-81.0138	18.1275	30.7175	133.964	0	0.25	0.655	315.942	-19	105.93	4	6.31577
2019-04-03	15175	0.577662	0.0833333	0	1	29.369	-81.0115	18.1426	30.8675	131.239	0.25	0.0833333	0.751667	221.302	-19	105.25	12	6.271
2019-04-03	15176	0.499653	0	0	0	29.3608	-81.0086	18.1239	30.845	131.277	0.4	0	0.678	264.544	-19.2	106.776	10	6.14598
2019-04-03	15177	0.530208	0	0	0	29.3537	-81.0059	18.1081	30.9025	131.422	0.5	0	0.625	246.702	-19.625	108.255	8	6.04572
2019-04-03	15618	0.530208	0	0	0	29.3479	-81.0038	18.1155	30.93	131.206	0.5	0	0.6625	248.233	-19.25	110.985	8	5.96426
2019-04-03	15619	0.471023	0.0909091	0	1	29.3416	-81.0015	18.1379	30.9318	133.767	0.363636	0	0.562727	260.216	-19.2727	113.927	11	5.87234
2019-04-03	15620	0.478125	0	0	0	29.3347	-80.9989	18.159	30.969	131.807	0.4	0	0.518	254.205	-19.8	115.5	10	5.7744
2019-04-03	16062	0.49375	0	0	0	29.3285	-80.9966	18.1569	31.0033	132.936	0.444444	0	0.512222	245.451	-19.3333	115.458	9	5.68787
2019-04-03	16063	0.429514	0	0	0	29.3218	-80.9942	18.1974	31.0383	133.055	0.25	0	0.566667	267.963	-19	116.953	12	5.58931
2019-04-03	16064	0.455208	0	0	0	29.3145	-80.9915	18.2135	30.972	134.772	0.4	0	0.489	255.039	-19	120.488	10	5.48826
2019-04-03	16505	0.475617	0.444444	0.111111	3	29.3085	-80.9893	18.2068	30.9433	134.935	0.444444	0	0.502222	244.584	-18.6667	119.187	9	5.40147
2019-04-03	16506	0.353704	0.2	0.2	1	29.3024	-80.987	18.2068	30.964	133.948	0.266667	0	0.384667	237.21	-18.8667	117.859	15	5.3123
2019-04-03	16507	0.763631	0.129032	0.0967742	3	29.2949	-80.9842	18.325	30.9898	132.593	0.645161	0	0.513871	224.068	-18	118.123	62	5.21359
2019-04-03	16949	0.111806	0	0	0	29.2914	-80.9788	18.111	30.9486	132.975	0	0	0.611429	221.86	-18.4286	116.08	7	5.56648
2019-04-03	17389	0.0909722	0	0	0	29.2924	-80.9712	18.0962	31.022	132.817	0	0	0.758	223.11	-19	111.144	5	6.36553
2019-04-03	17831	0.0736111	0	0	0	29.2935	-80.9638	18.1088	31.07	132.488	0	0	0.722	232.232	-20	109.336	5	7.15859
2019-04-03	18271	0.0545139	0	0	0	29.2944	-80.955	18.1323	31.095	132.031	0	0	0.713333	237.172	-18.6667	108.007	6	8.07256
2019-04-03	18713	0.0388889	0	0	0	29.2949	-80.9476	18.1247	31.08	134.013	0	0	0.746667	247.78	-18	111.28	3	8.82751
2019-04-03	19153	0.0232639	0	0	0	29.2951	-80.9395	18.1483	31.0483	132.931	0	0	0.755	253.038	-18	114.413	6	9.64435
2019-04-03	19594	0.009375	0	0	0	29.2954	-80.932	18.184	31.04	133.923	0	0	0.75	260.575	-18	112.82	2	10.3944
2019-04-04	16507	0.497038	0.170455	0.0416667	36	29.2946	-80.984	18.4553	31.0812	131.766	0.0492424	0.0265152	0.584924	205.251	-18	144.082	264	5.21195
2019-04-05	16507	0.499799	0.204947	0.106007	44	29.295	-80.9842	18.567	31.516	133.26	0.268551	0.0282686	0.520565	274.77	-18	142.98	283	5.22055
2019-04-06	16062	0.630903	0.125	0	1	29.3289	-80.9911	18.7855	31.8475	135.037	0	0.125	0.7	349.585	-19.5	109.92	8	6.25447
2019-04-06	16063	0.610069	0	0	0	29.3215	-80.9924	18.7795	31.84	135.201	0	0	0.72	342.32	-19	111.44	4	5.75474
2019-04-06	16064	0.589236	0.25	0	2	29.3135	-80.9925	18.7727	31.8287	135.111	0	0.25	0.51	315.605	-18.5	109.64	8	5.33373
2019-04-06	16065	0.540625	0.1	0	2	29.3068	-80.9917	18.7598	31.8235	134.741	0	0.45	0.702	325.088	-18.4	107.728	20	5.07816
2019-04-06	16500	0.700347	0	0	0	29.3493	-80.9836	18.8241	31.86	136.367	0	0	0.44	182.535	-19	109.18	8	8.02581
2019-04-06	16501	0.672569	0.25	0	2	29.3417	-80.9864	18.8139	31.8662	135.316	0	0.25	0.545	358.945	-20	110.18	8	7.36799
2019-04-06	16502	0.651736	0	0	0	29.3356	-80.9887	18.798	31.8575	134.537	0	0	0.63	355.46	-20	109.8	4	6.83239
2019-04-06	16506	0.450347	0.125	0	4	29.3025	-80.9877	18.7412	31.7791	132.284	0	0	0.6925	321.339	-18.5	107.88	32	5.25154
2019-04-06	16507	0.151736	0.0833333	0.0119048	6	29.295	-80.9838	18.7182	31.6708	132.343	0.47619	0	0.482976	280.034	-18.0952	107.88	84	5.24852
2019-04-06	16939	0.790625	0.166667	0	2	29.3686	-80.9758	18.8412	31.87	139.017	0	0	0.396667	235.48	-19.3333	108.96	12	9.7857
2019-04-06	16940	0.755903	0	0	0	29.3622	-80.9789	18.8384	31.8825	138.264	0	0	0.315	354.3	-19	104.24	8	9.15805
2019-04-06	16941	0.728125	0.25	0	2	29.3561	-80.9807	18.8281	31.8712	136.819	0	0.125	0.365	6.45	-19	108.5	8	8.66644
2019-04-06	16948	0.346181	0.107143	0.0357143	2	29.299	-80.9809	18.73	31.7382	131.903	0	0	0.535	329.911	-19	107.88	28	5.74745
2019-04-06	17379	0.832292	0.166667	0	2	29.3697	-80.9709	18.8404	31.8583	140.092	0	0	0.29	324.303	-20	107.533	12	10.3238
2019-04-06	17821	0.908681	0.125	0.125	0	29.3709	-80.9637	18.8454	32.0697	138.104	0.03125	0	0.4025	326.922	-20	109.155	32	11.0983
2019-04-06	18261	0.981597	0.2	0.1	1	29.3747	-80.9582	18.8308	32.357	133.881	0.1	0	0.446	330.062	-19.8	112.84	10	11.832
2019-04-07	18260	0.0336806	0.25	0	2	29.3779	-80.9536	18.9182	32.505	132.727	0.25	0.5	0.43	327.685	-19	108.38	8	12.4442
2019-04-07	18261	0.0128472	0.25	0	1	29.377	-80.9554	18.8937	32.385	130.506	0	0	0.47	335.06	-19	113.44	4	12.2268
2019-04-07	18702	0.0822917	0.05	0	1	29.3787	-80.9477	19.1318	32.469	131.893	0.6	0.1	0.362	332.958	-18.8	112.384	20	13.0727
2019-04-07	19142	0.130903	0	0	0	29.3788	-80.9401	19.254	32.2875	131.385	0.625	0	0.255	351.49	-17	109.22	8	13.8287
2019-04-07	19584	0.158681	0.25	0	2	29.3785	-80.9333	19.5092	32.7	130.694	0.5	0	0.15	46.795	-16.5	110.2	8	14.4894
2019-04-07	20024	0.182986	0.333333	0	2	29.381	-80.9242	19.8545	32.7217	128.996	0.5	0	0.576667	43.0067	-14.6667	114.973	6	15.5129
2019-04-07	20465	0.203819	0	0	0	29.3812	-80.9169	19.865	32.6967	130.132	0.833333	0	0.336667	69.95	-15	115.387	6	16.2415
2019-04-07	20906	0.228125	0.125	0	1	29.3823	-80.9079	20.0771	32.6637	128.647	0.75	0	0.46	72.21	-17.5	115.46	8	17.1886
2019-04-07	21347	0.248958	0	0	0	29.3841	-80.8992	20.1595	32.8375	130.08	0.75	0	0.52	48.09	-21	115.04	4	18.1383
2019-04-07	21788	0.262847	0	0	0	29.3848	-80.8936	20.0538	32.8675	129.892	1	0	0.42	77.62	-21	118.92	4	18.7312
2019-04-07	22229	0.290625	0.0833333	0.0833333	0	29.3838	-80.8856	19.9879	32.9108	128.597	0.166667	0.166667	0.27	74.0867	-19	112.36	12	19.47
2019-04-07	22670	0.325347	0	0	0	29.3789	-80.8769	19.8999	32.9475	129.598	0	0.5	0.14	132.2	-17.5	114.94	8	20.0804
2019-04-07	23112	0.346181	0	0	0	29.3755	-80.8717	20.377	32.985	126.419	0	0	0.1	143.13	-18	115.4	4	20.4217
2019-04-07	23113	0.373958	0	0	0	29.3713	-80.8669	20.3817	33.0183	127.559	0	0.166667	0.146667	236.687	-19	110.04	12	20.6829
2019-04-07	23554	0.422569	0.5625	0.5625	1	29.3662	-80.8607	20.5034	33.0706	128.212	0.0625	0.4375	0.21	279.757	-20.25	108.42	16	21.0378
2019-04-07	23996	0.492014	0.0416667	0.0416667	0	29.3607	-80.8551	20.7635	33.1587	128.611	0.125	0.333333	0.246667	282.383	-19.6667	109.147	24	21.3052
2019-04-07	24437	0.554514	0	0	0	29.3561	-80.8497	20.8992	33.2725	127.072	0.166667	0.0833333	0.203333	299.577	-20	105.867	12	21.6091
2019-04-07	24438	0.603125	0	0	0	29.3513	-80.845	20.9725	33.3437	126.373	0.0625	0	0.115	201.452	-20	108.07	16	21.8357
2019-04-07	24880	0.651736	0	0	0	29.3462	-80.8372	21.0461	33.3317	125.914	0	0	0.0666667	156.227	-19.3333	105.813	12	22.3431
2019-04-07	25321	0.686458	0	0	0	29.342	-80.83	21.1065	33.4425	128.082	0	0	0.135	127.345	-19	100.72	8	22.8461
2019-04-07	25763	0.721181	0.0833333	0.0833333	0	29.3378	-80.8225	21.2622	33.2933	128.608	0	0	0.123333	133.943	-21	104.52	12	23.3735
2019-04-07	26204	0.755903	0	0	0	29.3367	-80.8144	21.4041	33.5675	129.15	0	0.125	0.04	116.565	-23	99.28	8	24.1173
2019-04-07	26645	0.790625	0.0833333	0	1	29.3384	-80.807	21.4672	33.3008	130.573	0	0.666667	0.0866667	92.53	-21.6667	105.467	12	24.9345
2019-04-07	27085	0.832292	0.166667	0	2	29.3395	-80.799	21.4679	33.4025	132.967	0.5	0.416667	0.106667	266.157	-21.3333	104.227	12	25.7805
2019-04-07	27527	0.880903	0.25	0	4	29.3403	-80.7918	21.6427	33.84	136.14	0.25	0	0.2	266.75	-20.5	106.42	16	26.5253
2019-04-07	27967	0.953819	0.384615	0.307692	3	29.3412	-80.7865	21.5195	34.2635	134.079	0.0769231	0	0.361538	293.752	-20	101.815	26	27.1017
2019-04-08	27967	0.0545139	0.178571	0.0357143	4	29.3417	-80.7838	22.0788	34.9471	133.457	0.5	0	0.361429	305.58	-20	106.926	28	27.3841
2019-04-08	28408	0.117014	0	0	0	29.3429	-80.7757	22.5656	35.34	132.966	0.625	0	0.195	185.19	-20.5	97.4	8	28.2409
2019-04-08	28849	0.144792	0	0	0	29.3441	-80.7679	22.8194	35.315	134.688	0.875	0	0.375	43.835	-22.5	97.4	8	29.0819
2019-04-08	29290	0.172569	0	0	0	29.3455	-80.7588	23.2086	35.2562	132.618	0.75	0	0.345	69.415	-23	97.4	8	30.0386
2019-04-08	29730	0.193403	0	0	0	29.3468	-80.7503	23.224	35.2825	132.746	0.75	0	0.54	73.91	-22	97.4	4	30.9442
2019-04-08	30172	0.207292	0	0	0	29.3478	-80.7437	23.2725	35.315	133.215	1	0	0.63	73.3	-21	97.4	4	31.6494
2019-04-08	30612	0.221181	0	0	0	29.3488	-80.7374	23.385	35.255	133.296	1	0	0.59	77.37	-21	97.4	4	32.3259
2019-04-08	31053	0.235069	0.25	0	1	29.3498	-80.7307	23.898	35.235	134.986	1	0	0.64	76.4	-21	97.4	4	33.036
2019-04-08	31494	0.248958	0	0	0	29.3509	-80.724	24.0232	35.005	134.023	1	0	0.64	76.4	-23	97.4	4	33.7466
2019-04-08	31935	0.269792	0.25	0	2	29.3524	-80.7145	24.5914	35.3587	131.707	0.875	0	0.61	77.2	-23	97.4	8	34.7621
2019-04-08	32375	0.290625	0	0	0	29.3539	-80.7047	24.853	35.435	127.938	0.25	0	0.63	80.84	-23	97.4	4	35.8058
2019-04-08	32817	0.304514	0.25	0	1	29.3549	-80.6982	24.904	35.425	128.882	0	0	0.59	77.37	-24	97.4	4	36.4971
2019-04-08	33257	0.318403	0	0	0	29.3559	-80.6916	24.914	35.435	130.876	0	0	0.6	83.35	-25	97.4	4	37.1939
2019-04-08	33699	0.332292	0	0	0	29.3569	-80.6855	24.9437	35.44	130.741	0	0	0.55	79.51	-25	97.4	4	37.8492
2019-04-08	34139	0.353125	0	0	0	29.3584	-80.6763	24.9189	35.445	128.651	0	0	0.535	81.335	-26.5	97.4	8	38.8277
2019-04-08	34580	0.380903	0	0	0	29.36	-80.6655	24.9685	35.4512	128.03	0	0	0.38	79.45	-27	97.4	8	39.9731
2019-04-08	35021	0.401736	0	0	0	29.3613	-80.6577	24.9762	35.4575	128.93	0	0	0.43	77.91	-29	97.4	4	40.8101
2019-04-08	35462	0.422569	0.125	0	1	29.3622	-80.6517	24.918	35.4612	127.537	0	0	0.225	59.25	-28	97.4	8	41.4511
2019-04-08	35902	0.450347	0	0	0	29.3634	-80.6441	24.8724	35.4687	128.19	0	0	0.205	68.56	-27.5	97.4	8	42.2602
2019-04-08	36344	0.478125	0	0	0	29.3646	-80.6364	25.0915	35.48	129.702	0	0	0.195	62.19	-26.5	97.4	8	43.0718
2019-04-08	36784	0.505903	0	0	0	29.3658	-80.6287	25.1119	35.4937	132.485	0	0.5	0.205	56.81	-26.5	97.4	8	43.899
2019-04-08	37225	0.533681	0	0	0	29.367	-80.6213	25.0931	35.5062	136.713	0	1	0.16	43.285	-28	97.4	8	44.6852
2019-04-08	37666	0.561458	0	0	0	29.3681	-80.6144	25.1032	35.5087	130.742	0	0.125	0.185	43.21	-29	97.4	8	45.4223
2019-04-08	38107	0.596181	0.0833333	0	1	29.3695	-80.6056	25.1712	35.52	130.06	0.0833333	0	0.213333	27.52	-30.6667	97.4	12	46.3549
2019-04-08	38547	0.623958	0	0	0	29.3707	-80.5977	25.1775	35.475	130.818	0	0	0.33	57.26	-32	97.4	4	47.2018
2019-04-08	38989	0.637847	0	0	0	29.3716	-80.5922	25.1912	35.3475	130.985	0	0	0.47	63.43	-33	97.4	4	47.7486
2019-04-08	39429	0.658681	0	0	0	29.3732	-80.5817	25.1877	35.1775	131.533	0	0	0.705	73.165	-32	97.4	8	48.7505
2019-04-08	39870	0.679514	0	0	0	29.3749	-80.5708	25.1712	35.2975	131.204	0	0	0.77	66.41	-32	97.4	4	49.7957
2019-04-08	40311	0.693403	0	0	0	29.3759	-80.5647	25.1445	35.07	131.01	0	0	0.59	61.7	-32	97.4	4	50.3861
2019-04-08	40752	0.707292	0	0	0	29.377	-80.5578	25.1485	34.9475	131.3	0	0	0.66	68.84	-31	97.4	4	51.0555
2019-04-08	41192	0.721181	0	0	0	29.3781	-80.5504	25.155	34.935	131.096	0	0	0.74	67.91	-31	97.4	4	51.7683
2019-04-08	41634	0.735069	0.25	0	1	29.3793	-80.5428	25.1575	35.38	131.252	0	0	0.79	70.88	-31	97.4	4	52.5214
2019-04-08	42074	0.748958	0	0	0	29.3805	-80.5348	25.1515	35.5375	135.29	0	0	0.82	72.23	-31	97.4	4	53.3057
2019-04-08	42515	0.762847	0	0	0	29.3818	-80.5267	25.1352	35.53	132.626	0.25	0	0.92	66.23	-30	97.4	4	54.1021
2019-04-08	42956	0.776736	0	0	0	29.3831	-80.5182	25.1295	35.55	131.077	0	0	0.92	73.54	-30	97.4	4	54.9492
2019-04-08	43397	0.790625	0	0	0	29.3845	-80.5092	25.115	35.22	131.804	0	0	0.98	73.97	-30	97.4	4	55.844
2019-04-08	44279	0.804514	0	0	0	29.3859	-80.5005	25.111	35.4425	134.897	0	0	0.94	72.72	-30	97.4	4	56.7137
2019-04-08	44719	0.818403	0	0	0	29.3872	-80.492	25.105	35.42	132.743	0.5	0	0.93	72.54	-29	97.4	4	57.5746
2019-04-08	45161	0.832292	0	0	0	29.3886	-80.4833	24.9482	35.495	133.705	1	0	0.9	78.44	-29	97.4	4	58.4436
2019-04-08	45601	0.846181	0	0	0	29.3899	-80.4749	24.6685	35.33	136.403	1	0	0.91	73.97	-29	97.4	4	59.2974
2019-04-08	46042	0.860069	0	0	0	29.3912	-80.4666	24.6905	35	136.19	1	0	0.88	73.43	-29	97.4	4	60.1371
2019-04-08	46483	0.873958	0	0	0	29.3925	-80.4583	24.7962	35.025	135.09	0.25	0	0.86	75.8	-28	97.4	4	60.988
2019-04-08	46924	0.887847	0	0	0	29.3937	-80.4506	24.756	35.21	138.358	0	0	0.8	67.27	-27	97.4	4	61.7686
2019-04-08	47364	0.901736	0	0	0	29.3948	-80.4434	24.6832	35.01	135.031	0.25	0	0.72	68.79	-29	97.4	4	62.5061
2019-04-08	47806	0.915625	0	0	0	29.3959	-80.4366	24.793	34.995	137.631	0	0	0.63	71.57	-30	97.4	4	63.2078
2019-04-08	48246	0.936458	0	0	0	29.3973	-80.4274	25.3636	35.1187	133.451	0.5	0	0.55	69.09	-29.5	97.4	8	64.155
2019-04-08	48687	0.964236	0	0	0	29.399	-80.4172	25.3284	35.1125	133.71	0.5	0	0.345	57.365	-29	97.4	8	65.2098
2019-04-08	49128	0.985069	0	0	0	29.4	-80.4107	24.9867	35.1625	130.266	0	0	0.25	41.82	-30	97.4	4	65.878
2019-04-08	49569	0.995486	0	0	0	29.4005	-80.4071	25.084	34.76	129.899	0	0	0.29	24.78	-31	97.4	2	66.2584
2019-04-09	49569	0.0229167	0	0	0	29.4016	-80.401	25.0354	34.306	130.074	0.2	0	0.3	19.434	-33	67.44	5	66.8972
2019-04-09	50009	0.0475694	0	0	0	29.4027	-80.394	24.8609	34.4812	133.134	0.375	0	0.44	35.31	-34.5	67.44	8	67.6275
2019-04-09	50451	0.0684028	0	0	0	29.4039	-80.3861	24.692	34.5025	135.83	0	0	0.6	56.58	-36	67.44	4	68.4446
2019-04-09	50891	0.0822917	0	0	0	29.405	-80.3794	24.7875	34.705	133.241	0	0	0.81	61.84	-37	67.44	4	69.149
2019-04-09	51332	0.103125	0	0	0	29.4063	-80.3711	24.5997	34.5487	135.127	0.125	0.125	0.605	51.81	-39.5	67.44	8	70.0138
2019-04-09	51773	0.123958	0	0	0	29.4078	-80.3631	24.4712	34.6375	131.397	0	0	0.59	42.93	-41	67.44	4	70.874
2019-04-09	52214	0.144792	0.25	0.25	1	29.4093	-80.3551	24.7962	34.8125	131.288	0	0	0.52	48.575	-43	67.44	8	71.717
2019-04-09	52654	0.165625	0.25	0.25	0	29.4101	-80.3465	24.5597	34.9625	133.209	0	0	0.55	63.9	-43	67.44	4	72.5918
2019-04-09	53096	0.179514	0	0	0	29.4112	-80.3393	24.818	35.025	131.629	0	0	0.77	66.41	-43	67.44	4	73.3462
2019-04-09	53536	0.193403	0	0	0	29.4124	-80.3316	24.51	35.115	134.869	0	0	0.92	60.1	-44	67.44	4	74.1675
2019-04-09	53977	0.207292	0	0	0	29.4138	-80.3229	24.148	35.125	130.495	0	0	0.99	67.34	-46	67.44	4	75.0826
2019-04-09	54859	0.221181	0	0	0	29.4152	-80.3136	24.1395	35.0675	130.501	0	0	1.05	70.02	-46	67.44	4	76.0642
2019-04-09	55299	0.235069	0	0	0	29.4167	-80.3037	24.2992	34.8675	129.786	0	0	1.18	68.2	-47	67.44	4	77.1158
2019-04-09	55741	0.248958	0.5	0.5	0	29.4184	-80.2933	24.2522	34.8825	131.589	0	0	1.24	69.66	-49	67.44	4	78.2111
2019-04-09	56181	0.262847	0.25	0.25	1	29.4199	-80.2836	24.3147	34.8175	133.613	0	0	1.15	70.14	-50	67.44	4	79.2441
2019-04-09	57063	0.283681	0	0	0	29.4218	-80.271	24.407	34.4525	131.161	0	0	0.97	57.315	-56	67.44	8	80.5869
2019-04-09	57945	0.304514	0	0	0	29.424	-80.257	24.3447	34.3925	128.081	0	0	1.38	72.74	-63	67.44	4	82.0803
2019-04-09	58386	0.318403	0.25	0	1	29.4258	-80.2456	24.3707	34.6825	129.363	0	0	1.4	71.69	-72	67.44	4	83.305
2019-04-09	58826	0.332292	0	0	0	29.4275	-80.235	24.5542	34.755	128.801	0	0	1.3	69.34	-73	67.44	4	84.4168
2019-04-09	59708	0.346181	0	0	0	29.4291	-80.2245	24.762	34.755	129.286	0	0	1.24	72.15	-73	67.44	4	85.523
2019-04-09	60109	0.995486	0	0	0	29.7444	-80.2166	24.886	35.43	130.507	0	0	1.26	330.99	-183	53.04	2	103.904
2019-04-09	60149	0.360069	0	0	0	29.4309	-80.213	24.8657	34.8475	132.34	0	0	1.45	71.06	-80	67.44	4	86.7296
2019-04-09	60550	0.985069	0.25	0	1	29.7404	-80.2109	24.8648	35.4975	130.15	0	0	1.21	338.11	-194	53.04	4	104.265
2019-04-09	60551	0.971181	0	0	0	29.7362	-80.206	24.854	35.51	130.294	0	0	1.25	342.29	-209	53.04	4	104.538
2019-04-09	60993	0.950347	0	0	0	29.7293	-80.1996	24.8116	35.52	130.158	0	0	1.36	343.285	-241	53.04	8	104.824
2019-04-09	61031	0.373958	0	0	0	29.4326	-80.2022	25.0307	34.7825	128.813	0	0	1.33	69.8	-93	67.44	4	87.8631
2019-04-09	61435	0.929514	0	0	0	29.721	-80.1927	24.7315	35.495	130.132	0	0	1.52	340.02	-271	53.04	4	105.076
2019-04-09	61471	0.387847	0.75	0	3	29.4342	-80.1919	25.0565	34.645	131.068	0	0	1.21	73.21	-105	67.44	4	88.9508
2019-04-09	61877	0.915625	0	0	0	29.7149	-80.1875	24.7157	35.49	128.569	0	0	1.55	341.92	-292	53.04	4	105.285
2019-04-09	61878	0.901736	0	0	0	29.7086	-80.1823	24.663	35.4775	128.415	0	0	1.45	346.06	-300	53.04	4	105.471
2019-04-09	61913	0.401736	0	0	0	29.4357	-80.1827	25.1602	34.85	132.502	0	0	1.09	67.42	-119	67.44	4	89.9325
2019-04-09	62319	0.887847	0	0	0	29.7022	-80.1775	24.6335	35.45	128.847	0	0.25	1.52	348.62	-307	53.04	4	105.625
2019-04-09	62353	0.415625	0	0	0	29.437	-80.176	25.106	34.595	132.088	0	0	0.82	53.41	-124	67.44	4	90.6487
2019-04-09	62761	0.873958	0	0	0	29.6958	-80.1734	24.6237	35.43	132.738	0	1	1.61	350.01	-315	53.04	4	105.709
2019-04-09	62762	0.860069	0	0	0	29.6891	-80.1696	24.6875	35.4275	128.313	0	0	1.62	355.03	-320	53.04	4	105.745
2019-04-09	62763	0.846181	0.25	0	1	29.6816	-80.1661	24.681	35.4225	128.035	0	0	1.93	356.74	-328	53.04	4	105.706
2019-04-09	62794	0.429514	0	0	0	29.4386	-80.1702	24.9725	34.365	133.365	0	0	0.77	43.42	-142	67.44	4	91.307
2019-04-09	63205	0.832292	0	0	0	29.6724	-80.1629	24.648	35.42	129.361	0	0	2.33	356.32	-329	53.04	4	105.553
2019-04-09	63207	0.818403	0	0	0	29.6576	-80.16	24.539	35.41	128.251	0	0	2.72	0.21	-334	53.04	4	105.075
2019-04-09	63210	0.790625	0	0	0	29.6332	-80.1577	24.629	35.3275	127.101	0	0	1.82	1.57	-345	53.04	4	103.681
2019-04-09	63211	0.776736	0	0	0	29.6258	-80.1583	24.4982	35.29	128.619	0	0	1.82	0.94	-340	53.04	4	103.15
2019-04-09	63212	0.762847	0	0	0	29.6184	-80.1591	24.5887	35.235	128.914	0	0	1.85	2.79	-341	53.04	4	102.598
2019-04-09	63213	0.748958	0	0	0	29.6107	-80.1602	24.369	35.1725	130.69	0	0	1.86	4	-341	53.04	4	102.011
2019-04-09	63214	0.735069	0	0	0	29.6029	-80.1614	24.2395	35.1	128.845	0	0	1.89	2.42	-327	53.04	4	101.411
2019-04-09	63215	0.721181	0	0	0	29.595	-80.1625	24.158	35.0175	126.938	0	0	1.93	1.78	-326	53.04	4	100.814
2019-04-09	63216	0.707292	0	0	0	29.5869	-80.1632	24.0503	34.9225	126.735	0	0	1.9	358.49	-325	53.04	4	100.253
2019-04-09	63217	0.693403	0	0	0	29.5788	-80.1635	24.0518	34.85	125.711	0	0	1.88	359.39	-323	53.04	4	99.7317
2019-04-09	63218	0.679514	0	0	0	29.5709	-80.1639	24.167	34.825	126.273	0	0	1.9	356.69	-319	53.04	4	99.2186
2019-04-09	63219	0.665625	0	0	0	29.5629	-80.1639	24.2998	34.995	127.62	0	0	1.92	356.42	-308	53.04	4	98.7308
2019-04-09	63220	0.651736	0	0	0	29.5549	-80.1641	24.3705	34.9475	128.049	0	0	1.93	356.44	-297	53.04	4	98.2439
2019-04-09	63221	0.637847	0	0	0	29.5468	-80.1641	24.4672	34.9075	128.878	0	0	1.99	355.38	-283	53.04	4	97.7708
2019-04-09	63222	0.623958	0	0	0	29.5384	-80.1638	24.4237	34.6775	128.449	0	0	2.01	357.72	-273	53.04	4	97.3157
2019-04-09	63223	0.610069	0	0	0	29.5298	-80.1638	24.8722	34.6725	127.799	0	0	1.99	355.38	-268	53.04	4	96.828
2019-04-09	63224	0.596181	0	0	0	29.5214	-80.1634	25.2737	34.7675	128.026	0	0	1.93	355.53	-256	53.04	4	96.3985
2019-04-09	63225	0.582292	0	0	0	29.5133	-80.1629	24.9985	34.72	129.816	0	0	1.93	352.84	-243	53.04	4	96.0021
2019-04-09	63226	0.568403	0	0	0	29.5053	-80.162	25.0655	34.865	133.784	0	0	2.02	352.59	-247	53.04	4	95.6489
2019-04-09	63227	0.554514	0	0	0	29.4968	-80.1609	25.2052	34.6825	128.377	0	0	1.94	349.91	-227	46.6	4	95.3025
2019-04-09	63228	0.540625	0	0	0	29.4888	-80.1596	24.9942	34.355	130.613	0	0	1.96	352.98	-215	60.52	4	95.0044
2019-04-09	63229	0.526736	0	0	0	29.4805	-80.1586	24.9635	34.3125	128.042	0	0	1.9	349.4	-194	60.76	4	94.6766
2019-04-09	63234	0.450347	0	0	0	29.4425	-80.1611	25.0121	34.3762	130.796	0	0	0.955	34.975	-152	67.44	8	92.3976
2019-04-09	63650	0.804514	0	0	0	29.6415	-80.1573	24.5115	35.37	127.507	0	0	1.05	8.75	-343	53.04	4	104.261
2019-04-09	63672	0.512847	0	0	0	29.4726	-80.1571	24.9157	34.22	129.01	0	0	1.82	348.57	-208	63.84	4	94.4244
2019-04-09	63673	0.498958	0	0	0	29.4652	-80.1558	24.578	34.26	129.031	0	0	1.83	352.8	-194	69.56	4	94.1392
2019-04-09	63674	0.485069	0	0	0	29.4575	-80.1549	24.4445	34.295	130.253	0	0	1.92	357.02	-189	72.44	4	93.8031
2019-04-09	63675	0.471181	0	0	0	29.4493	-80.1553	24.6757	34.3475	128.879	0	0	1.36	9.32	-172	67.44	4	93.3243
2019-04-10	45992	0.994444	0	0	0	29.7823	-80.4623	24.4743	35.1833	131.689	1	0	0.5	281.53	-38	146.811	3	81.0674
2019-04-10	46432	0.975347	0	0	0	29.7844	-80.4565	24.667	35.3712	131.175	0.625	0	0.31	274.61	-39	111.614	8	81.7511
2019-04-10	46872	0.808681	0	0	0	29.7982	-80.4453	25.0305	34.9925	128.475	0.375	0	0.325	32.08	-40	116.135	8	83.5236
2019-04-10	46873	0.919792	0	0	0	29.7905	-80.4488	24.7896	35.2644	131.134	0.6875	0	0.1225	166.005	-39.75	112.744	16	82.8156
2019-04-10	46874	0.954514	0.25	0.25	1	29.7868	-80.4517	24.781	34.9225	130.693	0	0	0.09	288.43	-39	111.614	4	82.3422
2019-04-10	47313	0.808681	0.025	0.025	1	29.7967	-80.443	24.6974	35.3742	130.27	0.525	0.075	0.319	192.842	-40	116.135	40	83.6861
2019-04-10	47755	0.711458	0	0	0	29.7942	-80.4333	24.9815	35.3287	124.069	0.375	0	0.69	325.975	-40	116.135	8	84.5517
2019-04-10	48195	0.690625	0	0	0	29.7918	-80.4278	24.9377	34.8775	125.33	0	0	0.86	313.12	-41	116.135	4	84.995
2019-04-10	48637	0.669792	0.125	0.125	0	29.7897	-80.4196	24.9017	34.5675	124.987	0.125	0	0.94	306.54	-42.5	111.642	8	85.7187
2019-04-10	49078	0.648958	0	0	0	29.7879	-80.4105	25.0035	34.58	124.268	0.25	0	0.88	315.46	-43	111.671	4	86.5491
2019-04-10	49520	0.635069	0.5	0	2	29.7862	-80.4051	25.0217	34.9325	123.978	0	0	0.98	302.07	-44	111.671	4	87.0185
2019-04-10	49960	0.621181	0	0	0	29.7851	-80.3986	25.0187	35.5375	124.626	0	0	1.03	306.31	-44	111.671	4	87.6175
2019-04-10	50402	0.600347	0	0	0	29.783	-80.3886	25.0316	35.6087	125.756	0	0	0.87	295.485	-45.5	111.671	8	88.5233
2019-04-10	50843	0.579514	0	0	0	29.7824	-80.3789	24.925	35.6275	125.613	0.5	0	0.78	287.97	-47	111.671	4	89.4763
2019-04-10	51284	0.558681	0	0	0	29.7832	-80.3697	24.7186	35.6475	125.608	0.125	0	0.675	282.68	-46.5	108.311	8	90.4372
2019-04-10	51724	0.537847	0.25	0.25	0	29.7847	-80.3615	24.695	35.61	124.963	0	0	0.58	273.95	-47	108.311	4	91.3351
2019-04-10	52166	0.523958	0.25	0.25	0	29.7862	-80.3563	24.738	35.6725	126.296	0	0	0.59	276.77	-46	108.311	4	91.9336
2019-04-10	52606	0.503125	0.5	0.125	3	29.789	-80.3491	24.9354	35.66	124.629	0.25	0	0.44	270.75	-46	108.311	8	92.788
2019-04-10	53047	0.475347	0.625	0.25	5	29.7927	-80.3406	24.9322	35.5312	126.108	0	0	0.545	278.455	-46.5	104.511	8	93.8178
2019-04-10	53487	0.447569	0.375	0	3	29.7965	-80.3318	24.8636	35.5425	124.582	0	0	0.425	261.95	-46.5	96.4687	8	94.8857
2019-04-10	53928	0.419792	0.375	0	3	29.8012	-80.3239	24.9407	35.5887	125.892	0	0	0.28	269.195	-46.5	88.4268	8	95.8938
2019-04-10	54367	0.371181	0	0	0	29.808	-80.3142	24.8152	35.38	126.966	0	0	0.11	322.13	-48	88.4268	4	97.1932
2019-04-10	54368	0.392014	0	0	0	29.8052	-80.3176	24.9109	35.6425	126.616	0	0	0.19	290.435	-47.5	88.4268	8	96.7197
2019-04-10	54809	0.336458	0.0625	0	1	29.8101	-80.3093	24.7692	35.3994	125.366	0.0625	0	0.3375	181.537	-50	88.4268	16	97.7853
2019-04-10	55249	0.287847	0.0833333	0.0833333	0	29.8088	-80.3047	24.7712	35.53	129.035	0.166667	0	0.62	12.41	-52	88.4268	12	98.1876
2019-04-10	55250	0.246181	0	0	0	29.8034	-80.3015	24.7859	35.5583	130.411	0.75	0	0.796667	234.717	-55.3333	88.4268	12	98.2555
2019-04-10	55692	0.211458	0	0	0	29.7974	-80.2955	24.825	35.635	130.253	0.5	0	0.825	343.515	-59	88.4268	8	98.5789
2019-04-10	55693	0.190625	0	0	0	29.7936	-80.2906	24.8737	35.5825	129.869	0	0	0.91	338.78	-61	63.9487	4	98.8955
2019-04-10	56134	0.169792	0	0	0	29.7898	-80.2853	24.9069	35.5037	132.323	0.125	0.75	1.035	327.75	-63.5	66.0506	8	99.2581
2019-04-10	56576	0.148958	0	0	0	29.7859	-80.2777	24.944	35.4925	131.837	0.25	0.25	1.14	323.53	-65	66.0506	4	99.8396
2019-04-10	57017	0.128125	0	0	0	29.7812	-80.269	24.9522	35.49	128.875	0.125	0	1.165	328.685	-69.5	66.0506	8	100.494
2019-04-10	57459	0.107292	0	0	0	29.7756	-80.2603	24.9587	35.5	128.554	0	0	1.11	331.59	-76	66.0506	4	101.108
2019-04-10	57900	0.0934028	0	0	0	29.7719	-80.2548	24.9428	35.5025	129.715	0	0	1.13	334.8	-81	66.0506	4	101.486
2019-04-10	58342	0.0795139	0	0	0	29.768	-80.2497	24.9202	35.51	129.652	0	0	1.25	331.39	-102	54.0424	4	101.819
2019-04-10	58783	0.0586806	0	0	0	29.762	-80.2415	24.9066	35.4925	130.733	0	0	1.235	329.93	-115	54.0424	8	102.343
2019-04-10	59225	0.0378472	0	0	0	29.7564	-80.233	24.918	35.4725	133.489	0	1	1.2	335.99	-132	54.0424	4	102.886
2019-04-10	59226	0.0239583	0	0	0	29.752	-80.2279	24.9315	35.4525	132.361	0	1	1.23	331.35	-143	54.0424	4	103.179
2019-04-10	59667	0.0100694	0	0	0	29.7481	-80.2223	24.9285	35.4775	131.725	0	0	1.11	331.59	-157	61.0677	4	103.533
2019-04-11	30125	0.9875	0	0	0	29.7117	-80.7449	22.7969	34.4143	132.478	0	0	0.44	263.537	-26	148.624	7	49.3383
2019-04-11	30566	0.954514	0	0	0	29.7078	-80.7388	22.0041	34.47	134.396	0.0833333	0.0833333	0.396667	230.79	-24.6667	143.732	12	49.744
2019-04-11	31008	0.905903	0	0	0	29.7056	-80.7294	21.9506	34.2787	134.676	0.1875	0.0625	0.3625	214.752	-24.5	141.286	16	50.5753
2019-04-11	31449	0.857292	0	0	0	29.7049	-80.7214	21.8512	34.1117	136.794	0.75	0	0.383333	198.507	-25.3333	141.286	12	51.3402
2019-04-11	31890	0.808681	0.0625	0.0625	0	29.7054	-80.7138	20.8578	34.6506	130.482	0.25	0	0.3475	205.237	-26	141.286	16	52.1242
2019-04-11	32331	0.767014	1	0.5	5	29.705	-80.7052	21.764	34.16	128.891	0	0	0.375	218.67	-26.5	173.276	8	52.9679
2019-04-11	32772	0.739236	0.5	0	4	29.7048	-80.6979	21.7416	33.695	128.502	0	0	0.405	229.58	-28	173.276	8	53.6919
2019-04-11	33213	0.718403	0.5	0	2	29.7047	-80.6916	20.7107	33.6325	126.64	0	0	0.51	233.81	-27	173.276	4	54.3293
2019-04-11	33654	0.697569	0.125	0	1	29.7048	-80.6841	21.102	33.7562	127.16	0	0	0.485	242.78	-27	173.276	8	55.0929
2019-04-11	34095	0.676736	0	0	0	29.7047	-80.676	22.0447	34.1375	127.02	0	0	0.68	245.7	-27	173.276	4	55.9017
2019-04-11	34536	0.655903	0.125	0	1	29.7041	-80.6669	22.147	33.6725	128.356	0	0.375	0.695	244	-26.5	173.343	8	56.7934
2019-04-11	34977	0.635069	0	0	0	29.7041	-80.6573	22.32	33.2675	127.458	0	0	0.71	245.96	-27	173.41	4	57.7547
2019-04-11	35418	0.621181	0	0	0	29.7047	-80.6505	22.384	33.48	127.347	0	0	0.69	241.59	-27	173.41	4	58.4667
2019-04-11	35859	0.607292	0	0	0	29.7051	-80.6441	22.0512	32.8225	129.938	0	0	0.78	236.51	-28	173.41	4	59.1332
2019-04-11	36300	0.593403	0	0	0	29.7055	-80.6376	22.4147	32.605	129.064	0	0	0.74	238.24	-28	173.41	4	59.8097
2019-04-11	36740	0.579514	0	0	0	29.7058	-80.6312	22.0577	33.43	129.247	0	0	0.67	237.72	-29	173.41	4	60.4707
2019-04-11	37182	0.558681	0	0	0	29.7068	-80.6221	22.8177	34.1275	129.673	0.25	0	0.55	233.22	-29.5	172.113	8	61.4264
2019-04-11	37622	0.530903	0	0	0	29.708	-80.6113	22.952	33.2062	130.244	0	0	0.53	220.53	-31	170.815	8	62.5753
2019-04-11	38064	0.510069	0	0	0	29.7089	-80.6045	23.2657	32.7275	132.588	0	0	0.46	211.61	-31	171.425	4	63.3015
2019-04-11	38504	0.482292	0	0	0	29.7099	-80.598	23.3304	33.7808	129.327	0	0	0.423333	192.643	-30	171.425	12	64.0068
2019-04-11	38940	0.287847	0.25	0.0833333	3	29.7515	-80.586	23.5898	34.8533	129.821	0.0833333	0	0.196667	151.593	-31	171.529	12	67.165
2019-04-11	38941	0.329514	0.333333	0.166667	3	29.7454	-80.5889	23.6943	34.7058	128.587	0	0	0.116667	133.653	-31.6667	171.425	12	66.5859
2019-04-11	38942	0.364236	0.375	0	3	29.7376	-80.5898	23.5437	34.5925	126.706	0	0	0.265	149.375	-32	171.425	8	66.124
2019-04-11	38943	0.392014	0.25	0	2	29.7306	-80.5906	23.4615	34.1225	126.346	0	0	0.335	150.215	-33	171.425	8	65.7191
2019-04-11	38944	0.419792	0	0	0	29.7215	-80.5898	23.3091	34.135	127.076	0	0	0.53	155.565	-31.5	171.425	8	65.3784
2019-04-11	38945	0.447569	0	0	0	29.7136	-80.5922	23.2895	34.2775	126.816	0	0	0.53	170.435	-29.5	171.425	8	64.7627
2019-04-11	39380	0.253125	0	0	0	29.7542	-80.5811	23.6602	34.7387	134.185	0.25	0.5	0.325	319.675	-31.5	160.465	8	67.7799
2019-04-11	39822	0.225347	0	0	0	29.7552	-80.5741	23.5425	34.8237	133.694	0.375	0	0.32	289.44	-31	160.465	8	68.5276
2019-04-11	40262	0.197569	0	0	0	29.7573	-80.5654	23.9359	34.9262	132.694	0.75	0	0.67	283.325	-31	160.465	8	69.5031
2019-04-11	40703	0.176736	0	0	0	29.7585	-80.5564	24.407	34.945	132.643	1	0	0.82	282.68	-32	160.465	4	70.4735
2019-04-11	41144	0.162847	0	0	0	29.7596	-80.55	24.5417	34.9875	131.772	1	0	0.9	280.93	-35	160.465	4	71.1695
2019-04-11	41585	0.148958	0	0	0	29.7609	-80.5431	24.4725	34.985	132.825	1	0	0.93	279.87	-35	160.465	4	71.9266
2019-04-11	42025	0.135069	0	0	0	29.7622	-80.5357	23.8742	35.09	133.077	1	0	1.05	277.67	-36	127.302	4	72.7324
2019-04-11	42467	0.121181	0	0	0	29.7635	-80.5275	24.665	35.075	132.956	0.75	0.25	1.1	276.28	-36	127.302	4	73.6199
2019-04-11	42907	0.107292	0	0	0	29.7651	-80.519	24.654	35.0325	134.993	0	1	0.98	271.75	-36	127.302	4	74.5442
2019-04-11	43348	0.0934028	0.75	0.25	2	29.7669	-80.5108	24.702	35.0225	136.415	0	1	0.94	269.39	-36	127.302	4	75.4579
2019-04-11	43788	0.0795139	0.25	0.25	0	29.7687	-80.5027	24.8672	35.0525	134.512	0	1	0.98	270	-36	127.302	4	76.359
2019-04-11	44230	0.065625	0.5	0.5	0	29.7709	-80.4948	24.8345	35.0725	133.703	0.25	1	0.89	265.5	-36	123.894	4	77.252
2019-04-11	44670	0.0517361	0	0	0	29.7732	-80.4873	24.7895	34.895	134.005	0	0.5	0.83	261.67	-37	123.894	4	78.1219
2019-04-11	45111	0.0378472	0	0	0	29.7758	-80.48	24.8065	34.985	134.058	0.5	0	0.72	258.85	-37	123.894	4	78.9764
2019-04-11	45551	0.0239583	0.25	0	1	29.7782	-80.4733	24.4477	34.585	132.605	0.25	0	0.57	257.91	-38	123.894	4	79.7707
2019-04-11	45992	0.0100694	0	0	0	29.7803	-80.4674	24.108	34.895	131.934	0.5	0	0.56	270	-38	123.894	4	80.4568
2019-04-12	14251	0.994444	0.333333	0	1	29.6978	-81.0254	18.9643	32.3633	145.896	0	1	0.57	265.99	-18	178.72	3	19.9373
2019-04-12	14691	0.982292	0	0	0	29.6988	-81.019	19.053	32.345	144.533	0	1	0.61	272.82	-18	178.72	4	20.637
2019-04-12	15133	0.968403	0	0	0	29.6997	-81.0126	19.0515	31.91	143.404	0	1	0.67	281.14	-19	178.72	4	21.3343
2019-04-12	15573	0.947569	0	0	0	29.7012	-81.0032	19.5779	32.1175	142.616	0	1	0.605	276.63	-19	178.72	8	22.3587
2019-04-12	16014	0.926736	0.25	0	1	29.7026	-80.994	19.496	32.155	141.76	0	1	0.51	266.63	-20	178.72	4	23.3627
2019-04-12	16455	0.912847	0	0	0	29.7035	-80.988	19.2485	32.1625	141.226	0	1	0.56	265.91	-19	178.72	4	24.0179
2019-04-12	16896	0.892014	0.375	0	3	29.705	-80.9787	19.0662	32.1925	140.851	0	1	0.56	268.465	-21	178.72	8	25.046
2019-04-12	17336	0.871181	0.25	0	1	29.7064	-80.9693	19.1055	32.3575	140.667	0	1	0.63	275.44	-22	178.72	4	26.0742
2019-04-12	17778	0.857292	0.75	0.5	3	29.7074	-80.9629	19.0505	32.4275	138.698	0	1	0.58	271.97	-22	178.72	4	26.7807
2019-04-12	18218	0.843403	0.75	0	3	29.7084	-80.9566	19.0962	32.47	134.494	0	0.5	0.65	277.02	-22	178.72	4	27.4732
2019-04-12	18660	0.829514	0.75	0	3	29.7094	-80.95	19.0335	32.4625	130.749	0	0	0.56	257.69	-22	178.72	4	28.2012
2019-04-12	19100	0.808681	0.375	0	3	29.7109	-80.9403	19.0142	32.505	131.079	0	0	0.665	272.545	-23.5	178.72	8	29.2797
2019-04-12	19541	0.787847	0	0	0	29.7125	-80.9301	19.054	32.5275	133.67	0	0	0.69	273.32	-24	178.72	4	30.4059
2019-04-12	19981	0.773958	0	0	0	29.7135	-80.9231	19.0225	32.4425	130.757	0	0	0.67	265.73	-22	178.72	4	31.1741
2019-04-12	20423	0.760069	0	0	0	29.7146	-80.9161	19.0433	32.4075	130.675	0	0	0.73	264.52	-23	178.72	4	31.9577
2019-04-12	20863	0.746181	0	0	0	29.7157	-80.9087	19.0162	32.17	132.42	0	0	0.75	261.54	-24	178.72	4	32.778
2019-04-12	21305	0.732292	0.25	0	1	29.7169	-80.9011	19.0602	32.355	130.433	0	0	0.74	273.87	-24	178.72	4	33.6186
2019-04-12	21745	0.718403	0	0	0	29.718	-80.8939	19.1302	32.3375	131.426	0	0	0.78	262.6	-26	178.72	4	34.4133
2019-04-12	22186	0.704514	0	0	0	29.7192	-80.8862	19.2305	32.4475	129.613	0	0	0.77	254.88	-24	178.72	4	35.2694
2019-04-12	22627	0.690625	0	0	0	29.7204	-80.8785	19.36	32.5125	131.041	0	0	0.73	256.53	-23	178.72	4	36.1323
2019-04-12	23068	0.676736	0	0	0	29.7216	-80.8709	19.4875	32.5275	131.067	0	0	0.72	256.35	-24	178.72	4	36.9722
2019-04-12	23508	0.662847	0	0	0	29.7227	-80.8635	19.711	32.5075	131.219	0	0	0.75	251.32	-23	178.72	4	37.7991
2019-04-12	23950	0.648958	0	0	0	29.7238	-80.8561	20.0492	32.55	129.31	0	0	0.74	251.81	-24	178.72	4	38.623
2019-04-12	24390	0.635069	0	0	0	29.725	-80.8487	20.165	32.5225	128.956	0	0	0.68	271.68	-24	178.72	4	39.4418
2019-04-12	24831	0.614236	0	0	0	29.7266	-80.8382	20.2229	32.5587	131.476	0	0	0.61	256.095	-23	178.72	8	40.6214
2019-04-12	25272	0.593403	0	0	0	29.7282	-80.8283	19.976	32.5925	129.983	0	0	0.55	259.51	-21	178.72	4	41.7261
2019-04-12	25713	0.579514	0	0	0	29.7292	-80.8218	19.797	32.5825	130.078	0	0	0.5	249.04	-21	124.32	4	42.4493
2019-04-12	26153	0.565625	0	0	0	29.7301	-80.8156	19.8428	32.6125	131.336	0	0	0.5	270	-20	127	4	43.1361
2019-04-12	26595	0.544792	0	0	0	29.7315	-80.8069	19.9549	32.6187	133.835	0	0	0.37	255.975	-20.5	123.48	8	44.1041
2019-04-12	27035	0.523958	0	0	0	29.7327	-80.799	20.0047	32.645	130.099	0	0	0.32	249.86	-22	124.2	4	44.9875
2019-04-12	27476	0.503125	0.125	0	1	29.7338	-80.7919	20.0152	32.7062	128.293	0	0	0.205	234.11	-21.5	124.2	8	45.7696
2019-04-12	27917	0.475347	0	0	0	29.7349	-80.7843	20.1427	32.8187	129.508	0	0	0.125	184.375	-21.5	124.2	8	46.5751
2019-04-12	28358	0.440625	0	0	0	29.7361	-80.7768	20.5706	33.0742	127.619	0	0	0.133333	149.893	-23.3333	124.2	12	47.3843
2019-04-12	28798	0.398958	0.0833333	0.0833333	0	29.7375	-80.7685	20.7019	33.0417	129.326	0	0	0.0933333	116.69	-25	124.2	12	48.2767
2019-04-12	29240	0.357292	0.166667	0.166667	0	29.7388	-80.7605	21.4361	32.7683	130.031	0	0	0.116667	222.553	-24.6667	124.2	12	49.1327
2019-04-12	29680	0.322569	0	0	0	29.7401	-80.7524	21.3887	32.9612	128.176	0	0.125	0.135	305.025	-20	124.2	8	50.005
2019-04-12	29681	0.0934028	0.5	0.0833333	5	29.7311	-80.7496	21.9584	34.03	135.267	0	0.583333	0.333333	300.58	-26.3333	124.2	12	49.8382
2019-04-12	29682	0.0517361	0	0	0	29.7246	-80.7509	22.3947	33.9867	133.237	0.666667	0	0.39	296.37	-25.6667	124.2	12	49.3837
2019-04-12	29683	0.0239583	0	0	0	29.7189	-80.75	22.8052	34.24	132.363	0.5	0	0.5	289.89	-26	124.2	4	49.1917
2019-04-12	30121	0.301736	0	0	0	29.7414	-80.7473	21.5352	33.145	128.76	0	0	0.77	324.03	-73	124.2	4	50.5781
2019-04-12	30122	0.178472	0.0625	0	2	29.7367	-80.7445	22.3094	33.6372	133.698	0.46875	0	0.32875	306.295	-42.5	124.2	32	50.6241
2019-04-12	30125	0.0100694	0	0	0	29.7158	-80.7485	22.7308	34.2975	132.479	0.25	0	0.61	281.31	-26	124.2	4	49.1768
2019-04-12	30562	0.246181	0	0	0	29.7374	-80.7381	21.8706	33.2237	133.614	0.75	0	0.37	326.305	-23.5	124.2	8	51.2927
2019-04-12	30563	0.232292	0.25	0.25	0	29.7366	-80.736	21.9062	33.31	135.944	0.75	0	0.06	0	-25	124.2	4	51.457
2019-04-12	31004	0.253125	0	0	0	29.7346	-80.7332	21.7375	33.3575	136.038	1	0	0.385	62.055	-25.5	124.2	8	51.6397
2019-04-13	4533	0.801736	1	0.25	4	29.82	-81.1934	18.8377	31.905	138.637	0	0	1.46	351.7	-15	180.32	4	7.28404
2019-04-13	4534	0.787847	0.75	0	3	29.813	-81.1945	18.8252	31.785	136.918	0	0	0.93	358.77	-16	180.32	4	7.07762
2019-04-13	4535	0.773958	0.5	0	2	29.8058	-81.1953	18.8137	31.945	137.065	0	0	1.02	352.67	-16	180.32	4	6.88979
2019-04-13	4536	0.760069	0.5	0	2	29.7985	-81.1959	18.8022	32.06	137.055	1	0	1.07	344.79	-16	180.32	4	6.67727
2019-04-13	4537	0.746181	0.75	0.25	2	29.7912	-81.1957	18.8297	32.1	137.512	1	0	1	344.29	-16	180.32	4	6.47877
2019-04-13	4538	0.732292	0.5	0	2	29.7839	-81.1948	18.849	32.16	134.39	0.25	0	1.05	338.3	-16	180.32	4	6.32799
2019-04-13	4539	0.718403	0.5	0	2	29.7766	-81.1938	18.8392	32.25	133.071	0.75	0	0.98	340.27	-17	180.32	4	6.17278
2019-04-13	4540	0.704514	0.25	0	1	29.7696	-81.1927	18.8322	32.225	133.628	0	0	0.88	342.8	-17	180.32	4	6.02132
2019-04-13	4974	0.829514	0.666667	0.25	6	29.8202	-81.188	18.8267	32.0783	139.891	0.0833333	0.25	0.213333	228.307	-15.3333	180.32	12	7.88509
2019-04-13	4981	0.690625	0.5	0	2	29.763	-81.1925	18.829	32.255	132.115	0	0	0.89	341.77	-17	180.32	4	5.80314
2019-04-13	4982	0.676736	0	0	0	29.7564	-81.1923	18.826	32.3775	132.023	0	0	0.92	330.64	-17	180.32	4	5.58679
2019-04-13	4983	0.662847	0.5	0	2	29.75	-81.1911	18.8235	32.4225	133.394	0	0	0.81	335.97	-18	191.4	4	5.39405
2019-04-13	4984	0.642014	0.25	0	2	29.7407	-81.1896	18.8091	32.4187	134.052	0.125	0.125	0.78	339.33	-17.5	190.06	8	5.08743
2019-04-13	4985	0.621181	0	0	0	29.7315	-81.1893	18.8247	32.415	130.628	0	0	0.78	333.43	-18	188.68	4	4.67071
2019-04-13	4986	0.607292	0	0	0	29.7255	-81.1889	18.818	32.42	133.1	0	0.25	0.76	328.39	-17	188.68	4	4.42969
2019-04-13	4987	0.586458	0.25	0	2	29.717	-81.1876	18.9046	32.4187	132.475	0	0.125	0.7	323.4	-17.5	194.32	8	4.23075
2019-04-13	4988	0.565625	0	0	0	29.709	-81.1862	18.9125	32.4225	131.264	0	0	0.62	316.97	-18	198.4	4	4.08017
2019-04-13	4989	0.551736	0	0	0	29.7041	-81.1853	18.912	32.4375	130.771	0	0	0.53	330.52	-18	196.44	4	3.98552
2019-04-13	4990	0.523958	0	0	0	29.6943	-81.1845	18.9227	32.43	131.365	0	0	0.56	322.31	-17	196.44	4	3.70389
2019-04-13	5415	0.864236	0	0	0	29.8212	-81.1793	18.8202	32.2862	146.722	0	1	0.285	29.7	-16.5	188.48	8	8.85414
2019-04-13	5431	0.537847	0.25	0	1	29.6991	-81.1849	18.9347	32.4225	132.228	0	0	0.53	329.59	-17	196.44	4	3.84252
2019-04-13	5432	0.510069	0.25	0	1	29.6897	-81.1838	18.924	32.425	131.449	0	0	0.5	326.31	-17	196.44	4	3.60795
2019-04-13	5433	0.489236	0.5	0	4	29.6829	-81.1829	18.9336	32.3987	131.26	0	0	0.475	323.355	-17	196.44	8	3.45106
2019-04-13	5434	0.454514	0.166667	0	2	29.6749	-81.1797	18.944	32.31	132.042	0	0	0.333333	282.177	-17	196.44	12	3.42788
2019-04-13	5856	0.885069	0.75	0	3	29.822	-81.1732	18.8605	32.2875	148.003	0	1	0.32	32.2	-18	181.76	4	9.53553
2019-04-13	5874	0.426736	0	0	0	29.6751	-81.1717	18.938	32.3975	132.917	0	0	0.17	273.37	-18	196.44	4	4.23924
2019-04-13	6297	0.905903	0.5	0.125	3	29.8229	-81.1671	18.8119	32.2987	147.557	0	1	0.285	45.22	-17.5	181.12	8	10.2215
2019-04-13	6316	0.405903	0.125	0	1	29.6767	-81.1654	18.9412	32.3875	132.108	0	0	0.285	277.235	-18.5	196.44	8	4.94597
2019-04-13	6737	0.933681	0.625	0.125	5	29.8241	-81.1583	18.8166	32.2662	149.143	0	1	0.325	53.29	-15.5	181.12	8	11.2154
2019-04-13	6755	0.357292	0.25	0	1	29.6839	-81.1542	18.9487	32.3625	132.255	0	0	0.24	289.18	-18	195.4	4	6.41181
2019-04-13	6756	0.378125	0.75	0	6	29.6807	-81.1585	18.9479	32.3437	132.972	0	0	0.245	286.345	-18.5	198.62	8	5.82471
2019-04-13	7179	0.954514	0.25	0	1	29.8251	-81.1513	18.856	32.1075	150.941	0	1	0.37	53.75	-15	181.12	4	11.9984
2019-04-13	7196	0.329514	0.333333	0.0833333	4	29.6883	-81.1491	18.9583	32.2767	132.838	0	0	0.293333	305.753	-18	193.08	12	7.1352
2019-04-13	7619	0.975347	0.875	0.25	6	29.8261	-81.144	18.8737	32.2037	150.142	0	1	0.4	53.675	-15	181.12	8	12.8118
2019-04-13	7636	0.287847	0.5	0.0833333	6	29.693	-81.1416	18.9675	32.3217	133.639	0	0	0.42	315.597	-18.3333	193.84	12	8.1196
2019-04-13	8060	0.994444	0.666667	0	2	29.8272	-81.1362	18.9	32.2533	147.354	0	1	0.47	53.62	-15	181.12	3	13.6958
2019-04-13	8077	0.253125	0.625	0	5	29.695	-81.134	18.97	32.3587	134.618	0	0	0.54	320.975	-19	192.54	8	8.96803
2019-04-13	8518	0.225347	0.25	0	2	29.695	-81.1264	18.9829	32.3625	132.872	0	0	0.66	318.46	-17	194.06	8	9.72765
2019-04-13	8959	0.204514	0.5	0	2	29.6944	-81.1196	18.9905	32.3525	132.573	0	0	0.8	315.51	-18	195.04	4	10.371
2019-04-13	9400	0.183681	0.25	0	2	29.6935	-81.1122	19.0059	32.3575	133.738	0	0	0.76	313.185	-18.5	193.22	8	11.0642
2019-04-13	9842	0.162847	0	0	0	29.6925	-81.1041	18.9972	32.3375	134.295	0	0	0.94	308.09	-19	194.04	4	11.8233
2019-04-13	10282	0.142014	0.25	0	2	29.6915	-81.0951	18.981	32.3225	133.653	0	0	0.915	301.225	-18.5	194.04	8	12.6712
2019-04-13	10724	0.121181	0	0	0	29.6911	-81.0856	18.9722	32.305	133.248	0	0	0.95	299	-18	194.04	4	13.605
2019-04-13	11164	0.107292	0	0	0	29.6911	-81.0791	18.9732	32.29	133.284	0	0	0.76	292.5	-17	188.08	4	14.2493
2019-04-13	11606	0.0934028	0.75	0	3	29.6914	-81.0725	18.9747	32.3025	133.599	0.25	0	0.8	292.07	-17	188.08	4	14.9163
2019-04-13	12046	0.0795139	0.25	0	1	29.6917	-81.0658	18.9795	32.31	134.154	0	0	0.78	287.05	-18	188.08	4	15.6026
2019-04-13	12488	0.065625	0.5	0	2	29.6926	-81.0593	18.985	32.28	134.313	0	0.75	0.77	284.22	-17	188.08	4	16.2932
2019-04-13	12928	0.0447917	0.25	0	2	29.6941	-81.0492	18.9811	32.3162	136.452	0	1	0.745	277.565	-16	192.48	8	17.3774
2019-04-13	13369	0.0239583	0.25	0	1	29.6957	-81.0389	18.9705	32.3325	144.142	0	1	0.62	265.39	-17	193.84	4	18.4803
2019-04-13	13810	0.0100694	0.5	0	2	29.6967	-81.0322	18.9632	32.345	145.91	0	1	0.66	270.87	-18	188.96	4	19.1995
2019-04-14	8060	0.0100694	0.5	0	2	29.8279	-81.1308	18.935	32.115	142.833	0	1	0.44	59.93	-15	179.84	4	14.2973
2019-04-14	8501	0.0239583	0.75	0	3	29.8287	-81.1251	18.9512	32.1325	139.665	0.25	1	0.47	62.35	-16	179.84	4	14.9379
2019-04-14	8942	0.0447917	0.5	0	4	29.8298	-81.1169	19.6189	32.1012	136.182	0	0.75	0.455	58.5	-16	181.98	8	15.8597
2019-04-14	9382	0.065625	0	0	0	29.831	-81.1085	19.0165	32.245	132.05	0	0	0.49	56.63	-17	182.6	4	16.794
2019-04-14	9824	0.0795139	0.5	0	2	29.8317	-81.1031	19.0055	32.275	134.104	0.5	0	0.5	53.13	-19	185.56	4	17.4075
2019-04-14	10264	0.100347	0.875	0.5	7	29.8329	-81.0948	19.0264	32.2375	131.963	0	0	0.49	57.12	-19	185.56	8	18.3387
2019-04-14	10706	0.121181	0.75	0.5	3	29.834	-81.0869	19.032	32.125	130.003	0	0	0.44	52.35	-20	185.56	4	19.217
2019-04-14	11146	0.142014	0.75	0.375	6	29.8349	-81.08	19.0606	32.1737	131.254	0.375	0	0.345	47.98	-20	185.56	8	19.9911
2019-04-14	11587	0.169792	0.5	0.375	4	29.8361	-81.0716	19.4302	32.5162	130.705	0.125	0	0.375	34.935	-19.5	185.56	8	20.9381
2019-04-14	12028	0.197569	0.375	0	3	29.8371	-81.0648	19.2741	32.7312	131.074	0	0	0.31	17.6	-18	185.56	8	21.6969
2019-04-14	12469	0.232292	0.25	0	3	29.8386	-81.057	19.7233	32.5442	132.292	0.166667	0	0.36	13.56	-18.3333	185.56	12	22.5748
2019-04-14	12909	0.267014	0.5	0	4	29.8403	-81.0486	19.9532	32.595	133.46	0.5	0	0.43	20.78	-19	185.56	8	23.5292
2019-04-14	13350	0.301736	0.25	0	1	29.8426	-81.0392	19.9847	32.445	130.628	0	0	0.48	33.02	-20	185.56	4	24.5964
2019-04-14	13351	0.287847	0	0	0	29.8418	-81.0433	19.8385	32.6275	132.24	0	0	0.5	25.02	-20	185.56	4	24.1338
2019-04-14	13791	0.322569	0.125	0	1	29.8439	-81.0322	20.2459	32.3937	132.663	0	0	0.525	41.45	-20	185.56	8	25.3863
2019-04-14	14232	0.343403	0	0	0	29.8455	-81.0247	20.573	32.375	130.239	0	0	0.52	45	-20	185.56	4	26.2324
2019-04-14	14672	0.357292	0	0	0	29.8461	-81.0194	20.07	32.385	130.388	0	0	0.58	51.95	-21	185.56	4	26.829
2019-04-14	15114	0.378125	0	0	0	29.8466	-81.0105	20.3739	32.4037	130.972	0	0	0.64	63.385	-21.5	185.56	8	27.8101
2019-04-14	15554	0.398958	0	0	0	29.8466	-81.0008	20.6625	32.71	130.583	0.25	0	0.72	69.54	-23	185.56	4	28.8817
2019-04-14	15996	0.412847	0	0	0	29.8468	-80.994	20.7533	32.71	129.441	0	0	0.68	77.2	-22	185.56	4	29.6405
2019-04-14	16436	0.426736	0	0	0	29.848	-80.9858	21.2375	32.855	129.517	0	0	0.89	70.35	-23	185.56	4	30.5543
2019-04-14	16878	0.440625	0	0	0	29.8491	-80.9774	21.5975	32.7525	130.57	0	0	0.97	69.51	-24	185.56	4	31.5033
2019-04-14	17318	0.454514	0	0	0	29.8503	-80.9686	21.6275	32.6075	133.3	0	0	0.99	71.2	-24	185.56	4	32.4821
2019-04-14	17759	0.468403	0	0	0	29.8516	-80.9593	21.7517	33.04	130.687	0	0	1.04	75.56	-25	185.56	4	33.4877
2019-04-14	18641	0.482292	0	0	0	29.8529	-80.9497	21.787	33.5275	129.353	0	0	1.1	75.2	-22	185.56	4	34.5141
2019-04-14	19081	0.496181	0	0	0	29.8543	-80.9403	21.8685	32.81	132.889	0	0	1.1	73.05	-21	185.56	4	35.5241
2019-04-14	19523	0.510069	0.25	0	1	29.8556	-80.9306	21.9815	32.7075	134.128	0	0	1.12	72.86	-21	185.56	4	36.55
2019-04-14	19963	0.523958	0	0	0	29.8569	-80.9211	22.039	32.5175	129.871	0	0	1.08	75.58	-21	185.56	4	37.5646
2019-04-14	20845	0.537847	0	0	0	29.8582	-80.9118	22.1145	32.45	130.483	0	0	1.05	79.01	-21	185.56	4	38.5638
2019-04-14	21286	0.551736	0	0	0	29.8595	-80.9025	22.2057	32.455	132.559	0	0	1.04	74.89	-20	185.56	4	39.5554
2019-04-14	21727	0.565625	0	0	0	29.8607	-80.8935	22.249	32.82	129.849	0	0	0.98	77.09	-21	185.56	4	40.5268
2019-04-14	22168	0.579514	0	0	0	29.862	-80.8844	22.299	33.435	130.515	0	0	0.97	79.96	-24	185.56	4	41.5018
2019-04-14	22608	0.593403	0	0	0	29.8631	-80.8758	22.3605	32.6625	131.354	0	0	0.93	75.66	-23	185.56	4	42.4324
2019-04-14	23050	0.607292	0	0	0	29.8643	-80.8675	22.451	32.63	134.045	0	0	0.88	76.91	-24	185.56	4	43.3266
2019-04-14	23490	0.621181	0	0	0	29.8654	-80.8597	22.5188	33.745	133.203	0	0	0.77	78.84	-25	185.56	4	44.1704
2019-04-14	23931	0.635069	0	0	0	29.8664	-80.8522	22.59	33.7425	131.272	0	0	0.74	76.72	-26	185.56	4	44.9792
2019-04-14	24372	0.648958	0	0	0	29.8674	-80.8452	22.6725	34.0875	134.197	0	0	0.66	74.29	-27	185.56	4	45.7382
2019-04-14	24813	0.662847	0	0	0	29.8682	-80.8388	22.78	34.1825	134.31	0	0	0.6	69.44	-27	185.56	4	46.4364
2019-04-14	25254	0.676736	0	0	0	29.8691	-80.8327	22.9757	33.8775	135.121	0	0	0.52	75.43	-27	185.56	4	47.0996
2019-04-14	25695	0.697569	0	0	0	29.8703	-80.8242	23.1406	33.765	134.709	0	0	0.44	70.86	-27.5	185.56	8	48.0245
2019-04-14	26135	0.725347	0.125	0	1	29.8717	-80.8143	23.0335	33.84	135.645	0	0	0.345	61.085	-28	185.56	8	49.1058
2019-04-14	26577	0.746181	0	0	0	29.8726	-80.8074	23.038	33.315	134.929	0	0	0.29	60.75	-28	185.56	4	49.8558
2019-04-14	27017	0.767014	0	0	0	29.8736	-80.8004	23.1271	33.3625	134.378	0	0	0.36	48.17	-28	185.56	8	50.6171
2019-04-14	27458	0.794792	0.25	0.25	2	29.8749	-80.7913	23.4045	33.2162	131.246	0	0	0.345	54.87	-29	185.56	8	51.6228
2019-04-14	27899	0.815625	0	0	0	29.8758	-80.7842	23.2202	33.165	129.961	0	0	0.4	51.12	-30	185.56	4	52.3948
2019-04-14	28340	0.836458	0.25	0.125	2	29.877	-80.7764	23.849	33.5175	132.428	0.125	0	0.405	60.64	-30.5	185.56	8	53.2478
2019-04-14	28780	0.857292	0	0	0	29.8781	-80.7682	23.9932	33.8075	135.547	0.5	0	0.54	60.12	-31	185.56	4	54.1462
2019-04-14	29222	0.871181	0	0	0	29.879	-80.7622	24.2188	33.525	134.103	0.25	0	0.6	62.15	-31	185.56	4	54.8103
2019-04-14	29662	0.892014	0.375	0.375	0	29.8803	-80.7524	23.9179	33.9362	133.376	0	0	0.68	62.33	-31.5	185.56	8	55.8758
2019-04-14	30544	0.912847	0	0	0	29.8818	-80.7414	23.9745	34.09	132.604	0.25	0	0.81	69.78	-31	185.56	4	57.0881
2019-04-14	30985	0.926736	0	0	0	29.883	-80.7331	24.1522	34.1975	137.022	0.25	0	0.92	68.43	-31	185.56	4	57.999
2019-04-14	31426	0.940625	0	0	0	29.8842	-80.7241	23.7335	34.3725	139.697	0	0.75	1.07	69.7	-30	185.56	4	58.9928
2019-04-14	31867	0.954514	0	0	0	29.8855	-80.715	23.6067	34.6	131.406	0	0	1.02	68.2	-31	185.56	4	59.9824
2019-04-14	32307	0.968403	0	0	0	29.8868	-80.7057	23.683	34.7075	135.376	0	0	1.06	70.2	-32	185.56	4	61.0125
2019-04-14	32749	0.982292	0	0	0	29.8881	-80.6958	23.5982	34.835	131.974	0	0	1.16	70.31	-26	185.56	4	62.0935
2019-04-14	33630	0.994444	0	0	0	29.8895	-80.6856	23.5437	34.99	130.986	0	0	1.18	73.72	-33	185.56	3	63.2138
2019-04-15	34071	0.0100694	0	0	0	29.891	-80.6752	23.5458	35.02	132.782	0	0	1.19	76.9	-33	50.48	4	64.3282
2019-04-15	34512	0.0239583	0	0	0	29.8925	-80.6645	23.5892	35	131.665	0	0	1.26	76.18	-34	50.48	4	65.4697
2019-04-15	35394	0.0378472	0	0	0	29.8938	-80.655	23.7247	34.955	131.034	0	0	1.07	72.58	-34	50.48	4	66.4783
2019-04-15	35834	0.0517361	0	0	0	29.895	-80.6459	24.0032	34.965	132.885	0	0	1.01	72.65	-35	50.48	4	67.4451
2019-04-15	36276	0.065625	0	0	0	29.8962	-80.6371	24.0963	34.9625	132.509	0.25	0	0.97	72.68	-35	50.48	4	68.3796
2019-04-15	36716	0.0795139	0	0	0	29.8975	-80.6278	23.9167	35	131.952	0	0	1.05	71.05	-36	50.48	4	69.3707
2019-04-15	37157	0.0934028	0	0	0	29.8988	-80.6184	24.082	35.0175	130.349	1	0	1.06	73.61	-37	50.48	4	70.3792
2019-04-15	38039	0.114236	0	0	0	29.9007	-80.6052	24.3625	35.06	133.196	0.375	0	0.965	73.155	-36.5	50.48	8	71.7872
2019-04-15	38921	0.135069	0	0	0	29.9025	-80.5922	24.4297	35.1325	132.836	0.5	0	0.93	75.66	-35	50.48	4	73.1846
2019-04-15	39361	0.155903	0	0	0	29.9041	-80.5807	24.5628	35.1625	132.816	0.375	0	0.79	69.955	-35.5	50.48	8	74.4151
2019-04-15	40243	0.183681	0	0	0	29.906	-80.5671	24.7509	35.2462	133.095	0.25	0	0.725	59.71	-36.5	50.48	8	75.8817
2019-04-15	40684	0.204514	0	0	0	29.9072	-80.5588	24.854	35.345	132.636	0.25	0	0.52	53.57	-37	50.48	4	76.7734
2019-04-15	41125	0.218403	0	0	0	29.9079	-80.5531	24.8587	35.3975	132.708	0	0	0.59	56.04	-37	50.48	4	77.3858
2019-04-15	41566	0.239236	0	0	0	29.9093	-80.5436	24.8152	35.4275	135.471	0.25	0	0.71	58.205	-37	50.48	8	78.4076
2019-04-15	42006	0.260069	0	0	0	29.9107	-80.5347	24.8272	35.4575	133.282	0.25	0	0.68	52.13	-38	50.48	4	79.3762
2019-04-15	42448	0.273958	0	0	0	29.9115	-80.5283	24.8647	35.47	136.109	0	0	0.75	56.94	-37	50.48	4	80.0659
2019-04-15	42888	0.287847	0	0	0	29.9124	-80.5209	24.9235	35.475	135.574	0	0	0.84	66.18	-37	50.48	4	80.8659
2019-04-15	43329	0.301736	0	0	0	29.9135	-80.5135	24.9375	35.4725	133.631	0	0	0.89	63.43	-36	50.48	4	81.6649
2019-04-15	43770	0.315625	0	0	0	29.9145	-80.5057	24.9415	35.4725	131.647	0	0	0.99	62.4	-36	50.48	4	82.5026
2019-04-15	44211	0.329514	0	0	0	29.9156	-80.4977	24.9812	35.4825	133.304	0	0	1.05	63.43	-39	50.48	4	83.3752
2019-04-15	44651	0.343403	0	0	0	29.9168	-80.4889	24.988	35.51	132.048	0	0	1.12	66.4	-40	50.48	4	84.3261
2019-04-15	45093	0.357812	0	0	0	29.9181	-80.4798	24.978	35.495	134.165	0	0	1.18	66.48	-40	50.48	4	85.311
2019-04-15	45533	0.371875	0	0	0	29.9193	-80.4706	25.0065	35.3725	136.299	0	0	1.13	70.92	-40	50.48	4	86.316
2019-04-15	46415	0.385764	0	0	0	29.9207	-80.4606	25.0247	35.3	138.69	0	0	1.22	74.83	-40	50.48	4	87.3998
2019-04-15	46856	0.399653	0	0	0	29.9222	-80.4494	25.033	35.2525	130.917	0	0	1.41	76.06	-42	50.48	4	88.6151
2019-04-15	47738	0.413542	0	0	0	29.9238	-80.4382	25.036	35.215	135.336	0	0	1.44	75.09	-43	50.48	4	89.8367
2019-04-15	48178	0.427431	0	0	0	29.9254	-80.4263	24.9138	35.18	133.48	0	0	1.5	76.52	-42	50.48	4	91.1232
2019-04-15	49060	0.441319	0	0	0	29.9272	-80.4134	24.9177	35.14	130.677	0	0	1.67	77.55	-44	50.48	4	92.5359
2019-04-15	49501	0.455208	0	0	0	29.9289	-80.4008	24.9382	35.115	131.919	0	0	1.59	79.11	-44	50.48	4	93.9084
2019-04-15	50383	0.469097	0	0	0	29.9306	-80.3885	24.9765	35.105	131.653	0	0	1.54	82.18	-45	48.96	4	95.2603
2019-04-15	51265	0.482986	0	0	0	29.9324	-80.3753	25.0093	35.06	130.169	0	0.75	1.68	82.11	-45	48.08	4	96.7002
2019-04-15	51705	0.496875	0	0	0	29.9342	-80.3623	24.9192	35.0675	137.146	0	0.25	1.64	81.23	-45	47.44	4	98.1182
2019-04-15	52587	0.510764	0	0	0	29.936	-80.3492	24.894	35.1725	133.381	0	0.5	1.68	82.11	-46	49.36	4	99.5533
2019-04-15	53028	0.524653	0	0	0	29.9377	-80.3366	24.8898	35.2025	132.375	0	0.5	1.59	83.5	-47	51.8	4	100.925
2019-04-15	53910	0.538542	0	0	0	29.9393	-80.3247	24.8912	35.2125	130.907	0	0.25	1.48	83.02	-48	44.56	4	102.229
2019-04-15	54792	0.552431	0	0	0	29.9409	-80.3136	25.0247	35.2575	133.672	0	0	1.39	85.48	-50	45.52	4	103.455
2019-04-15	55232	0.566319	0	0	0	29.9423	-80.3033	25.1557	35.3025	130.641	0	0	1.21	80.93	-52	37.24	4	104.58
2019-04-15	55673	0.580208	0	0	0	29.9435	-80.2937	25.199	35.375	130.633	0	0	1.15	90	-53	43.72	4	105.632
2019-04-15	56114	0.594097	0	0	0	29.9447	-80.2853	25.2062	35.4075	131.542	0	0	0.92	84.41	-59	33.24	4	106.562
2019-04-15	56555	0.607986	0	0	0	29.9458	-80.2777	25.1895	35.4525	128.599	0	0	0.84	93.41	-68	37.16	4	107.391
2019-04-15	56996	0.621875	0	0	0	29.9468	-80.2707	25.17	35.4925	135.146	0	0	0.71	90	-72	32.84	4	108.141
2019-04-15	57437	0.635764	0	0	0	29.9479	-80.2637	25.156	35.5025	130.466	0	0	0.71	76.16	-78	29.32	4	108.899
2019-04-15	57877	0.656597	0	0	0	29.9492	-80.254	25.1424	35.5212	133.216	0	0	0.61	71.145	-91.5	30.92	8	109.925
2019-04-15	58319	0.677431	0	0	0	29.9504	-80.2455	25.1285	35.5325	133.721	0	0	0.52	62.45	-128	27.92	4	110.829
2019-04-15	58759	0.698264	0	0	0	29.9516	-80.2376	25.1629	35.5225	131.188	0	0	0.525	55.53	-144	33.26	8	111.68
2019-04-15	59200	0.726042	0	0	0	29.953	-80.2295	25.4862	35.525	129.609	0	0.125	0.445	35.785	-166.5	31.54	8	112.554
2019-04-15	59634	0.885764	0	0	0	30.0069	-80.2198	25.9582	35.515	130.65	0	0	1.27	351.42	-193	49.32	4	115.798
2019-04-15	59635	0.871875	0	0	0	29.9984	-80.2208	25.9035	35.515	128.751	0	0	1.23	346.87	-195	45.08	4	115.356
2019-04-15	59636	0.844097	0	0	0	29.9886	-80.2207	25.8777	35.52	133.565	0	0	1.31	346.28	-196	41.12	4	114.976
2019-04-15	59637	0.830208	0	0	0	29.9831	-80.2205	25.8775	35.5125	128.508	0	0	1.36	346.78	-197	39.44	4	114.778
2019-04-15	59639	0.788542	0	0	0	29.9664	-80.2197	25.842	35.5225	128.081	0	0	1.19	351.8	-198	42.84	4	114.185
2019-04-15	59640	0.753819	0	0	0	29.9562	-80.2232	25.6316	35.5237	129.331	0	0	0.57	13.415	-186	29.28	8	113.34
2019-04-15	60071	0.913542	0	0	0	30.0374	-80.2141	26.0032	35.51	128.834	0	0	2.59	1.11	-197	43.52	4	117.671
2019-04-15	60073	0.899653	0	0	0	30.0219	-80.2169	26.0135	35.5175	130.58	0	0	2.5	0.69	-191	41.24	4	116.719
2019-04-15	60077	0.857986	0	0	0	29.9936	-80.2207	25.859	35.5225	129.528	0	0.25	1.26	349.49	-195	41.6	4	115.17
2019-04-15	60079	0.816319	0	0	0	29.9776	-80.2202	25.8717	35.5175	128.009	0	0	1.38	346.17	-197	66.12	4	114.603
2019-04-15	60080	0.802431	0	0	0	29.972	-80.2197	25.8702	35.51	128.431	0	0	1.31	346.28	-198	37.12	4	114.44
2019-04-15	60081	0.774653	0	0	0	29.9614	-80.2204	25.7612	35.52	128.328	0	0	0.89	354.23	-199	35.72	4	113.869
2019-04-15	60506	0.955208	0	0	0	30.0867	-80.2057	25.9522	35.49	139.89	0	0	2.72	2.11	-208	34.04	4	120.52
2019-04-15	60508	0.941319	0	0	0	30.0702	-80.2087	25.9635	35.5025	129.945	0	0	2.72	1.05	-206	38.88	4	119.683
2019-04-15	60510	0.927431	0	0	0	30.0536	-80.2115	25.9915	35.51	131.05	0	0	2.65	0.86	-202	43.24	4	118.647
2019-04-15	60943	0.982986	0	0	0	30.1204	-80.199	25.935	35.4675	129.65	0	0	2.8	3.49	-219	28	4	122.138
2019-04-15	60945	0.969097	0	0	0	30.1035	-80.2027	25.9347	35.475	129.191	0	0.25	2.78	2.06	-215	38.08	4	121.285
2019-04-15	61381	0.995139	0	0	0	30.1377	-80.1949	25.9453	35.47	139.467	0	0	2.81	6.75	-216	28	3	123.001
2019-04-16	53818	0.995139	0	0	0	30.6496	-80.3229	23.9277	35.3733	128.465	0	0	0.92	340.97	-39	45.04	3	122.128
2019-04-16	54259	0.982986	0	0	0	30.6457	-80.3181	23.9077	35.3375	130.012	0.75	0	1.12	346.09	-39	45.04	4	122.534
2019-04-16	54702	0.941319	0	0	0	30.637	-80.3114	23.9375	35.1275	129.856	0.4	0	0.638	263.078	-40	41.72	20	123.033
2019-04-16	55143	0.892708	0	0	0	30.6363	-80.3029	24.1207	34.935	130.084	0.125	0.5	0.82	304.1	-40	48.28	8	123.936
2019-04-16	55584	0.864931	0	0	0	30.636	-80.2944	24.1916	34.87	132.563	0.125	0	1.02	295.815	-40	49.26	8	124.847
2019-04-16	56025	0.844097	0	0	0	30.6358	-80.2866	24.2122	34.8425	133.611	0.25	0	1.11	292.86	-40	48.36	4	125.691
2019-04-16	56466	0.830208	0	0	0	30.6358	-80.2805	24.1537	34.8075	132.83	0.25	0	2.08	303.84	-40	52.04	4	126.349
2019-04-16	56907	0.816319	0	0	0	30.6318	-80.2697	24.2142	34.815	132.375	0	1	1.44	299.05	-39	49.48	4	127.425
2019-04-16	57790	0.802431	0	0	0	30.6279	-80.2586	24.4935	34.7925	139.839	0	1	1.35	296.38	-40	50	4	128.535
2019-04-16	58232	0.788542	0	0	0	30.6247	-80.2478	24.5825	34.7525	131.213	0	0.25	1.27	294.74	-42	72.08	4	129.636
2019-04-16	58673	0.774653	0	0	0	30.6216	-80.2374	24.963	34.74	135.947	0	0	1.1	294.23	-43	47.4	4	130.695
2019-04-16	59555	0.760764	0	0	0	30.619	-80.2281	25.0202	34.73	130.421	0	0	1.07	289.11	-42	48.08	4	131.658
2019-04-16	59997	0.746875	0	0	0	30.6167	-80.2186	24.7307	34.7275	128.339	0	0.25	0.89	295.41	-43	46.2	4	132.634
2019-04-16	60437	0.732986	0.25	0	1	30.6149	-80.2105	24.5412	34.755	128.268	0	0	0.93	304.54	-43	45.2	4	133.478
2019-04-16	60879	0.719097	0	0	0	30.6122	-80.2026	24.5342	34.79	130.714	0	0	0.98	314.17	-44	36	4	134.284
2019-04-16	61320	0.705208	0	0	0	30.6091	-80.1948	24.5365	34.81	130.296	0	0	0.91	321.24	-44	38	4	135.079
2019-04-16	61379	0.0107639	0	0	0	30.1553	-80.1905	25.9737	35.465	130.99	0	0	2.94	5.87	-215	22.24	4	123.932
2019-04-16	61762	0.691319	0	0	0	30.6058	-80.1878	24.51	34.82	131.265	0	0	0.73	331.33	-45	37.28	4	135.768
2019-04-16	61780	0.413542	0.25	0	1	30.4651	-80.1824	25.1172	34.9525	130.363	0	0	1.61	359.29	-79	23.52	4	134.237
2019-04-16	61781	0.399653	0	0	0	30.4585	-80.1825	25.2122	34.985	129.355	0	0	1.61	1.07	-80	26.96	4	134.041
2019-04-16	61782	0.385764	0	0	0	30.4519	-80.1828	25.3298	35.01	129.745	0	0	1.68	356.93	-84	23.76	4	133.835
2019-04-16	61783	0.371875	0.5	0	2	30.4449	-80.1825	25.417	35.045	135.423	0	0	1.76	354.45	-86	30.48	4	133.698
2019-04-16	61784	0.357986	0	0	0	30.4374	-80.1819	25.5212	35.0725	132.138	0	0	1.79	358.72	-89	24.24	4	133.569
2019-04-16	61785	0.344097	0	0	0	30.4298	-80.1812	25.5977	35.1325	129.203	0	0	1.83	353.11	-90	24.56	4	133.459
2019-04-16	61818	0.0246528	0	0	0	30.1731	-80.1859	25.9555	35.45	130.93	0	0	2.94	7.03	-215	21.6	4	124.914
2019-04-16	62203	0.670486	0	0	0	30.6009	-80.1803	24.446	34.8487	127.846	0	0	0.62	176.99	-48	36.96	8	136.492
2019-04-16	62204	0.649653	0.25	0	1	30.5958	-80.1754	24.309	34.8675	128.611	0	0	0.81	14.38	-47	35.76	4	136.934
2019-04-16	62210	0.552431	0	0	0	30.5468	-80.1732	24.5472	35.325	129.165	0	0.25	1.81	12.73	-54	33	4	136.35
2019-04-16	62217	0.482986	0.25	0	1	30.4959	-80.1738	24.8538	35.02	131.077	0	0.5	1.51	18.56	-77	24.96	4	135.646
2019-04-16	62218	0.462153	0	0	0	30.4872	-80.1777	24.857	34.9625	132.015	0	0.125	1.545	12.495	-75	27.12	8	135.132
2019-04-16	62219	0.441319	0	0	0	30.4783	-80.1806	24.8987	34.915	130.692	0	0	1.58	7.26	-75	28.92	4	134.726
2019-04-16	62220	0.427431	0	0	0	30.4718	-80.1819	25.0047	34.8625	130.506	0	0	1.63	0	-76	24.68	4	134.472
2019-04-16	62226	0.330208	0	0	0	30.422	-80.1801	25.6545	35.1425	132.856	0	0	1.86	351.35	-95	25.12	4	133.397
2019-04-16	62227	0.316319	0	0	0	30.4142	-80.1787	25.6742	35.15	130.2	0	0	1.92	351.32	-110	26.04	4	133.367
2019-04-16	62228	0.302431	0	0	0	30.4059	-80.1773	25.6985	35.22	128.862	0	0	1.93	348.92	-113	21.2	4	133.323
2019-04-16	62229	0.288542	0	0	0	30.3976	-80.1754	25.6977	35.225	133.095	0	0	1.94	352.58	-119	26.08	4	133.328
2019-04-16	62254	0.0524306	0	0	0	30.2082	-80.1765	25.8882	35.45	132.03	0	0.25	2.94	8.02	-216	20.72	4	126.96
2019-04-16	62256	0.0385417	0	0	0	30.1907	-80.1813	25.919	35.4475	130.632	0	0	2.92	7.27	-215	27.44	4	125.907
2019-04-16	62646	0.628819	0	0	0	30.5904	-80.173	24.3622	34.855	134.444	0	0.75	0.89	26.365	-48	36.28	8	137.089
2019-04-16	62647	0.607986	0	0	0	30.5836	-80.1723	24.4235	34.8825	135.289	0	1	1.32	20.91	-48	38.6	4	137.045
2019-04-16	62648	0.594097	0	0	0	30.5756	-80.1725	24.4472	35.045	128.971	0	0	1.49	15.52	-49	36.12	4	136.887
2019-04-16	62649	0.580208	0	0	0	30.5666	-80.1722	24.458	35.1375	128.339	0	0	1.52	17.96	-51	37.28	4	136.769
2019-04-16	62650	0.566319	0	0	0	30.5572	-80.1725	24.5003	35.2975	128.133	0	0.25	1.85	17.65	-53	35.72	4	136.582
2019-04-16	62653	0.538542	0	0	0	30.5358	-80.1733	24.6142	35.2025	128.795	0	0.25	2.01	8.01	-63	27.28	4	136.181
2019-04-16	62655	0.524653	0.25	0	1	30.5237	-80.1723	24.616	35.085	128.618	0	0.25	2.29	5.51	-61	34.48	4	136.132
2019-04-16	62656	0.510764	0	0	0	30.5108	-80.1708	24.7615	35.075	127.438	0	0.25	1.55	16.1	-77	29.8	4	136.137
2019-04-16	62658	0.496875	0	0	0	30.5012	-80.1709	24.8077	35.0575	128.494	0	0	1.47	20.28	-75	27.8	4	136.018
2019-04-16	62672	0.274653	0	0	0	30.3892	-80.1735	25.7045	35.2375	128.704	0	0	1.89	350.54	-134	24.76	4	133.339
2019-04-16	62673	0.260764	0	0	0	30.3811	-80.1719	25.7005	35.23	129.901	0	0	1.98	348.92	-142	28.08	4	133.322
2019-04-16	62674	0.246875	0	0	0	30.3726	-80.17	25.7092	35.2225	128.739	0	0	1.98	351.01	-155	23.28	4	133.323
2019-04-16	62675	0.232986	0	0	0	30.364	-80.1684	25.7187	35.2175	129.644	0	0	1.97	351.83	-159	22.08	4	133.288
2019-04-16	62676	0.219097	0	0	0	30.3556	-80.167	25.7237	35.22	130.478	0	0	2.06	354.43	-163	20.32	4	133.154
2019-04-16	62690	0.0802083	0	0	0	30.2466	-80.168	25.8397	35.4575	131.977	0	0.5	3.31	4.16	-217	25.16	4	129.104
2019-04-16	62693	0.0663194	0	0	0	30.227	-80.1722	25.8545	35.455	132.189	0	0	3.07	6.36	-213	23.96	4	128.011
2019-04-16	63118	0.205208	0	0	0	30.3466	-80.1655	25.7257	35.24	130.313	0	0	2.02	352.03	-178	23.84	4	133.002
2019-04-16	63119	0.191319	0	0	0	30.3377	-80.1643	25.7363	35.28	130.192	0	0	1.98	355.65	-181	20.08	4	132.828
2019-04-16	63120	0.177431	0	0	0	30.3291	-80.1633	25.7462	35.3175	134.929	0	0	1.98	354.49	-188	20.2	4	132.647
2019-04-16	63121	0.163542	0	0	0	30.3205	-80.1624	25.7672	35.3425	129.747	0	0	2	357.71	-200	26.84	4	132.446
2019-04-16	63123	0.149653	0	0	0	30.3117	-80.1618	25.7675	35.3775	129.937	0	0	2.01	357.15	-203	27.88	4	132.151
2019-04-16	63124	0.135764	0	0	0	30.3028	-80.1613	25.7985	35.41	130.295	0	0	1.96	355.6	-207	23.48	4	131.862
2019-04-16	63125	0.121875	0	0	0	30.2943	-80.1607	25.8072	35.425	129.895	0	0	1.95	353.24	-211	21.68	4	131.592
2019-04-16	63126	0.107986	0	0	0	30.2858	-80.1598	25.8305	35.4425	129.211	0	0	3.88	10.38	-214	22.84	4	131.375
2019-04-16	63128	0.0940972	0	0	0	30.267	-80.1636	25.8282	35.455	130.463	0	0.5	3.38	6.62	-217	23.04	4	130.283
2019-04-17	42807	0.969097	0	0	0	30.5405	-80.5183	23.6651	35.1883	130.128	0.166667	0.25	0.52	284.76	-34	53.1733	12	98.342
2019-04-17	42808	0.995139	0	0	0	30.5364	-80.5219	23.497	35.16	129.543	0	0	0.28	288.43	-34	54.04	3	97.8711
2019-04-17	43248	0.934375	0	0	0	30.5449	-80.51	23.7371	34.6212	132.367	0	0.5	0.875	281.855	-34.5	54.7	8	99.3389
2019-04-17	43688	0.913542	0	0	0	30.5473	-80.5022	23.8535	34.9725	129.159	0	0	1.1	281	-35	53.68	4	100.241
2019-04-17	44129	0.899653	0.25	0.25	0	30.5488	-80.4955	23.9032	34.4475	129.856	0	0	1.18	277.31	-34	57.04	4	100.997
2019-04-17	44570	0.885764	0	0	0	30.5505	-80.4884	23.9757	34.31	129.868	0.5	0	1.19	272.89	-34	61.32	4	101.808
2019-04-17	45011	0.871875	0	0	0	30.5527	-80.4811	24.0065	34.21	131.69	0.5	0	1.24	266.77	-34	52.4	4	102.647
2019-04-17	45451	0.857986	0	0	0	30.5557	-80.4738	23.9932	34.205	133.86	0	1	1.2	260.85	-34	61.96	4	103.514
2019-04-17	45892	0.844097	0	0	0	30.5595	-80.4662	23.9975	34.165	135.747	0	1	1.23	260.61	-34	64.92	4	104.415
2019-04-17	46332	0.830208	0	0	0	30.5634	-80.4586	23.993	34.125	132.058	0.25	1	1.21	259.99	-35	61.96	4	105.327
2019-04-17	46773	0.816319	0	0	0	30.5674	-80.4512	24.0373	34.2425	128.211	0	0.25	1.19	254.91	-35	62.72	4	106.218
2019-04-17	47213	0.802431	0	0	0	30.5719	-80.4441	24.0757	34.295	127.211	0	0	1.17	252.03	-35	65.24	4	107.092
2019-04-17	47653	0.774653	0	0	0	30.5821	-80.4311	24.0552	34.6675	126.427	0	0	1.02	236.15	-36	66.64	4	108.73
2019-04-17	47654	0.788542	0	0	0	30.5767	-80.4373	24.0802	34.445	127.14	0	0	1.16	244.98	-36	61.24	4	107.935
2019-04-17	48093	0.760764	0	0	0	30.5881	-80.4255	24.1102	34.5725	126.041	0	0	1.02	236.62	-36	67.48	4	109.477
2019-04-17	48533	0.732986	0	0	0	30.5998	-80.4148	23.9837	34.6975	125.426	0	0	0.86	234.46	-37	56.8	4	110.909
2019-04-17	48534	0.746875	0	0	0	30.594	-80.42	23.9965	34.5675	124.648	0	0	0.92	235.62	-36	63.36	4	110.209
2019-04-17	48973	0.719097	0	0	0	30.6054	-80.4097	23.773	34.695	124.805	0	0	0.83	231.88	-36	54.92	4	111.6
2019-04-17	49410	0.476042	0.125	0	1	30.6344	-80.4007	23.7147	34.71	126.887	0	0	0.53	182.345	-37	39.38	8	113.331
2019-04-17	49411	0.434375	0.1875	0	3	30.6305	-80.4018	24.0987	34.5706	129.221	0	0	0.6725	333.75	-37	37	16	113.106
2019-04-17	49413	0.698264	0	0	0	30.6135	-80.4023	23.7395	34.78	127.032	0	0	0.645	222.705	-37	61.5	8	112.607
2019-04-17	49851	0.510764	0	0	0	30.6359	-80.395	23.7018	34.7325	126.578	0	0	0.59	41.3367	-37	36.5333	12	113.975
2019-04-17	49852	0.455208	0	0	0	30.6258	-80.3938	24.358	34.6106	127.925	0	0	0.7825	279.205	-37	42.29	16	113.843
2019-04-17	49853	0.677431	0	0	0	30.6208	-80.3955	23.9222	34.7725	126.239	0	0	0.42	204.1	-36	59.36	4	113.526
2019-04-17	50292	0.566319	0	0	0	30.6365	-80.3883	23.5143	34.782	127.203	0	0	0.608	81.652	-37	39.368	20	114.716
2019-04-17	50293	0.635764	0.0833333	0	1	30.6297	-80.3858	23.4757	34.79	134.97	0	0.5	0.253333	167.407	-36.6667	56.1467	12	114.811
2019-04-17	50294	0.357986	0	0	0	30.6244	-80.3861	24.6202	34.5625	123.928	0	0	1.01	299.11	-36	44.2	4	114.641
2019-04-17	50733	0.607986	0	0	0	30.6326	-80.3837	23.455	34.8075	129.054	0	0.5	0.66	112.29	-36	36	4	115.109
2019-04-17	50734	0.337153	0.125	0.125	0	30.6236	-80.3791	24.6525	34.6487	125.71	0	0	0.98	295.65	-36.5	48.3	8	115.369
2019-04-17	51176	0.316319	0.25	0	1	30.6233	-80.372	24.6705	34.7475	125.747	0	0	1	288.07	-38	56.64	4	116.135
2019-04-17	51616	0.295486	0	0	0	30.6239	-80.3646	24.6436	34.7062	126.518	0	0	0.875	282.13	-38	51.1	8	116.951
2019-04-17	52057	0.260764	0	0	0	30.6273	-80.3537	24.64	34.7875	129.441	0.5	0	0.68	270	-39	58.56	4	118.217
2019-04-17	52058	0.274653	0	0	0	30.6256	-80.3577	24.6348	34.67	125.87	0	0	0.8	274.29	-39	58	4	117.74
2019-04-17	52497	0.220833	0	0	0	30.634	-80.3459	24.6542	34.976	130.832	0	0	0.408	251.716	-38.2	55.176	5	119.234
2019-04-17	52498	0.246875	0	0	0	30.6295	-80.3503	24.6365	34.8325	130.457	1	0	0.61	263.45	-39	55.32	4	118.635
2019-04-17	52936	0.142708	0	0	0	30.6519	-80.3366	24.4034	35.4425	127.287	0.125	0	0.135	181.415	-39	59.12	8	120.71
2019-04-17	52937	0.170486	0	0	0	30.646	-80.3396	24.5196	35.4087	129.978	0	0	0.18	228.44	-39	54.9	8	120.227
2019-04-17	52938	0.198264	0	0	0	30.6392	-80.343	24.6392	35.35	130.934	0	0	0.4	240.865	-38	55.44	8	119.68
2019-04-17	53375	0.0524306	0	0	0	30.6607	-80.3323	24.0425	35.43	132.953	0	0.75	0.51	17.02	-40	57	4	121.416
2019-04-17	53376	0.0762401	0.178571	0.107143	3	30.6581	-80.3326	24.0901	35.4461	129.165	0.214286	0.214286	0.361429	39.3471	-40	54.5771	28	121.308
2019-04-17	53818	0.0107639	1	0.25	3	30.6534	-80.3265	23.9827	35.4	128.323	0	0	0.66	350.39	-40	51.36	4	121.835
2019-04-18	32253	0.974306	0	0	0	30.3063	-80.7033	23.5793	34.2473	132.705	0	0	0.474667	299.483	-32	74.6773	15	73.8486
2019-04-18	32694	0.934375	0.125	0.125	0	30.3097	-80.6977	23.61	34.1037	131.331	0	0	0.765	282.11	-32	73.04	8	74.542
2019-04-18	33134	0.899653	0	0	0	30.314	-80.6872	23.6377	34.1125	135.987	0	0	0.89	274.5	-32	60.76	4	75.7837
2019-04-18	33135	0.913542	0	0	0	30.3119	-80.6918	23.6305	34.1075	131.806	0	0	0.89	273.86	-32	69.6	4	75.2318
2019-04-18	33575	0.885764	0	0	0	30.3162	-80.6823	23.6532	34.1275	134.651	0	0	0.95	270	-32	75.08	4	76.3697
2019-04-18	34015	0.857986	0	0	0	30.3217	-80.6725	23.6682	34.16	135.436	0.25	0	0.85	257.76	-32	69.12	4	77.5622
2019-04-18	34016	0.871875	0	0	0	30.3185	-80.677	23.663	34.145	133.547	0.25	0	0.8	261.36	-32	83.92	4	77.0003
2019-04-18	34456	0.837153	0	0	0	30.327	-80.6654	23.6692	34.1062	133.82	0	0	0.865	252.115	-32	83.16	8	78.4566
2019-04-18	34896	0.816319	0.5	0	2	30.3332	-80.6581	23.6722	32.9425	135.14	0	0	0.89	244.87	-32	79.04	4	79.4035
2019-04-18	35336	0.788542	0	0	0	30.3424	-80.6493	23.59	34.08	132.05	0	0	0.78	244.09	-33	72.28	4	80.5929
2019-04-18	35337	0.802431	0	0	0	30.3378	-80.6532	23.6885	33.0625	133.387	0	0	0.73	241.33	-32	84.88	4	80.0477
2019-04-18	35776	0.774653	0	0	0	30.3468	-80.6451	23.4082	34.2225	133.338	0	0.75	0.65	240.69	-33	72.92	4	81.1666
2019-04-18	36209	0.476042	0	0	0	30.4117	-80.6337	23.2714	34.4062	130.51	0	0	0.555	265.145	-31.5	70.08	8	84.0285
2019-04-18	36210	0.503819	0	0	0	30.4054	-80.6365	23.2452	34.4712	131.595	0	0	0.28	251.125	-29.5	81.34	8	83.6905
2019-04-18	36211	0.531597	0	0	0	30.3983	-80.6379	23.2545	34.4125	132.855	0	0.25	0.22	216.19	-29.5	68.94	8	83.4827
2019-04-18	36212	0.559375	0	0	0	30.3914	-80.6359	23.2644	34.2463	135.106	0	1	0.22	146.43	-29	72	8	83.4754
2019-04-18	36216	0.739931	0	0	0	30.3571	-80.6355	23.3527	34.26	133.939	0	0.25	0.395	209.98	-32.5	81.46	8	82.476
2019-04-18	36217	0.760764	0	0	0	30.3511	-80.6411	23.3885	34.245	134.305	0	1	0.51	213.07	-33	88	4	81.7133
2019-04-18	36649	0.448264	0	0	0	30.4165	-80.6263	23.4255	34.35	131.284	0	0	1.005	283.99	-31.5	54.98	8	84.8657
2019-04-18	36653	0.587153	0	0	0	30.3843	-80.6304	23.3851	34.3412	131.229	0	0	0.455	112.26	-30	68.47	8	83.8315
2019-04-18	36654	0.607986	0	0	0	30.3791	-80.625	23.2417	34.35	131.566	0	0	0.54	111.8	-30	71.4	4	84.2499
2019-04-18	36655	0.684375	0	0	0	30.3687	-80.6248	23.4622	34.2625	131.217	0	0.125	0.28	145.25	-30	81.7	8	83.9591
2019-04-18	36656	0.712153	0	0	0	30.364	-80.6292	23.4042	34.2537	131.236	0	0	0.19	179.88	-32	75	8	83.3496
2019-04-18	37090	0.427431	0	0	0	30.4184	-80.6175	23.5082	34.13	130.03	0	0	1.12	280.81	-31	46.6	4	85.8602
2019-04-18	37096	0.642708	0.0625	0	1	30.3733	-80.6213	23.3456	34.3006	134.106	0	0.875	0.425	101.455	-29.75	71.43	16	84.4716
2019-04-18	37531	0.413542	0	0	0	30.4201	-80.6109	23.4832	34.2125	133.092	0	0	1.14	277.06	-31	59.36	4	86.5934
2019-04-18	37972	0.399653	0	0	0	30.422	-80.6043	23.3972	34.2875	131.675	0	0.75	1.1	275.19	-31	61.64	4	87.3405
2019-04-18	38412	0.385764	0	0	0	30.4242	-80.5977	23.2285	34.3175	131.126	0	0	1.11	275.71	-31	43.08	4	88.0886
2019-04-18	38853	0.371875	0	0	0	30.4264	-80.5911	23.1995	34.5675	130.715	0	0	1.08	269.47	-31	50.88	4	88.8247
2019-04-18	39293	0.351042	0	0	0	30.4309	-80.5813	23.2842	34.2687	130.323	0	0	1.195	265.48	-32	65.5	8	89.9414
2019-04-18	39734	0.330208	0	0	0	30.4359	-80.5708	23.3597	34.46	131.657	0	0	1.16	262.57	-33	63.6	4	91.1388
2019-04-18	40174	0.316319	0	0	0	30.4395	-80.5638	23.0697	34.1825	131.149	0	0	1.11	255.96	-34	64.04	4	91.9422
2019-04-18	40615	0.302431	0	0	0	30.4438	-80.557	23.047	34.505	132.332	0	0.5	1.03	239.7	-34	69.08	4	92.7347
2019-04-18	41054	0.274653	0	0	0	30.4555	-80.5462	23.3232	34.4975	130.519	0	0	0.81	228.48	-35	76.6	4	94.0306
2019-04-18	41055	0.288542	0	0	0	30.4496	-80.5516	23.203	34.3525	132.822	0	0.5	1	236.78	-35	75.6	4	93.3806
2019-04-18	41495	0.260764	0	0	0	30.4611	-80.541	23.4122	34.39	129.781	0.25	0	0.71	225.57	-34	78.44	4	94.6573
2019-04-18	41934	0.232986	0	0	0	30.4715	-80.5315	23.574	34.5275	131.439	0.75	0	0.56	218.5	-34	82.36	4	95.827
2019-04-18	41935	0.246875	0	0	0	30.4665	-80.5361	23.469	34.5125	131.405	0	0	0.66	228.08	-34	82.16	4	95.2621
2019-04-18	42375	0.219097	0	0	0	30.4763	-80.527	23.4807	34.56	130.298	0.25	0	0.52	205.08	-35	70.04	4	96.3712
2019-04-18	42808	0.0177083	0	0	0	30.5323	-80.5225	23.3204	35.2387	129.972	0.125	0	0.12	251.47	-34	54.26	8	97.7287
2019-04-18	42809	0.0454861	0	0	0	30.5251	-80.5211	23.1534	34.5662	130.91	0.125	0	0.215	158.875	-33	54.72	8	97.7524
2019-04-18	42810	0.0663194	0	0	0	30.5189	-80.5185	23.1832	34.4	130.837	0	0	0.33	148.74	-32	47.6	4	97.9281
2019-04-18	42814	0.184375	0.125	0	1	30.486	-80.5181	23.6082	34.5162	128.976	0.125	0	0.24	193.42	-36	64.04	8	97.472
2019-04-18	42815	0.205208	0	0	0	30.4807	-80.523	23.5627	34.565	129.156	0	0	0.32	218.66	-35	72	4	96.8639
2019-04-18	43252	0.0802083	0	0	0	30.5141	-80.5164	23.2042	34.3075	129.261	0	0	0.44	145.22	-33	52.24	4	98.0728
2019-04-18	43253	0.101042	0	0	0	30.507	-80.5133	23.3824	34.3037	129.077	0	0	0.445	141.07	-33.5	55.9	8	98.3009
2019-04-18	43254	0.128819	0	0	0	30.4975	-80.5097	23.5346	34.54	129.242	0.125	0	0.56	134.925	-34	57.72	8	98.5557
2019-04-18	43255	0.156597	0.125	0	1	30.4919	-80.5127	23.4444	34.4712	128.646	0	0	0.16	150.095	-35	58.62	8	98.1527
2019-04-19	32695	0.0177083	0	0	0	30.3025	-80.7022	23.5439	34.5962	129.972	0	0	0.145	166.07	-32	72.2	8	73.8853
2019-04-19	32696	0.0524306	0	0	0	30.2975	-80.6975	23.5834	34.5575	130.886	0	0	0.19	72.5933	-31	70.3333	12	74.2707
2019-04-19	32697	0.128819	0	0	0	30.2887	-80.6977	23.6047	34.8508	128.989	0	0	0.248333	96.7183	-30.6667	72.6867	24	74.045
2019-04-19	32698	0.177431	0	0	0	30.2809	-80.6946	23.6645	34.895	128.069	0	0	0.87	125.69	-30	72.2	4	74.2017
2019-04-19	33137	0.0802083	0	0	0	30.2926	-80.6944	23.5992	34.6775	129.261	0	0	0.38	97.5	-31	64.88	4	74.4987
2019-04-19	33139	0.191319	0	0	0	30.2756	-80.6894	23.7732	34.8975	129.884	0	0	0.8	138.54	-29	72.24	4	74.6409
2019-04-19	33581	0.205208	0	0	0	30.27	-80.6838	24.0397	34.8675	129.156	0	0	0.9	131.85	-29	79.88	4	75.1139
2019-04-19	33582	0.219097	0	0	0	30.2647	-80.6785	24.104	34.835	130.298	0	0	0.85	128.77	-31	76.28	4	75.5643
2019-04-19	34023	0.227778	0	0	0	30.2591	-80.6729	24.116	34.81	132.198	0	0	0.86	136.42	-31	82.96	1	76.0329
2019-04-19	34466	0.246875	0	0	0	30.2535	-80.6673	24.0892	34.765	131.405	0	0	0.88	133.63	-30	73.52	4	76.5104
2019-04-19	34907	0.260764	0	0	0	30.2481	-80.662	24.0512	34.7425	129.781	0	0	0.86	131.69	-30	79.76	4	76.9626
2019-04-19	35349	0.274653	0	0	0	30.2427	-80.6566	24.055	34.7	130.519	0	0	0.84	144.22	-30	77.24	4	77.416
2019-04-19	35350	0.288542	0	0	0	30.2376	-80.6516	24.0915	34.6675	132.822	0	0	0.76	131.82	-30	85.08	4	77.8455
2019-04-19	35791	0.309375	0	0	0	30.2309	-80.6449	24.0969	34.6112	131.74	0	0	0.6	138.965	-33	81.68	8	78.3567
2019-04-19	36233	0.330208	0	0	0	30.2248	-80.6388	24.1232	34.6075	131.657	0	0	0.47	141.91	-32	80.96	4	78.7896
2019-04-19	36234	0.351042	0	0	0	30.2199	-80.6339	24.1371	34.5887	130.323	0	0	0.325	132.185	-32.5	78.56	8	79.1441
2019-04-19	36675	0.385764	0	0	0	30.2142	-80.6283	24.2167	34.5808	131.172	0	0	0.09	137.94	-33.6667	74.9467	12	79.5492
2019-04-19	37117	0.496875	0	0	0	30.2095	-80.6234	24.1676	34.4521	132.11	0	0	0.335385	287.488	-33.7692	56.5846	52	79.9021
2019-04-19	37118	0.594097	0	0	0	30.2068	-80.6191	24.0162	34.44	130.848	0	0	0.4	40.91	-33	51.92	4	80.2718
2019-04-19	37558	0.614931	0	0	0	30.2056	-80.6149	24.0064	34.4225	132.531	0	0	0.49	55.87	-32	51.94	8	80.6672
2019-04-19	38000	0.642708	0	0	0	30.203	-80.6078	23.9311	34.4437	134.666	0	0	0.57	74.615	-33	55.3	8	81.3298
2019-04-19	38002	0.988194	0	0	0	30.1884	-80.6025	23.3367	34.61	133.189	0	0	0.998571	327.953	-35	71.24	7	81.402
2019-04-19	38441	0.670486	0.125	0.125	0	30.1994	-80.5997	23.8667	34.3887	132.503	0	0	0.59	85.05	-33	57.06	8	82.0697
2019-04-19	38443	0.962153	0	0	0	30.1835	-80.5975	23.4396	34.5737	132.282	0	0	0.935	325.425	-34	71.2	8	81.7572
2019-04-19	38883	0.698264	0	0	0	30.1949	-80.592	23.8555	34.385	130.796	0	0	0.545	92.2	-33	60.08	8	82.7294
2019-04-19	38884	0.719097	0	0	0	30.1913	-80.5873	23.8238	34.365	131.901	0	0	0.49	93.5	-34	61.68	4	83.1092
2019-04-19	38885	0.913542	0	0	0	30.1781	-80.5914	23.6062	34.5115	133.021	0	0	0.67	320.13	-34	67.504	20	82.219
2019-04-19	39324	0.732986	0	0	0	30.1891	-80.5846	23.806	34.3325	131.333	0	0	0.36	91.59	-34	67.32	4	83.3186
2019-04-19	39325	0.767708	0.0625	0.0625	1	30.1839	-80.581	23.7681	34.31	134.059	0	0	0.1925	148.592	-35	63.63	16	83.5149
2019-04-19	39326	0.837153	0	0	0	30.1772	-80.5805	23.7641	34.3879	134.192	0	0	0.303333	276.935	-34.1667	64.8333	24	83.3429
2019-04-20	35373	0.969097	0	0	0	30.0541	-80.6489	22.507	35.405	132.116	0	0	0.72	249.54	-36	49.56	4	71.7947
2019-04-20	35374	0.988194	0	0	0	30.05	-80.6526	22.48	35.41	133.945	0	0.428571	0.74	254.8	-35	49.56	7	71.2825
2019-04-20	35812	0.927431	0	0	0	30.065	-80.6418	22.642	35.3925	133.472	0	0	0.71	234.74	-36	64.08	4	72.8659
2019-04-20	35813	0.948264	0.125	0.125	0	30.0593	-80.6451	22.5429	35.3937	132.236	0	0	0.68	242.855	-36	55.98	8	72.3455
2019-04-20	36251	0.871875	0	0	0	30.0843	-80.6343	22.768	35.3775	134.203	0	0	0.79	213.69	-36	51.84	4	74.2644
2019-04-20	36252	0.885764	0	0	0	30.0785	-80.6361	22.7462	35.385	133.481	0.5	0	0.75	212.41	-35	54.16	4	73.8891
2019-04-20	36253	0.906597	0	0	0	30.0714	-80.6388	22.6921	35.39	134.229	0.125	0	0.755	227.53	-34.5	86.38	8	73.3831
2019-04-20	36688	0.802431	0	0	0	30.1135	-80.6255	22.8375	35.36	131.613	0	0	0.63	199.59	-34	52.12	4	76.1973
2019-04-20	36689	0.816319	0	0	0	30.1079	-80.6272	22.8205	35.3625	133.76	0	0	0.62	205.74	-34	52	4	75.8197
2019-04-20	36690	0.837153	0	0	0	30.0992	-80.6299	22.8032	35.375	131.851	0	0	0.745	214.02	-34.5	49.94	8	75.2355
2019-04-20	36691	0.857986	0	0	0	30.0903	-80.6325	22.7845	35.3725	134.868	0	0	0.74	208.3	-35	55.84	4	74.6542
2019-04-20	37126	0.726042	0.125	0	1	30.1395	-80.6176	22.9387	35.335	132.554	0	0	0.36	151.82	-34	59.9	8	78.0126
2019-04-20	37127	0.746875	0	0	0	30.1338	-80.6194	22.9097	35.355	134.253	0	0	0.3	176.19	-34	55.12	4	77.6049
2019-04-20	37128	0.767708	0	0	0	30.1268	-80.6214	22.8784	35.3575	131.287	0	0	0.455	186.665	-34	57.52	8	77.1232
2019-04-20	37129	0.788542	0	0	0	30.1193	-80.6237	22.8493	35.3625	130.656	0	0	0.51	200.56	-34	56.04	4	76.5974
2019-04-20	37559	0.0454861	0	0	0	30.1996	-80.6093	23.1654	34.56	133.977	0	0	0.895	351.46	-33	70.58	8	81.0555
2019-04-20	37563	0.559375	0	0	0	30.1672	-80.6095	22.9599	35.1837	132.71	0	0	0.23	291.83	-32.5	58.96	8	79.9428
2019-04-20	37564	0.601042	0.0625	0	1	30.1609	-80.6113	22.9423	35.1462	132.924	0	0	0.17	228.05	-32.25	61.3	16	79.5292
2019-04-20	37565	0.649653	0	0	0	30.1534	-80.6134	22.9559	35.2892	132.96	0	0	0.153333	188.773	-33.3333	56.5733	12	79.0084
2019-04-20	37566	0.691319	0	0	0	30.1467	-80.6154	22.9588	35.3075	132.085	0	0	0.316667	116.88	-35	59.72	12	78.5302
2019-04-20	38000	0.0802083	0	0	0	30.2048	-80.6056	23.0713	34.36	132.592	0	0	0.8	22.7133	-32.3333	71.5067	12	81.6308
2019-04-20	38001	0.0177083	0.125	0.125	0	30.1942	-80.6074	23.2207	34.6625	133.805	0	0	1.005	336.52	-34.5	69.3	8	81.071
2019-04-20	38002	0.406597	0	0	0	30.1886	-80.6031	23.1291	35.0175	131.446	0	0	0.695	255.405	-35	68.24	8	81.3456
2019-04-20	38003	0.455208	0.1	0	2	30.1799	-80.6058	23.0639	35.0515	131.635	0	0	0.336	274.22	-33.6	67.592	20	80.7605
2019-04-20	38004	0.517708	0	0	0	30.1729	-80.6079	23.0067	35.13	132.65	0	0	0.2825	291.757	-33	62.42	16	80.3041
2019-04-20	38440	0.114931	0	0	0	30.2081	-80.5968	22.9896	34.8	133.062	0	0	0.875	45.43	-32.5	70.2	8	82.6647
2019-04-20	38442	0.385764	0	0	0	30.1925	-80.5974	23.142	34.9975	131.052	0	0	0.7	274.09	-34	75	4	82.0732
2019-04-20	38881	0.149653	0	0	0	30.2114	-80.5897	22.8763	34.8583	133.729	0	0	0.846667	47.1667	-32.3333	74.68	12	83.5362
2019-04-20	38883	0.371875	0	0	0	30.1935	-80.5904	23.1477	34.975	131.261	0	0	0.67	273.42	-33	70.64	4	82.8548
2019-04-20	39321	0.184375	0	0	0	30.2125	-80.5814	22.8035	34.9037	134.993	0	0	0.905	72.215	-32	76.32	8	84.4461
2019-04-20	39324	0.357986	0.25	0	1	30.195	-80.5837	23.106	34.955	131.544	0	0	0.42	258.96	-33	71.72	4	83.6151
2019-04-20	39763	0.219097	0	0	0	30.2113	-80.573	22.8578	34.895	132.346	0	0	0.83	78.34	-32.3333	77.7067	12	85.298
2019-04-20	39765	0.337153	0	0	0	30.1971	-80.576	23.0979	34.95	131.561	0	0	0.3	268.58	-34	72.48	8	84.4956
2019-04-20	40204	0.260764	0.166667	0	2	30.2071	-80.5665	22.9377	34.8908	132.039	0	0	0.536667	92.5133	-33.6667	75.96	12	85.8435
2019-04-20	40205	0.302431	0	0	0	30.2014	-80.5677	23.0127	34.9333	131.78	0	0	0.253333	127.413	-33.6667	74.1867	12	85.5187
2019-04-21	34933	0.0385417	0	0	0	30.0433	-80.6574	22.4594	35.427	133.393	0	0.35	0.41	283.166	-35	44.696	20	70.5782
2019-04-21	34934	0.114931	0	0	0	30.0371	-80.6579	22.3576	35.4392	131.696	0.0416667	0	0.256667	320.957	-35	43.04	24	70.3681
2019-04-21	34935	0.177431	0	0	0	30.0291	-80.6581	22.3268	35.4383	131.922	0.0833333	0	0.123333	230.637	-35	42.32	12	70.138
2019-04-21	34936	0.219097	0	0	0	30.0212	-80.6584	22.2945	35.3783	130.409	0.25	0	0.07	92.6067	-34.3333	41.6667	12	69.9199
2019-04-21	34937	0.253819	0	0	0	30.0132	-80.6587	22.2357	35.3225	130.339	0.25	0	0.17	151.845	-35	43.74	8	69.7058
2019-04-21	34938	0.281597	0	0	0	30.0048	-80.6591	22.2314	35.2925	128.871	0.125	0	0.355	179.77	-35	40.68	8	69.4444
2019-04-21	34939	0.302431	0	0	0	29.9974	-80.6575	22.2232	35.28	129.415	0	0	0.45	167.2	-36	39.96	4	69.3966
2019-04-21	35381	0.316319	0	0	0	29.9919	-80.655	22.2002	35.2725	129.62	0	0	0.58	159.68	-36	43.8	4	69.5124
2019-04-21	35382	0.330208	0	0	0	29.9864	-80.6526	22.1692	35.2675	129.852	0	0.5	0.59	163.11	-34	41.24	4	69.6331
2019-04-21	35383	0.344097	0	0	0	29.9806	-80.65	22.15	35.265	129.139	0	0.25	0.65	166.61	-36	42.36	4	69.7665
2019-04-21	35824	0.357986	0	0	0	29.9748	-80.6474	22.1545	35.27	128.498	0	0.25	0.68	169.85	-37	42.04	4	69.9053
2019-04-21	35825	0.378819	0	0	0	29.9664	-80.6435	22.1755	35.255	129.651	0	0.125	0.64	175.22	-36.5	40.98	8	70.1254
2019-04-21	35826	0.399653	0	0	0	29.9593	-80.6403	22.2398	35.255	126.485	0	0	0.46	186.2	-37	39.56	4	70.3215
2019-04-21	36268	0.420486	0	0	0	29.9536	-80.6377	22.3706	35.2575	127.012	0	0	0.385	200.25	-36	40.88	8	70.487
2019-04-21	36269	0.448264	0	0	0	29.9472	-80.6348	22.4984	35.2675	127.003	0	0	0.365	208.32	-36	37.76	8	70.6814
2019-04-21	36710	0.476042	0	0	0	29.9416	-80.6323	22.5789	35.2862	126.971	0	0	0.34	221.285	-35.5	38.78	8	70.7717
2019-04-21	36711	0.517708	0.25	0	4	29.935	-80.6293	22.6895	35.3056	127.779	0.0625	0	0.3475	236.2	-35	39.74	16	70.8219
2019-04-21	36712	0.559375	0	0	0	29.928	-80.626	22.7767	35.3587	127.012	0.125	0	0.31	232.19	-35	29.47	8	70.8889
2019-04-21	37154	0.587153	0	0	0	29.9224	-80.6234	22.8559	35.4175	128.465	0.375	0.125	0.255	217.47	-36	37.36	8	70.9481
2019-04-21	37155	0.614931	0	0	0	29.9153	-80.6201	22.8969	35.4837	129.339	0.25	0	0.245	179.71	-36	40.54	8	71.0075
2019-04-21	37156	0.635764	0	0	0	29.9092	-80.6172	22.8932	35.3425	125.147	0.25	0	0.34	153.43	-36	41.32	4	70.9959
2019-04-21	37597	0.656597	0.25	0	2	29.9027	-80.6142	22.8867	35.32	125.584	0.5	0	0.385	142.41	-36.5	45.18	8	70.9781
2019-04-21	37598	0.677431	0	0	0	29.8956	-80.611	22.8785	35.3475	128.639	0	0	0.44	148.82	-37	43.52	4	70.9622
2019-04-21	38040	0.691319	0	0	0	29.8905	-80.6087	22.8612	35.345	124.546	0.5	0	0.55	149.22	-36	48.16	4	70.9605
2019-04-21	38041	0.705208	0.25	0.25	1	29.8851	-80.6062	22.8422	35.3625	125.894	0	0.75	0.59	144.69	-36	42.84	4	70.9637
2019-04-21	38042	0.719271	0.75	0.75	0	29.8792	-80.6035	22.82	35.3625	126.174	0	0.25	0.77	139.72	-36	41	4	70.9767
2019-04-21	38483	0.733681	0.5	0.5	0	29.8734	-80.6009	22.795	35.365	126.64	0	0	0.67	152.28	-35	44.8	4	70.9873
2019-04-21	38484	0.747569	0.25	0.25	1	29.8672	-80.598	22.7962	35.355	126.477	0	0	0.75	150.35	-36	49.8	4	71.0131
2019-04-21	38485	0.761458	0	0	0	29.8609	-80.5951	22.8122	35.3425	126.635	0	0	0.76	154.44	-36	47.56	4	71.0492
2019-04-21	38927	0.775347	0	0	0	29.8545	-80.5923	22.7017	35.3775	125.907	0.25	0	0.75	161.32	-36	45.08	4	71.0845
2019-04-21	38928	0.789236	0	0	0	29.8479	-80.5893	22.6322	35.3675	124.661	0	0	0.8	164.05	-35	46.68	4	71.1366
2019-04-21	39369	0.803125	0	0	0	29.8412	-80.5862	22.2812	35.3775	125.551	0	0	0.82	163.77	-35	46.6	4	71.1945
2019-04-21	39370	0.817014	0	0	0	29.8346	-80.5833	22.0772	35.3675	127.593	0	0.25	0.77	161.1	-34	22.93	4	71.263
2019-04-21	39371	0.830903	0	0	0	29.8283	-80.5804	22.4907	35.3975	131.002	0	1	0.79	171.97	-33	43.88	4	71.3365
2019-04-21	39376	0.988889	0	0	0	29.7905	-80.5821	22.5357	35.3414	133.119	0	0	0.862857	267.483	-31.5714	43.28	7	69.4317
2019-04-21	39813	0.844792	0	0	0	29.8222	-80.5777	22.2635	35.4175	132.424	0	1	0.81	177.88	-33	41.44	4	71.4145
2019-04-21	39814	0.865625	0	0	0	29.8142	-80.5741	22.7319	35.37	136.2	0.125	1	0.73	185.255	-32.5	46.28	8	71.4098
2019-04-21	39815	0.886458	0	0	0	29.8076	-80.5714	22.7187	35.36	135.238	0.25	1	0.64	196.44	-32	45.28	4	71.3443
2019-04-21	39816	0.921181	0	0	0	29.7989	-80.5707	22.7122	35.365	135.003	0.375	1	0.625	225.44	-32	49.32	8	70.977
2019-04-21	39817	0.955903	0.0833333	0	1	29.7933	-80.5752	22.6423	35.3592	134.83	0.0833333	0.416667	0.76	251.373	-32	42.9867	12	70.2551
2019-04-21	40256	0.900347	0	0	0	29.8038	-80.5705	22.7412	35.37	134.393	0.25	1	0.59	208.3	-32	44.16	4	71.245
2019-04-22	38050	0.171181	0	0	0	29.8147	-80.6038	22.6971	35.345	130.289	0.625	0	0.33	180.325	-33	47.84	8	68.3952
2019-04-22	38051	0.136458	0	0	0	29.8077	-80.6065	22.6674	35.3217	132.145	0.166667	0.416667	0.493333	321.957	-33	40.64	12	67.8577
2019-04-22	38052	0.0947917	0	0	0	29.7992	-80.6038	22.5848	35.3567	131.906	0	0.833333	0.72	299.613	-32	44.5333	12	67.7059
2019-04-22	38490	0.198958	0	0	0	29.8194	-80.5983	22.7147	35.42	132.411	0.375	0.5	0.325	41.83	-33	42.82	8	69.1431
2019-04-22	38493	0.0600694	0	0	0	29.7932	-80.5977	22.154	35.35	130.8	0.25	0	0.825	284.545	-32	43.02	8	68.0206
2019-04-22	38931	0.226736	0	0	0	29.8228	-80.5905	22.733	35.4487	130.378	0.125	0	0.37	52.81	-32.5	42.26	8	70.0767
2019-04-22	38935	0.0253472	0.0833333	0.0833333	0	29.7909	-80.5901	22.407	35.34	132.356	0.333333	0	0.846667	276.953	-31	43.6133	12	68.657
2019-04-22	39371	0.254514	0	0	0	29.8258	-80.5826	22.7419	35.4225	129.587	0.75	0	0.345	70.65	-33	42.08	8	71.0196
2019-04-22	39812	0.282292	0	0	0	29.8278	-80.574	22.7522	35.3912	127.168	0	0.25	0.355	75.305	-33	44.56	8	71.9989
2019-04-22	40253	0.303125	0	0	0	29.8287	-80.567	22.7505	35.405	131.442	0	0.75	0.37	83.83	-33	41.08	4	72.7622
2019-04-22	40694	0.323958	0.125	0	1	29.8293	-80.5594	22.7551	35.4037	128.619	0	0.5	0.505	78.84	-34.5	40.84	8	73.5922
2019-04-22	40698	0.464583	0.111111	0.111111	0	29.798	-80.5564	22.5106	35.3989	128.296	0	0.333333	0.395556	251.992	-32	40.8133	9	72.3564
2019-04-22	40699	0.501042	0	0	0	29.7911	-80.5595	22.5141	35.3892	128.252	0.0833333	0.416667	0.38	255.723	-32.6667	40.88	12	71.7045
2019-04-22	40700	0.542708	0.0833333	0	1	29.7838	-80.5602	22.4716	35.3908	123.39	0	0	0.393333	231.81	-34.3333	37.5067	12	71.285
2019-04-22	40701	0.577431	0	0	0	29.7767	-80.5569	22.4827	35.3787	122.945	0	0	0.41	210.025	-35	39.1	8	71.2738
2019-04-22	41135	0.351736	0	0	0	29.8248	-80.5518	22.7495	35.41	125.707	0	0	0.44	113.53	-35	42.54	8	74.1541
2019-04-22	41136	0.379514	0	0	0	29.8183	-80.5502	22.7322	35.4125	126.361	0	0	0.285	139.065	-33.5	40.76	8	73.9814
2019-04-22	41137	0.407292	0	0	0	29.8114	-80.5505	22.698	35.4112	125.998	0	0	0.23	177.64	-33	39.58	8	73.6109
2019-04-22	41138	0.435069	0.125	0	1	29.8043	-80.553	22.5626	35.3987	125.816	0	0.25	0.275	221.265	-32	42.86	8	73.0126
2019-04-22	41142	0.605208	0.5	0.125	4	29.7701	-80.5538	22.5044	35.3837	123.651	0.125	0	0.34	199.13	-34	38.24	8	71.2713
2019-04-22	41143	0.632986	0	0	0	29.7624	-80.5503	22.5782	35.3887	123.132	0	0	0.39	185.255	-34.5	35.24	8	71.2661
2019-04-22	41585	0.653819	0	0	0	29.7589	-80.5455	22.606	35.3925	123.517	0.25	0	0.29	84.09	-35	40.36	4	71.589
2019-04-22	41586	0.674653	0.125	0	1	29.7518	-80.5448	22.6622	35.3912	123.517	0.125	0	0.415	184.385	-34.5	37.16	8	71.3246
2019-04-22	41587	0.695486	0	0	0	29.7443	-80.5419	22.7255	35.3925	124.624	0	0	0.53	152.95	-34	39.32	4	71.2686
2019-04-22	41588	0.709375	0	0	0	29.7389	-80.5395	22.76	35.395	123.081	0	0	0.58	152.1	-34	35.56	4	71.2617
2019-04-22	42029	0.723264	0	0	0	29.7334	-80.5369	22.7902	35.4	125.295	0	0	0.63	151.39	-34	41.24	4	71.2602
2019-04-22	42030	0.737153	0	0	0	29.7276	-80.5343	22.7417	35.4025	127.573	0	0.75	0.69	156.04	-33	37	4	71.254
2019-04-22	42472	0.751042	0	0	0	29.7214	-80.5315	22.7705	35.3925	130.592	0	1	0.74	157.91	-33	35.8	4	71.2474
2019-04-22	42473	0.764931	0.25	0	1	29.7153	-80.5286	22.7645	35.3975	133.175	0	1	0.77	154.76	-32	31.52	4	71.2455
2019-04-22	42474	0.778819	0	0	0	29.7091	-80.5258	22.7905	35.3825	132.567	0	1	0.8	156.33	-32	36.24	4	71.2396
2019-04-22	42485	0.987153	0	0	0	29.6179	-80.5244	22.9952	35.3675	132.266	0.25	0.25	0.67	217.72	-31	38.16	4	67.0569
2019-04-22	42486	0.997569	0	0	0	29.6134	-80.5279	22.907	35.355	132.935	0	0	0.64	217.41	-32	38.16	2	66.4885
2019-04-22	42915	0.792708	0.25	0	1	29.7025	-80.5228	22.8617	35.3875	133.812	0	1	0.89	162.38	-32	35.08	4	71.2306
2019-04-22	42916	0.806597	0	0	0	29.6961	-80.5199	22.8535	35.355	133.157	0	1	0.9	163.18	-31	34.76	4	71.2237
2019-04-22	42917	0.820486	0	0	0	29.6896	-80.5175	22.8523	35.3475	134.239	0	1	0.84	157.69	-31	38.04	4	71.1644
2019-04-22	42923	0.931597	0	0	0	29.6388	-80.5149	22.9052	35.3575	136.264	0	1	0.76	195.32	-32	36.76	4	69.0404
2019-04-22	42924	0.952431	0	0	0	29.6305	-80.5178	22.9355	35.3587	134.977	0	0.5	0.745	208.42	-32	37.74	8	68.3463
2019-04-22	42925	0.973264	0	0	0	29.6227	-80.5215	22.983	35.3525	132.977	0	0	0.76	221.82	-31	38.16	4	67.5948
2019-04-22	43359	0.834375	0	0	0	29.683	-80.5159	22.8413	35.3475	135.244	0	1	0.87	161.98	-31	39.24	4	71.019
2019-04-22	43360	0.848264	0	0	0	29.6763	-80.5148	22.8495	35.3575	137.338	0	1	0.9	169.07	-31	71.92	4	70.8159
2019-04-22	43361	0.869097	0	0	0	29.6665	-80.5136	22.8592	35.3712	135.976	0	1	0.83	176.64	-31.5	36.48	8	70.4711
2019-04-22	43362	0.889931	0	0	0	29.6571	-80.513	22.863	35.3875	134.866	0	1	0.8	187.93	-31	38.32	4	70.0922
2019-04-22	43363	0.903819	0	0	0	29.6508	-80.5131	22.8807	35.3925	136.289	0	1	0.82	191.31	-31	36.6	4	69.7906
2019-04-22	43364	0.917708	0	0	0	29.6447	-80.5135	22.8897	35.385	135.688	0	1	0.75	192.36	-31	36.6	4	69.4597
2019-04-23	37205	0.709375	0	0	0	29.5239	-80.6171	23.1612	35.505	129.178	0	0	0.12	228.37	-22	40.88	4	53.1162
2019-04-23	37206	0.730208	0.125	0	1	29.5197	-80.6176	23.1427	35.5	128.439	0	0	0.215	150.23	-21.5	168.32	8	52.864
2019-04-23	37215	0.997569	0	0	0	29.448	-80.6198	23.2185	35.415	132.563	0	0	0.43	229.69	-23	199.8	2	49.0041
2019-04-23	37645	0.674653	0.1875	0	3	29.5298	-80.6134	23.1745	35.5087	129.683	0	0	0.1925	221.088	-22.5	80.12	16	53.7924
2019-04-23	37647	0.757986	0.125	0	1	29.5137	-80.6153	23.1339	35.495	126.732	0	0	0.31	140.605	-21.5	178	8	52.7809
2019-04-23	37648	0.785764	0	0	0	29.5066	-80.6117	23.1292	35.4762	126.271	0	0	0.43	147.455	-22.5	94.8	8	52.7753
2019-04-23	37649	0.806597	0	0	0	29.5008	-80.6094	23.1507	35.465	128.765	0.5	0	0.53	138.81	-23	38.8	4	52.7139
2019-04-23	37654	0.952431	0	0	0	29.4596	-80.6103	23.1529	35.4362	136.857	0	1	0.42	209.255	-24	76.16	8	50.5348
2019-04-23	37655	0.980208	0	0	0	29.4527	-80.6152	23.193	35.4162	134.686	0	0.875	0.42	226.82	-24	199.8	8	49.6907
2019-04-23	38085	0.612153	0.0833333	0	1	29.5395	-80.6037	23.2102	35.5142	128.627	0.0833333	0	0.416667	282.843	-22.6667	113.893	12	55.2352
2019-04-23	38086	0.639931	0	0	0	29.5357	-80.6088	23.1937	35.51	129.088	0	0	0.35	265.1	-23	137.64	4	54.5426
2019-04-23	38091	0.827431	0	0	0	29.4948	-80.6076	23.1382	35.465	127.263	0.125	0	0.47	149.315	-22.5	38.68	8	52.5799
2019-04-23	38092	0.855208	0	0	0	29.4864	-80.605	23.1262	35.4712	134.192	0.625	0	0.48	164.205	-25	38.42	8	52.4097
2019-04-23	38093	0.882986	0	0	0	29.4781	-80.6045	23.0775	35.445	135.078	0.25	0.625	0.44	176.835	-27.5	52.16	8	52.0454
2019-04-23	38094	0.910764	0	0	0	29.4704	-80.6057	23.1627	35.4313	137.28	0	1	0.415	181.42	-24.5	37.74	8	51.5317
2019-04-23	38095	0.931597	0	0	0	29.465	-80.6075	23.1437	35.4325	137.733	0	1	0.44	182.6	-25	250.52	4	51.078
2019-04-23	38525	0.570486	0.166667	0	2	29.5432	-80.5959	23.2219	35.48	126.684	0	0	0.52	281.453	-24.3333	40.8133	12	56.1963
2019-04-23	38966	0.528819	0	0	0	29.5477	-80.5884	23.2083	35.4725	125.515	0	0	0.423333	274.423	-26	107.627	12	57.1693
2019-04-23	39402	0.216319	0	0	0	29.5812	-80.5792	23.0922	35.4187	133.664	0.5	0	0.145	112.605	-28	150.8	8	59.7815
2019-04-23	39403	0.285764	0.15625	0	5	29.5778	-80.5799	23.1046	35.4312	129.47	0.03125	0.1875	0.36625	105.729	-28	166.01	32	59.5409
2019-04-23	39404	0.396875	0.375	0	3	29.5679	-80.5781	23.1445	35.4375	125.643	0	0	0.4	133.52	-29	86.32	8	59.2129
2019-04-23	39405	0.445486	0.25	0.0833333	3	29.5598	-80.5801	23.1943	35.4483	129.018	0	0.5	0.296667	243.863	-26.6667	188.333	12	58.5994
2019-04-23	39406	0.487153	0.0833333	0	1	29.5532	-80.583	23.2133	35.4425	126.705	0	0.0833333	0.253333	262.59	-26	107.093	12	57.9768
2019-04-23	39844	0.181597	0	0	0	29.5827	-80.5753	23.0887	35.4283	131.967	0	0	0.153333	227.183	-29.3333	271.933	12	60.2393
2019-04-23	39845	0.362153	0.0833333	0	1	29.5721	-80.5778	23.1279	35.4342	132.056	0	0.666667	0.49	126.363	-29	124.16	12	59.4583
2019-04-23	39846	0.417708	0.75	0	3	29.5647	-80.579	23.162	35.4375	124.106	0	0	0.25	135	-28	287.48	4	58.9601
2019-04-23	40284	0.139931	0	0	0	29.5851	-80.5662	23.0953	35.4275	131.523	0.25	0	0.366667	235.2	-30	212	12	61.261
2019-04-23	40725	0.105208	0	0	0	29.5893	-80.5567	23.1005	35.42	131.449	0.125	0	0.48	245.765	-30	85.3	8	62.4075
2019-04-23	41165	0.084375	0	0	0	29.5927	-80.5509	23.0718	35.42	131.337	0	0	0.57	248.39	-30	69.32	4	63.1537
2019-04-23	41606	0.0635417	0	0	0	29.5969	-80.5451	23.0587	35.3962	131.063	0	0	0.63	243.465	-30.5	170.32	8	63.9417
2019-04-23	42045	0.021875	0	0	0	29.6071	-80.5334	23.0369	35.3662	131.881	0.5	0	0.655	221.12	-31.5	41.72	8	65.623
2019-04-23	42046	0.0427083	0	0	0	29.6016	-80.5392	23.0555	35.3675	131.175	0	0	0.63	231.48	-31	47.32	4	64.7644
2019-04-24	31487	0.990625	0.166667	0	1	29.4052	-80.7199	23.8552	35.3933	133.21	0.333333	1	0.463333	263.697	-25.6667	37.16	6	36.9334
2019-04-24	31928	0.966319	0	0	0	29.4086	-80.7118	23.849	35.405	138.849	0	1	0.355	248.88	-25	38.6	8	37.9035
2019-04-24	32368	0.938542	0	0	0	29.4114	-80.7048	23.8387	35.405	141.083	0	1	0.185	196.34	-24	38.7	8	38.7427
2019-04-24	32809	0.889931	0	0	0	29.4144	-80.6973	23.7845	35.397	136.765	0.05	1	0.304	174.128	-24	36.696	20	39.6323
2019-04-24	33249	0.764931	0	0	0	29.4174	-80.6901	23.6717	35.3935	129.247	0	0	0.264	127.31	-24	37.112	20	40.5022
2019-04-24	33250	0.827431	0	0	0	29.4161	-80.693	23.7186	35.4006	131.128	0	0.625	0.325	160.565	-24	37.87	16	40.1459
2019-04-24	33689	0.292708	0.0357143	0	1	29.4303	-80.6812	23.5972	35.4661	129.893	0	0.214286	0.241429	150.354	-26	71.7429	28	42.0327
2019-04-24	33690	0.410764	0.15	0	6	29.424	-80.6831	23.4548	35.45	129.808	0	0.2	0.403	175.776	-25.3	42.784	40	41.53
2019-04-24	33691	0.605208	0.0972222	0.0138889	6	29.4193	-80.6856	23.3148	35.3872	130.676	0	0.194444	0.38	244.814	-24	37.96	72	41.0415
2019-04-24	34130	0.216319	0.0625	0	1	29.4307	-80.6756	23.5829	35.4612	132.608	0.3125	0	0.095	222.555	-27	120.6	16	42.6068
2019-04-24	34571	0.167708	0.166667	0	2	29.4305	-80.6671	23.5192	35.4458	132.382	0	0	0.276667	263.653	-27.3333	103.187	12	43.4326
2019-04-24	35012	0.139931	0	0	0	29.4309	-80.6601	23.4908	35.4275	131.173	0	0	0.37	265.36	-28	62.72	4	44.1456
2019-04-24	35453	0.112153	0.166667	0.0833333	1	29.4319	-80.6517	23.4467	35.4142	131.29	0.5	0	0.42	259.953	-28.6667	72.5333	12	45.029
2019-04-24	35893	0.0774306	0	0	0	29.4349	-80.6412	23.4221	35.4037	132.155	0.625	0	0.53	264.7	-27.5	39.98	8	46.2248
2019-04-24	36334	0.0565972	0	0	0	29.4378	-80.6348	23.3972	35.405	130.717	0	0	0.47	252.72	-26	88.36	4	47.0021
2019-04-24	36774	0.0357639	0	0	0	29.4412	-80.6286	23.32	35.4087	131.755	0.625	0	0.475	232.125	-25.5	123.3	8	47.7811
2019-04-24	37215	0.0149306	0	0	0	29.4452	-80.6232	23.2567	35.4175	132.85	0.75	0	0.45	231.34	-25	106.04	4	48.5174
2019-04-25	21354	0.995833	0.333333	0.333333	0	29.33	-80.8996	24.1333	34.7567	136.992	0	1	0.44	277.77	-17	91.52	3	15.3539
2019-04-25	21794	0.976736	0	0	0	29.3325	-80.8937	24.1427	34.6437	142.173	0	1	0.485	280.14	-16.5	81.98	8	16.069
2019-04-25	22235	0.942014	0.166667	0	2	29.3364	-80.8842	24.1505	34.7567	154.805	0	1	0.476667	284.77	-17	71.76	12	17.1994
2019-04-25	22675	0.907292	0.125	0	1	29.3401	-80.8756	24.1374	34.7725	154.297	0	1	0.27	298.25	-21	46.18	8	18.2362
2019-04-25	23116	0.865625	0	0	0	29.3435	-80.8673	24.1039	34.7875	138.512	0.75	1	0.365	301.6	-19	40.1	8	19.2352
2019-04-25	23117	0.886458	0	0	0	29.3419	-80.8712	24.1532	34.7775	145.174	0	1	0.26	308.66	-21	47.2	4	18.7622
2019-04-25	23556	0.830903	0	0	0	29.3464	-80.8605	24.0255	34.7925	135.129	0.25	1	0.3	313.67	-19	43.64	4	20.0508
2019-04-25	23557	0.844792	0.5	0	2	29.3453	-80.8632	24.0322	34.77	135.803	0.25	1	0.32	306.16	-19	43.04	4	19.7261
2019-04-25	23998	0.803125	0	0	0	29.3485	-80.8555	24.0583	34.8008	136.136	0.25	1	0.333333	309.673	-19	42.2667	12	20.6578
2019-04-25	24438	0.733681	0	0	0	29.3521	-80.847	24.0213	35.0468	142.685	0	1	0.358571	316.884	-19.8571	39.5029	28	21.6737
2019-04-25	24879	0.636458	0	0	0	29.3548	-80.8405	23.925	35.0693	141.249	0	0.892857	0.368571	306.921	-19.4286	42.8514	28	22.4528
2019-04-25	25319	0.560069	0	0	0	29.3585	-80.8315	23.8965	35.0781	131.577	0	0.1875	0.3025	303.722	-18.75	39.78	16	23.5335
2019-04-25	25760	0.504514	0	0	0	29.3622	-80.8227	23.8837	35.1325	129.561	0	0.25	0.2	322.487	-17.75	38.07	16	24.5904
2019-04-25	26200	0.448958	0	0	0	29.3653	-80.8153	23.8816	35.2087	130.686	0	0.0625	0.09	103.94	-18.75	40.26	16	25.4772
2019-04-25	26641	0.379514	0.0833333	0.0833333	0	29.3687	-80.8072	23.8801	35.25	129.39	0.125	0	0.125	39.75	-20	49.8	24	26.4509
2019-04-25	27081	0.310069	0	0	0	29.3719	-80.7995	23.8821	35.2875	129.79	0	0	0.15	251.592	-22.75	44.9	16	27.382
2019-04-25	27522	0.25625	0.0666667	0	1	29.3758	-80.7904	23.8894	35.2933	130.6	0.133333	0	0.301333	303.355	-23.2667	37.28	15	28.4738
2019-04-25	27962	0.209375	0	0	0	29.3792	-80.7823	23.8857	35.2975	131.727	0.5	0.0833333	0.473333	291.903	-23.6667	43.56	12	29.4483
2019-04-25	28403	0.174653	0	0	0	29.3819	-80.7756	23.8822	35.305	131.917	0.5	0	0.59	280.725	-23.5	41.5	8	30.246
2019-04-25	28843	0.139931	0	0	0	29.3859	-80.7662	23.8655	35.32	131.723	0.25	0	0.61	278.53	-24	39.04	4	31.3747
2019-04-25	28844	0.153819	0	0	0	29.3842	-80.7702	23.8647	35.3125	132.056	0.25	0	0.64	278.13	-23	39.52	4	30.8985
2019-04-25	29284	0.112153	0	0	0	29.389	-80.7588	23.938	35.3525	130.739	0.25	0	0.61	277.59	-24	41.88	4	32.2675
2019-04-25	29285	0.126042	0	0	0	29.3874	-80.7627	23.856	35.35	130.172	0	0	0.57	278.13	-24	37.6	4	31.7943
2019-04-25	29725	0.0913194	0	0	0	29.3916	-80.7526	23.9272	35.3775	132.334	0.25	0	0.695	275.375	-25.5	40.9	8	33.0086
2019-04-25	30166	0.0704861	0	0	0	29.3942	-80.7463	23.866	35.375	129.826	0	0	0.67	274.27	-26	35.48	4	33.7686
2019-04-25	30606	0.0496528	0	0	0	29.397	-80.7397	23.8705	35.3725	130.439	0.375	0	0.67	272.59	-26	36.96	8	34.5601
2019-04-25	31047	0.021875	0	0	0	29.4009	-80.7303	23.8979	35.3862	130.606	0.125	0	0.595	263.415	-26	37.54	8	35.6835
2019-04-27	16066	0.988889	0	0	0	29.297	-80.9922	23.9851	34.6614	138.765	0	1	0.374286	242.136	-17.5714	153.86	7	4.53064
2019-04-27	16507	0.567014	0.0762712	0.00423729	17	29.2947	-80.9847	23.9578	34.7136	136.348	0.0847458	0.432203	0.408475	203.701	-18	153.86	236	5.15525
2019-04-27	16949	0.143403	0	0	0	29.294	-80.9788	24.0579	34.755	132.373	0	0	0.37	264.255	-18.5	153.86	8	5.70155
2019-04-27	17388	0.053125	0	0	0	29.2995	-80.9734	24.0952	34.7525	134.808	0	0.75	0.52	341.92	-19	153.86	4	6.50975
2019-04-27	17389	0.06875	0	0	0	29.2965	-80.972	24.0904	34.7416	134.717	0.1875	0.375	0.22375	165.319	-19	153.86	32	6.49157
2019-04-28	14738	0.198958	0.0625	0	1	29.3318	-81.0168	23.9644	34.6694	134.124	0	0	0.4475	307.027	-18.25	138.951	16	3.86881
2019-04-28	14739	0.240625	0.3125	0.03125	9	29.3269	-81.0155	23.9819	34.6709	131.974	0.03125	0.03125	0.29375	293.741	-17.75	140.058	32	3.74809
2019-04-28	15177	0.969792	0.25	0.25	1	29.3516	-81.007	24.0655	34.6525	143.247	0.25	1	0.52	355.6	-20	135.63	4	5.83643
2019-04-28	15178	0.948958	0.75	0.625	4	29.3446	-81.0085	24.0372	34.6662	145.893	0	1	0.575	344.55	-19	135.63	8	5.32925
2019-04-28	15179	0.928125	1	1	1	29.3374	-81.0093	24.0387	34.67	146.5	0	1	0.68	331.93	-18	135.63	4	4.88265
2019-04-28	15180	0.907292	0.875	0.75	4	29.3299	-81.0093	24.0616	34.6687	145.694	0	1	0.585	342.135	-18	140.058	8	4.50973
2019-04-28	15181	0.392411	0.178571	0.142857	3	29.3219	-81.0106	23.9815	34.6432	133.959	0.0714286	0.5	0.227143	314.83	-17	140.058	28	3.969
2019-04-28	15182	0.411458	0.2	0	4	29.3151	-81.0094	24.0146	34.665	139.343	0.45	0.7	0.432	311.078	-16.6	140.058	20	3.74435
2019-04-28	15183	0.330903	0.166667	0.166667	2	29.3081	-81.0065	24.0202	34.6767	137.773	0.416667	1	0.453333	297.407	-17	140.058	12	3.67948
2019-04-28	15184	0.817014	0.25	0	1	29.3002	-81.0075	24.0335	34.685	140.508	0	1	0.6	299.98	-17	140.058	4	3.1743
2019-04-28	15617	0.988889	0.428571	0.142857	3	29.3582	-81.005	24.077	34.6557	140.41	0.571429	1	0.75	217.673	-19	135.63	7	6.36285
2019-04-28	15622	0.414236	0.1	0	2	29.317	-81.0042	23.9604	34.5765	128.958	0	0.15	0.09	301.944	-17.4	140.058	20	4.35658
2019-04-28	15623	0.462847	0.125	0	1	29.3133	-80.9996	23.959	34.5712	129.509	0	0	0.08	273.455	-18	150.349	8	4.62301
2019-04-28	15624	0.434028	0.24	0	6	29.3019	-81.0017	24.0252	34.6524	139.949	0	1	0.364	297.337	-17	146.644	25	3.83748
2019-04-28	16064	0.483681	0	0	0	29.3118	-80.9974	23.9605	34.565	127.925	0	0	0.06	329.04	-18	160.641	4	4.76504
2019-04-28	16065	0.539236	0.107143	0	3	29.3069	-80.9936	23.9685	34.6	130.337	0	0.25	0.137143	312.824	-18	160.641	28	4.88921
2019-04-28	16066	0.567014	0.05	0	1	29.2993	-80.9923	24.0121	34.617	140.808	0	0.6	0.36	298.844	-17.6	160.641	20	4.63946
2019-04-28	16506	0.615625	0	0	0	29.3013	-80.9904	23.9602	34.6181	131.312	0	0.25	0.225	311.082	-18	160.641	16	4.9283
2019-04-28	16507	0.705903	0	0	0	29.2985	-80.9887	24.0119	34.5955	144.023	0	0.85	0.344	307.61	-18	160.641	20	4.9461
2019-04-29	15177	0.0392361	0.166667	0.166667	1	29.3536	-81.0073	24.0879	34.655	135.878	0.0833333	1	0.22	259.613	-19.6667	136.889	12	5.90636
2019-04-29	15178	0.0878472	0	0	0	29.3463	-81.0095	24.1184	34.6387	134.055	0.1875	0.0625	0.24	275.26	-19	136.889	16	5.32103
2019-04-29	15179	0.164236	0.714286	0.321429	17	29.338	-81.0114	24.1169	34.63	133.652	0.214286	0	0.272857	299.186	-18.5714	136.889	28	4.71231
2019-04-29	15180	0.296181	0.416667	0	20	29.3303	-81.0121	24.0855	34.639	130.689	0	0.104167	0.333333	313.05	-18	140.231	48	4.24439
2019-04-29	15181	0.442014	0.277778	0	10	29.3228	-81.0094	24.0357	34.6444	130.323	0.0277778	0.0833333	0.218889	315.106	-17.2222	140.535	36	4.1422
2019-04-29	15182	0.529977	0.166667	0	2	29.3164	-81.0059	24.0547	34.645	130.251	0	0.0833333	0.186667	311.673	-17	140.535	12	4.16344
2019-04-29	15617	0.0114583	0	0	0	29.3585	-81.0057	24.0727	34.6575	137.136	0	1	0.34	264.96	-19	136.889	4	6.31667
2019-04-29	15622	0.539236	0	0	0	29.3159	-81.0053	24.0542	34.6425	129.446	0	0	0.17	334.98	-17	140.535	4	4.18883
2019-04-29	15623	0.622569	0.0833333	0	3	29.3102	-81.0028	24.0725	34.6489	131.681	0	0.194444	0.246667	312.25	-17	140.535	36	4.15256
2019-04-29	15624	0.775347	0.269231	0.0576923	13	29.3057	-81.0008	24.1019	34.606	142.065	0	0.903846	0.36	312.362	-17.2308	147.096	52	4.12126
2019-04-29	16065	0.879514	0.375	0.25	3	29.3032	-80.9962	24.1032	34.55	147.255	0	1	0.235	309.75	-17.5	161.859	8	4.44183
2019-04-29	16066	0.921181	0.1875	0.0625	2	29.3006	-80.9925	24.1011	34.5725	149.345	0	1	0.1575	313.962	-18	161.859	16	4.67897
2019-04-29	16507	0.975	0	0	0	29.2964	-80.9867	24.0987	34.568	144.026	0	1	0.147333	278.057	-18	161.859	15	5.04287
2019-04-30	16507	0.417708	0.12605	0.0210084	28	29.295	-80.9841	24.2346	34.6192	135.357	0	0.285714	0.404286	209.29	-18	169.65	238	5.22443

## Sheet: Sheet5
Date	id	Average of Time	Average of Presence	Average of Clicks	Average of Whistles	Average of Latitude	Average of Longitude	Average of Temp	Average of Sal	Average of SPL3	Average of Fish	Average of Anthropoge	Average of CurrentS	Average of CurrentH	Average of Depth	Average of Distance	Average of Chla	Count of Longitude
2019-03-08	65689	0.795139	0	0	0	27.4707	-80.1218	19.7757	33.3433	124.582	1	0	0.36	133.88	-17	0.147051	308.48	3
2019-03-08	66130	0.807292	0	0	0	27.4689	-80.1166	19.8335	33.345	128.618	1	0	0.36	120.14	-19	0.151178	305.52	4
2019-03-08	66572	0.821181	0	0	0	27.4688	-80.1094	19.9883	33.41	127.621	0.5	0	0.65	69.34	-19	0.15782	298.72	4
2019-03-08	67012	0.842014	0	0	0	27.4688	-80.099	20.1919	33.4725	129.25	0	0	0.6	68.16	-20.5	0.167411	300.68	8
2019-03-08	67454	0.862847	0.25	0.25	0	27.4687	-80.0895	19.9432	33.4525	123.908	0.25	0	0.5	63.95	-23	0.176115	305.56	4
2019-03-08	67894	0.876736	0.5	0	0.5	27.4687	-80.0834	19.928	33.4475	120.61	0	0	0.39	72.03	-23	0.181723	303.56	4
2019-03-08	68336	0.904514	0.0833333	0	0.0833333	27.4662	-80.075	20.1548	33.5358	122.014	0.166667	0	0.346667	118.26	-24	0.18857	300.787	12
2019-03-08	68337	0.932292	0	0	0	27.4585	-80.0733	20.0045	33.475	126.67	0.25	0	0.38	217.48	-24	0.187194	296.92	4
2019-03-08	68338	0.960069	0.25	0	0.25	27.4496	-80.0726	19.923	33.4075	128.633	0	0	0.4	209.74	-23	0.184379	294.96	4
2019-03-08	68339	0.989583	0	0	0	27.4419	-80.073	19.808	33.304	125.929	0	0	0.31	237.614	-24	0.181052	294.96	5
2019-03-08	68778	0.946181	0	0	0	27.4543	-80.073	19.9672	33.44	128.298	0.25	0	0.35	216.87	-25	0.185844	296.24	4
2019-03-08	68779	0.973958	0	0	0	27.4458	-80.0723	19.8517	33.3675	126.785	0.25	0	0.42	225.97	-24	0.183149	294.96	4
2019-03-09	63047	0.230903	0	0	0	27.4418	-80.1698	20.6321	33.895	135.778	0.125	0	0.335	251.95	-17	0.0916266	300.48	8
2019-03-09	63048	0.251736	0	0	0	27.4354	-80.1668	20.8495	34.0325	132.416	0.5	0	0.4	168.41	-16	0.0919575	295.48	4
2019-03-09	63487	0.203125	0	0	0	27.4434	-80.1616	20.5541	33.7875	134.873	0.125	0	0.42	293.755	-17	0.0997883	301.98	8
2019-03-09	63489	0.272569	0	0	0	27.4287	-80.163	20.8976	34.1037	133.857	0.125	0	0.34	168.435	-15.5	0.0929287	287.56	8
2019-03-09	63490	0.293403	0	0	0	27.4219	-80.1591	21.084	34.2625	128.434	0	0	0.3025	168.942	-15	0.0939013	281.59	4
2019-03-09	63929	0.182292	0	0	0	27.4431	-80.1531	20.5905	33.7475	134.058	0	0	0.46	289.23	-17	0.107613	296.24	4
2019-03-09	63932	0.314236	0	0	0	27.4159	-80.1557	21.1621	34.3687	134.391	0	0	0.285	172.98	-15	0.0947545	267.7	8
2019-03-09	63933	0.335069	0	0	0	27.4099	-80.1522	21.3022	34.53	132.894	0	0	0.28	180	-15	0.0956106	247.12	4
2019-03-09	64369	0.168403	0	0	0	27.443	-80.1471	20.629	33.77	135.583	0	0	0.44	295.41	-16	0.113085	295	4
2019-03-09	64374	0.355903	0	0	0	27.4041	-80.1489	21.2157	34.5287	132.614	0	0.25	0.25	186.65	-14	0.0964524	252.14	8
2019-03-09	64811	0.147569	0	0	0	27.4428	-80.1386	20.6371	33.765	132.714	0	0	0.505	298.895	-20	0.120813	286.18	8
2019-03-09	64816	0.383681	0	0	0	27.4018	-80.1383	21.171	34.5362	130.067	0	0	0.545	73.155	-16.5	0.105379	252.76	8
2019-03-09	65251	0.126736	0	0	0	27.4427	-80.13	20.351	33.6325	131.922	0	0	0.64	306.69	-18	0.128707	283.88	4
2019-03-09	65693	0.105903	0.125	0	0.125	27.4427	-80.1215	20.0707	33.5012	132.713	0.25	0	0.61	307.865	-18.5	0.136623	276.36	8
2019-03-09	65698	0.411458	0	0	0	27.4022	-80.1245	21.102	34.5	130.951	0	0.5	0.595	67.43	-19	0.118243	250.62	8
2019-03-09	66122	0.996528	0	0	0	27.5349	-80.1157	19.812	33.18	129.279	0	0	0.87	293.63	-22	0.177414	203.84	1
2019-03-09	66133	0.0850694	0.75	0.25	0.75	27.4423	-80.1153	19.9183	33.4225	130.615	0.25	0	0.62	309.09	-19	0.142193	274.52	4
2019-03-09	66138	0.432292	0	0	0	27.4025	-80.1162	21.121	34.515	131.63	0	0	0.37	57.17	-19	0.126038	242.04	4
2019-03-09	66563	0.987847	0	0	0	27.5341	-80.1078	19.8253	33.185	131.574	0	0	0.89	295.13	-23	0.184376	203.84	4
2019-03-09	66575	0.0642361	0.625	0	0.625	27.4421	-80.1063	19.8404	33.3687	131.676	0.25	0	0.58	302.685	-21	0.15037	286.16	8
2019-03-09	66580	0.453125	0	0	0	27.4027	-80.1089	21.0586	34.4775	129.61	0	0	0.42	42.985	-20	0.132838	229.06	8
2019-03-09	67004	0.973958	0.25	0	0.25	27.5332	-80.0997	19.8795	33.2375	132.479	0	0	0.81	294.03	-23	0.191521	203.84	4
2019-03-09	67015	0.0434028	0.25	0	0.25	27.4417	-80.0973	19.8037	33.3125	134.059	0.75	0	0.7	304.59	-23	0.158601	267.4	4
2019-03-09	67020	0.480903	0	0	0	27.403	-80.0996	21.1831	34.5412	130.713	0	0	0.34	47.285	-20	0.141578	218.56	8
2019-03-09	67446	0.960069	0	0	0	27.533	-80.0922	19.9525	33.285	132.924	0.5	0	1.05	314.23	-23	0.19831	203.84	4
2019-03-09	67457	0.0295139	0	0	0	27.4415	-80.0909	19.762	33.2725	130.893	0	0	0.56	286.5	-23	0.164421	285.12	4
2019-03-09	67462	0.508681	0	0	0	27.4033	-80.0908	21.2841	34.5775	130.84	0	0	0.35	28.545	-20	0.149771	203.78	8
2019-03-09	67886	0.946181	0.25	0	0.25	27.5306	-80.0849	20.044	33.4125	129.972	0	0	1.69	324.62	-24	0.204192	186.12	4
2019-03-09	67898	0.015625	0	0	0	27.4413	-80.084	19.7485	33.2575	131.234	0	0	0.86	300.16	-24	0.170684	272.52	4
2019-03-09	67902	0.543403	0	0	0	27.4036	-80.0825	21.4772	34.6842	131.078	0	0.333333	0.376667	126.67	-21	0.157526	189.56	12
2019-03-09	68329	0.932292	0.5	0	0.5	27.5237	-80.076	20.3167	33.515	131.22	0.25	0	1.65	322.37	-28	0.209731	191.72	4
2019-03-09	68343	0.612847	0	0	0	27.4064	-80.0747	21.2272	34.5283	129.709	0	0	0.536667	335.09	-22.6667	0.165877	194.253	12
2019-03-09	68344	0.578125	0	0	0	27.4047	-80.0778	21.6705	34.8112	129.731	0	0	0.555	341.305	-22	0.162302	191.84	8
2019-03-09	68770	0.918403	0	0	0	27.5163	-80.0666	20.2947	33.425	132.812	0	0	1.59	326.81	-30	0.215577	203.64	4
2019-03-09	68784	0.668403	0.05	0	0.05	27.4059	-80.0681	21.001	34.373	131.699	0	0	0.338	341.21	-23.4	0.171779	196.192	20
2019-03-09	69213	0.904514	0	0	0	27.5077	-80.0584	20.3742	33.605	131.714	0	0	1.79	340.76	-30	0.21985	215.68	4
2019-03-09	69214	0.890625	0	0	0	27.4959	-80.0566	20.4667	33.6575	133.452	0.25	0	1.66	343.53	-31	0.216957	216.2	4
2019-03-09	69226	0.717014	0	0	0	27.4042	-80.0606	20.9811	34.21	131.208	0	0.125	0.295	341.41	-25.5	0.178061	183.7	8
2019-03-09	69656	0.876736	0	0	0	27.4842	-80.0548	20.5777	33.7625	132.465	0	0	1.61	344.15	-29	0.214129	208.2	4
2019-03-09	69658	0.862847	0	0	0	27.4728	-80.0532	20.88	34.0675	131.723	0.5	0	1.6	342.58	-30	0.211207	208.84	4
2019-03-09	69659	0.848958	0	0	0	27.4617	-80.0516	20.9485	34.0875	132.615	0.75	0	1.6	342.13	-30	0.208428	194.88	4
2019-03-09	69660	0.835069	0	0	0	27.4505	-80.0498	20.9747	34.1075	133.758	1	0	1.52	344.31	-32	0.205804	200.4	4
2019-03-09	69666	0.744792	0	0	0	27.4044	-80.0536	21.4262	34.42	131.791	0.125	0	0.235	17.86	-28	0.18458	171.58	8
2019-03-09	70103	0.821181	0	0	0	27.4397	-80.0483	21.0715	34.2025	137.822	1	0	1.54	342.62	-30	0.203062	205.52	4
2019-03-09	70105	0.807292	0	0	0	27.4289	-80.0467	21.0675	34.175	139.406	1	0	1.5	344.11	-32	0.200356	193.52	4
2019-03-09	70106	0.793403	0	0	0	27.4182	-80.0452	21.1117	34.0325	139.493	0.25	0	1.5	342.9	-33	0.197683	181.6	4
2019-03-09	70107	0.779514	0	0	0	27.4075	-80.0436	21.2173	34.195	136.227	0.75	0	0.49	86.5	-33	0.194991	169.84	4
2019-03-09	70108	0.765625	0	0	0	27.4045	-80.0473	21.3167	34.38	138.067	0.75	0	0.43	35.54	-31	0.190464	153.2	4
2019-03-10	59946	0.189236	0	0	0	27.5471	-80.2233	20.9186	33.8525	134.438	0.25	0	1.085	281.31	-15.5	0.0827368	307.26	8
2019-03-10	60362	0.996528	0	0	0	27.7485	-80.2175	19.461	33.27	128.141	0	0	0.71	277.33	-13	0.151359	297.28	1
2019-03-10	60387	0.210069	0	0	0	27.5525	-80.2186	21.1847	34.11	134.77	0	0	0.97	39.96	-16	0.0890708	281.8	4
2019-03-10	60388	0.168403	0	0	0	27.5455	-80.2124	20.7572	33.6775	137.135	0.75	0	0.74	271.55	-18	0.0921303	301.76	4
2019-03-10	60803	0.987847	0	0	0	27.7496	-80.2103	19.4705	33.28	128.052	0	0	0.61	265.31	-14	0.158517	297.28	4
2019-03-10	60827	0.223958	0	0	0	27.5571	-80.2114	21.475	34.4475	135.208	0	0	0.88	44.54	-16	0.097563	285.36	4
2019-03-10	61244	0.967014	0	0	0	27.7513	-80.1996	19.4579	33.315	128.928	0.25	0	0.71	278.325	-16	0.169077	297.28	8
2019-03-10	61268	0.237847	0	0	0	27.5619	-80.2038	21.5217	34.505	137.384	0.25	0	0.93	45.87	-16	0.106334	303.52	4
2019-03-10	61270	0.147569	0	0	0	27.5442	-80.2007	20.6785	33.5075	136.272	0.375	0	0.785	284.03	-16	0.102464	292.82	8
2019-03-10	61707	0.265625	0.25	0.25	0	27.5714	-80.1887	21.3587	34.4525	134.105	0	0	0.99	39.29	-17	0.12396	276.92	4
2019-03-10	61708	0.251736	0	0	0	27.5667	-80.1962	21.289	34.41	136.12	0	0	0.97	46.25	-16	0.115261	303.4	4
2019-03-10	62126	0.939236	0	0	0	27.7534	-80.1853	19.4261	33.3037	128.737	0.25	0	0.585	272.45	-13.5	0.183222	296.98	8
2019-03-10	62148	0.279514	0	0	0	27.5764	-80.181	21.4472	34.515	134.876	0	0	1.02	42.61	-17	0.133007	275.72	4
2019-03-10	62152	0.128472	0	0	0	27.5429	-80.1887	20.6323	33.8033	132.737	0	0	0.76	281.46	-17	0.113004	275	3
2019-03-10	62566	0.918403	0	0	0	27.755	-80.1751	19.4322	33.28	128.462	0.75	0	0.6	270.95	-15	0.193294	300.2	4
2019-03-10	62588	0.293403	0	0	0	27.5815	-80.1728	21.522	34.485	130.962	0	0	1.09	45	-17	0.142498	260.92	4
2019-03-10	63007	0.904514	0.25	0.25	0.25	27.7561	-80.168	19.4155	33.255	130.168	1	0	0.62	258.87	-18	0.200282	259.88	4
2019-03-10	63448	0.890625	0	0	0	27.7573	-80.1608	19.441	33.2375	131.818	1	0	0.58	273.95	-22	0.207429	258.84	4
2019-03-10	63469	0.307292	0	0	0	27.5883	-80.1621	21.3827	34.435	129.522	0	0	1.075	43.88	-18.5	0.155049	251.7	4
2019-03-10	63475	0.0798611	0	0	0	27.5403	-80.165	20.022	33.37	134.565	0	0	0.78	282.61	-17	0.133883	266.2	1
2019-03-10	63889	0.876736	0.5	0.25	0.25	27.7583	-80.154	19.4555	33.2475	131.28	0.25	0	0.68	280.15	-22	0.214128	251.16	4
2019-03-10	63910	0.321181	0	0	0	27.5916	-80.1569	21.2395	34.365	130.157	0	0	1.03	42.65	-18	0.161076	268.8	4
2019-03-10	63917	0.0711806	0	0	0	27.5394	-80.1571	20.136	33.4925	132.59	0	0	0.83	283.87	-17	0.140905	243.68	4
2019-03-10	64330	0.862847	0	0	0	27.7594	-80.1472	19.4787	33.2475	134.338	0.25	0	0.58	263.12	-22	0.22091	268.72	4
2019-03-10	64344	0.585069	0	0	0	27.6422	-80.1465	21.0732	34.2425	132.305	0	0	0.46	357.51	-23	0.190125	216.6	4
2019-03-10	64345	0.571181	0	0	0	27.6386	-80.1495	21.0542	34.2475	136.141	0.25	0	0.82	274.88	-22	0.185961	216.16	4
2019-03-10	64350	0.335069	0	0	0	27.5965	-80.1491	21.0482	34.1475	135.382	0	0	1.08	41.24	-20	0.170203	272.52	4
2019-03-10	64357	0.0572917	0	0	0	27.5385	-80.1488	19.9717	33.205	134.595	0	0	0.85	282.89	-19	0.148194	227.76	4
2019-03-10	64771	0.848958	0	0	0	27.7605	-80.1402	19.4932	33.25	136.171	0.25	0	0.66	259.54	-23	0.227761	207.92	4
2019-03-10	64785	0.598958	0	0	0	27.6471	-80.1405	21.017	34.22	128.869	0	0.25	0.84	33.88	-22	0.197594	209.16	4
2019-03-10	64786	0.557292	0	0	0	27.6387	-80.1408	21.0332	34.26	135.397	0	0	1	291.16	-22	0.194056	224.4	4
2019-03-10	64791	0.348958	0	0	0	27.6017	-80.1408	21.08	34.2375	133.009	0	0	1.12	45.36	-20	0.17982	266.92	4
2019-03-10	64799	0.0434028	0	0	0	27.5376	-80.1404	20.0672	33.2325	130.814	0.25	0	0.91	289.82	-19	0.155629	214.68	4
2019-03-10	65211	0.835069	0	0	0	27.7616	-80.133	19.4952	33.2325	138.201	0	0	0.91	285.86	-27	0.234928	201.28	4
2019-03-10	65224	0.626736	0	0	0	27.6575	-80.128	21.1847	34.3025	130.833	0	0	0.88	34.78	-24	0.21307	206.84	4
2019-03-10	65225	0.612847	0	0	0	27.6523	-80.1343	21.1295	34.2375	130.97	0	0	0.86	35.54	-21	0.20528	197.84	4
2019-03-10	65227	0.543403	0	0	0	27.6387	-80.1323	21.1417	34.2725	134.272	0	0	0.95	284.62	-22	0.201944	211.6	4
2019-03-10	65231	0.362847	0	0	0	27.6068	-80.1329	20.9607	34.16	129.09	0	0	1.1	41.68	-22	0.189068	258.8	4
2019-03-10	65240	0.0295139	0	0	0	27.5367	-80.1319	19.9467	33.285	133.144	0.5	0	0.84	283.71	-20	0.163092	231.52	4
2019-03-10	65653	0.814236	0	0	0	27.7613	-80.1232	19.5587	33.14	136.605	0.5	0	1.045	333.57	-31	0.244034	211.88	8
2019-03-10	65665	0.640625	0	0	0	27.6627	-80.1217	21.2887	34.155	129.229	0	0.25	0.96	29.23	-26	0.220862	192.4	4
2019-03-10	65668	0.529514	0	0	0	27.6389	-80.1234	21.1127	34.26	131.863	0	0	1.05	288.95	-23	0.210154	210.96	4
2019-03-10	65671	0.390625	0	0	0	27.6161	-80.1182	21.064	34.205	132.312	0.25	0	0.94	41.53	-24	0.206261	236.36	4
2019-03-10	65672	0.376736	0	0	0	27.6115	-80.1255	20.9525	34.1425	132.948	0.25	0.5	0.94	48.47	-23	0.197782	249.16	4
2019-03-10	65681	0.015625	0	0	0	27.5358	-80.1237	20.3622	33.2525	130.537	0	0	0.83	289.75	-20	0.170319	213.44	4
2019-03-10	66095	0.793403	0	0	0	27.7507	-80.1176	19.594	33.2825	134.053	0.25	0	1.25	341.85	-32	0.245369	212.04	4
2019-03-10	66096	0.779514	0	0	0	27.7415	-80.1149	19.6735	33.2725	128.802	0	0	1.2	344.58	-32	0.244822	213	4
2019-03-10	66097	0.765625	0	0	0	27.7324	-80.1123	19.7767	33.3575	130.911	0	0	1.35	336.86	-33	0.244689	213.32	4
2019-03-10	66105	0.654514	0	0	0	27.6679	-80.1155	21.185	33.9925	129.432	0	0	1	26.82	-27	0.228622	198.44	4
2019-03-10	66109	0.515625	0	0	0	27.639	-80.1147	21.1367	34.27	128.546	0	0	0.83	267.24	-25	0.218282	199.92	4
2019-03-10	66111	0.399306	0	0	0	27.6207	-80.1109	21.103	34.27	131.634	1	0	0.96	39.5	-25	0.214718	214.2	1
2019-03-10	66540	0.751736	0	0	0	27.7229	-80.1095	19.9752	33.3625	127.682	0	0	1.22	339.94	-33	0.244905	210.64	4
2019-03-10	66541	0.737847	0	0	0	27.7136	-80.1068	20.197	33.2775	129.322	0	0	1.33	339.8	-33	0.245524	202.28	4
2019-03-10	66542	0.723958	0	0	0	27.7038	-80.1039	20.193	33.185	131.204	0	0	1.3	340.17	-33	0.246289	210.4	4
2019-03-10	66546	0.668403	0	0	0	27.6734	-80.1088	20.7882	33.69	132.552	0	0	0.93	34.03	-28	0.235855	203.24	4
2019-03-10	66550	0.501736	0	0	0	27.6391	-80.1062	21.102	34.3075	130.379	0.25	0	0.89	287.01	-25	0.226162	198.4	4
2019-03-10	66552	0.413194	0	0	0	27.6241	-80.1055	21.1911	34.22	134.62	0.571429	0	1.10571	40.4014	-26.1429	0.221084	200.566	7
2019-03-10	66984	0.710069	0	0	0	27.6942	-80.101	20.448	33.4175	127.961	0	0	1.28	339.86	-32	0.247052	201.04	4
2019-03-10	66985	0.696181	0	0	0	27.6847	-80.0983	20.8602	33.98	128.38	0	0	0.89	50.44	-33	0.247981	210.88	4
2019-03-10	66986	0.682292	0	0	0	27.6785	-80.1026	20.746	33.7775	132.584	0	0	0.91	30.53	-31	0.242749	202.96	4
2019-03-10	66991	0.487847	0	0	0	27.6393	-80.0981	21.1242	34.33	135.149	0	0	1.04	292.11	-30	0.233674	184.08	4
2019-03-10	67432	0.473958	0	0	0	27.6394	-80.0898	21.218	34.365	139.907	0	0	0.99	290.08	-33	0.241373	189.56	4
2019-03-10	67433	0.432292	0	0	0	27.6305	-80.0954	21.5277	34.495	132.822	0	0	1.07	40.08	-31	0.232843	187.36	4
2019-03-10	67873	0.453125	0	0	0	27.6372	-80.0847	21.3279	34.4587	139.13	0	0	1.13	34.88	-33.5	0.245266	197.64	8
2019-03-11	51973	0.480903	0	0	0	27.8273	-80.3615	19.2975	32.955	137.317	0	0.125	0.61	310.15	-16	0.0637478	334.1	8
2019-03-11	52414	0.508681	0	0	0	27.8298	-80.3556	19.2711	32.9675	133.846	0	0	0.16	42.11	-16	0.069992	335.04	8
2019-03-11	52415	0.460069	0	0	0	27.8215	-80.3588	19.3215	32.935	130.015	0	0	0.36	309.4	-15	0.0641782	334.48	4
2019-03-11	52416	0.439236	0	0	0	27.8155	-80.355	19.3495	32.9175	129.955	0	0	0.39	305.11	-15.5	0.064894	332.64	8
2019-03-11	52850	0.989583	0	0	0	27.8658	-80.3503	19.0568	33.194	139.576	0	0	0.432	293.538	-14	0.0819483	336.08	5
2019-03-11	52851	0.967014	0	0	0	27.8613	-80.3469	19.0425	33.1	142.193	0	0	0.29	287.365	-14	0.0843194	335.66	8
2019-03-11	52855	0.536458	0.125	0	0.125	27.8311	-80.3479	19.2819	32.96	141.336	0	0.125	0.145	47.595	-16	0.0777627	331.14	8
2019-03-11	52857	0.418403	0	0	0	27.8094	-80.3511	19.3762	32.9075	130.18	0	0	0.32	325.3	-15	0.0656324	331.32	4
2019-03-11	52858	0.397569	0.125	0	0.125	27.8033	-80.3473	19.3636	32.9162	130.948	0	0	0.32	313.715	-15.5	0.0663418	326.78	8
2019-03-11	53293	0.918403	0	0	0	27.8543	-80.3406	19.1172	32.879	139.134	0.05	0	0.324	214.474	-14	0.0892196	334.312	20
2019-03-11	53296	0.571181	0.0833333	0	0.0833333	27.8325	-80.3395	19.3033	32.9533	137.456	0	0	0.0933333	20	-14	0.086309	331.08	12
2019-03-11	53300	0.376736	0	0	0	27.7975	-80.3436	19.361	32.925	126.872	0	0	0.31	326.82	-15	0.0670188	327.6	4
2019-03-11	53301	0.355903	0	0	0	27.7916	-80.34	19.3227	32.9275	128.357	0	0.375	0.315	312.39	-15.5	0.0669563	324.8	8
2019-03-11	53734	0.869792	0	0	0	27.8496	-80.3367	19.153	32.8675	133.114	0	0	0.44	265.885	-14	0.0922194	332.24	8
2019-03-11	53735	0.835069	0	0	0	27.8448	-80.3327	19.1752	32.8708	137.883	0.166667	0	0.136667	276.287	-14	0.0952304	329.667	12
2019-03-11	53736	0.612847	0	0	0	27.834	-80.3316	19.3956	32.9283	138.393	0	0.0833333	0.0866667	330.467	-13	0.0940523	329.68	12
2019-03-11	53742	0.335069	0	0	0	27.7857	-80.3363	19.3007	32.945	129.253	0	0	0.29	316.4	-16	0.0668606	323.44	4
2019-03-11	53743	0.314236	0	0	0	27.7798	-80.3326	19.2831	32.9375	130.971	0	0.5	0.335	332.1	-15.5	0.066801	324.86	8
2019-03-11	54177	0.730903	0.0416667	0.0416667	0.0208333	27.8369	-80.3264	19.3346	32.8823	136.835	0.0833333	0.208333	0.346667	219.05	-13.8333	0.0998596	331.447	48
2019-03-11	54178	0.640625	0	0	0	27.8347	-80.3273	19.4347	32.92	130.836	0	0.25	0.12	340.02	-14	0.0982137	329.12	4
2019-03-11	54185	0.293403	0.25	0	0.25	27.7737	-80.3287	19.2792	32.9375	125.671	0	0.75	0.34	324.46	-15	0.0667215	318.32	4
2019-03-11	54186	0.272569	0	0	0	27.7675	-80.3249	19.2792	32.9437	128.462	0	0.375	0.375	334.875	-15	0.0666171	317.3	8
2019-03-11	54187	0.251736	0	0	0	27.7611	-80.3209	19.277	32.9725	128.813	0	0.5	0.35	331.26	-15	0.0665216	317.92	4
2019-03-11	54628	0.230903	0.125	0.125	0	27.7546	-80.3168	19.2752	33	128.263	0	0	0.39	306.495	-15.5	0.0664004	315.5	8
2019-03-11	54629	0.210069	0	0	0	27.7487	-80.3132	19.2907	33.025	130.337	0	0	0.51	322.91	-15	0.0663332	311.32	4
2019-03-11	55071	0.189236	0	0	0	27.7436	-80.3074	19.3024	33.0462	126.808	0	0	0.565	259.27	-14.5	0.0683798	307.26	8
2019-03-11	55512	0.168403	0.5	0.5	0.25	27.7438	-80.2994	19.304	33.055	126.551	0	0	0.51	295.56	-15	0.0752105	306.8	4
2019-03-11	55953	0.154514	0	0	0	27.7441	-80.2935	19.3035	33.0625	129.784	0	0	0.61	299.51	-15	0.0803545	304.8	4
2019-03-11	56393	0.140625	0	0	0	27.7444	-80.2874	19.305	33.0725	129.225	0	0	0.41	274.18	-15	0.0857054	306.8	4
2019-03-11	56835	0.119792	0	0	0	27.7449	-80.2782	19.3149	33.0887	127.35	0.125	0	0.535	289.945	-15	0.0940025	310.42	8
2019-03-11	57275	0.0989583	0	0	0	27.7454	-80.2688	19.333	33.105	130.219	1	0	0.68	291.64	-15	0.102691	314.52	4
2019-03-11	57717	0.0850694	0	0	0	27.7457	-80.2619	19.3663	33.1325	128.62	1	0	0.64	282.72	-15	0.109027	312.8	4
2019-03-11	58157	0.0711806	0	0	0	27.7461	-80.2549	19.3735	33.155	129.207	1	0	0.76	287.72	-15	0.115653	313.04	4
2019-03-11	58599	0.0572917	0	0	0	27.7464	-80.2475	19.387	33.17	129.277	0	0	0.72	288.69	-14	0.12262	312.16	4
2019-03-11	59039	0.0434028	0	0	0	27.7468	-80.2403	19.4137	33.19	130.69	0	0.5	0.71	274.03	-14	0.129461	313.88	4
2019-03-11	59481	0.0295139	0	0	0	27.7472	-80.2325	19.427	33.205	128.846	0	0	0.69	275.79	-16	0.136901	312.64	4
2019-03-11	59921	0.015625	0	0	0	27.7476	-80.2249	19.4412	33.2375	130.708	1	0	0.68	269.16	-13	0.144146	318.04	4
2019-03-12	51962	0.293403	0	0	0	27.9133	-80.3619	19.4257	33.7035	130.418	0.05	0	0.056	214.374	-14	0.0901008	308.736	20
2019-03-12	51963	0.217014	0.25	0	0.25	27.9067	-80.3647	19.3556	33.6408	138.966	0	0	0.0916667	267.208	-13.5	0.0862631	317.587	24
2019-03-12	51964	0.154514	0	0	0	27.8994	-80.3643	19.2072	33.4942	140.569	0	0	0.243333	308.96	-14	0.0831041	330.333	12
2019-03-12	51965	0.112847	0	0	0	27.8922	-80.3631	19.1215	33.3642	142.099	0	0.0833333	0.336667	302.51	-13.3333	0.0809518	338.987	12
2019-03-12	51966	0.0711806	0	0	0	27.884	-80.3597	19.1002	33.3275	144.303	0	0	0.3	306.87	-13	0.0798552	339	4
2019-03-12	52403	0.355903	0	0	0	27.9169	-80.3557	19.2824	33.5644	131.107	0.0625	0.375	0.085	124.502	-14	0.0965252	297.28	16
2019-03-12	52407	0.0850694	0	0	0	27.887	-80.361	19.1085	33.345	141.479	0	0	0.41	306.03	-13	0.0801906	340.16	4
2019-03-12	52408	0.0503472	0	0	0	27.8796	-80.3571	19.0857	33.295	146.206	0	0	0.41	307.135	-14	0.0801121	340.16	8
2019-03-12	52409	0.0225694	0	0	0	27.8733	-80.3537	19.0707	33.255	143.25	0	0	0.415	306.63	-14.5	0.0809305	336.9	8
2019-03-12	52844	0.404514	0	0	0	27.9172	-80.3481	19.352	33.6492	128.118	0	0	0.21	104.947	-14	0.104141	289.333	12
2019-03-12	53286	0.446181	0.0833333	0	0.0833333	27.9129	-80.3396	19.2968	33.4583	131.012	0	0.333333	0.33	136.407	-14	0.111219	285.547	12
2019-03-12	53727	0.480903	0	0	0	27.9067	-80.3324	19.6889	33.8637	135.586	0	1	0.44	157.205	-13.5	0.114733	280.32	8
2019-03-12	54169	0.508681	0	0	0	27.9006	-80.3269	20.3886	34.5812	136.599	0	0.5	0.43	161.025	-14	0.116569	293.7	8
2019-03-12	54170	0.529514	0	0	0	27.8956	-80.3231	20.875	34.96	133.284	0	0	0.46	166.26	-14	0.117665	284.84	4
2019-03-12	54611	0.550347	0	0	0	27.8903	-80.3197	20.5855	34.7062	137.876	0	0	0.46	169.915	-14.5	0.118749	289.5	8
2019-03-12	54612	0.578125	0	0	0	27.8827	-80.3151	19.9329	34.1125	132.312	0.75	0	0.51	171.49	-14.5	0.120472	297.7	8
2019-03-12	55054	0.598958	0	0	0	27.8763	-80.3116	19.4495	33.6425	132.555	1	0.5	0.57	169.88	-14	0.122047	280.32	4
2019-03-12	55055	0.612847	0.25	0.25	0	27.8717	-80.3088	20.1027	34.165	130.269	0.25	0	0.61	168.69	-13	0.123673	280.76	4
2019-03-12	55496	0.626736	0	0	0	27.8669	-80.3061	19.6117	33.795	132.121	0.5	0	0.62	170.69	-13	0.125462	285.04	4
2019-03-12	55497	0.647569	0	0	0	27.8598	-80.3014	19.9539	33.94	130.635	0	0	0.655	165.435	-13	0.128813	299.34	8
2019-03-12	55940	0.675347	0	0	0	27.8499	-80.2927	19.923	33.7712	129.797	0	0	0.915	153.795	-13	0.13549	284.64	8
2019-03-12	56380	0.703125	0	0	0	27.8535	-80.2855	20.9427	33.5462	130.209	0	0	0.2	42.865	-13.5	0.143234	206.34	8
2019-03-12	56820	0.744792	0	0	0	27.8619	-80.2767	21.1352	33.5012	134.244	0	0	0.155	65.795	-14.5	0.153403	159.66	8
2019-03-12	56821	0.723958	0	0	0	27.8579	-80.281	21.3357	33.5175	130.703	0	0	0.18	60.64	-14	0.148506	187.68	4
2019-03-12	57260	0.772569	0	0	0	27.868	-80.2705	21.1034	33.6025	131.679	0	0	0.245	52.76	-15.5	0.160632	194.2	8
2019-03-12	57700	0.814236	0	0	0	27.8775	-80.2606	20.9572	33.2875	136.648	0.875	0.625	0.275	61.585	-17	0.172135	181.02	8
2019-03-12	57701	0.793403	0	0	0	27.8727	-80.2656	21.062	33.5175	134.477	0.5	0	0.23	45	-17	0.166312	192.08	4
2019-03-12	58140	0.842014	0	0	0	27.8837	-80.2541	20.9162	33.2612	139.372	0.75	0.375	0.245	64.545	-18.5	0.179713	270.88	8
2019-03-12	58580	0.890625	0	0	0	27.8935	-80.2439	21.0052	33.4675	133.905	0	0	0.16	108.43	-20	0.19185	273.24	4
2019-03-12	58581	0.869792	0	0	0	27.8896	-80.248	20.9624	33.37	135.338	0.5	0	0.16	68.2	-19	0.186933	183.82	8
2019-03-12	59020	0.911458	0	0	0	27.8981	-80.2393	20.9982	33.5737	133.565	0	0	0.21	44.065	-20	0.197559	251.62	8
2019-03-12	59460	0.973958	0	0	0	27.9088	-80.2283	21.0587	33.9225	134.221	0.75	0	0.13	261.25	-22	0.211056	251.36	4
2019-03-12	59461	0.946181	0.0833333	0	0.0833333	27.9047	-80.2325	21.0102	33.7783	133.578	0	0	0.0866667	213.317	-21.6667	0.205851	255.093	12
2019-03-12	59900	0.996528	0	0	0	27.9125	-80.2244	20.814	33.89	136.249	0	0	0.14	225	-21	0.215885	251.36	1
2019-03-12	59901	0.987847	0	0	0	27.9108	-80.2261	21.025	33.88	134.002	0	0	0.03	288.43	-22	0.213774	251.36	4
2019-03-13	43123	0.996528	1	1	1	28.065	-80.5156	20.155	32.85	137.07	0	1	0.61	328.39	-17	0.0354159	253.56	1
2019-03-13	43565	0.987847	0.5	0.25	0	28.0593	-80.5124	20.1543	32.8525	137.167	0	0	0.61	333.85	-17	0.0357075	253.56	4
2019-03-13	43566	0.973958	0.25	0	0.25	28.0536	-80.5093	20.2265	32.835	136.041	0	0	0.64	325.81	-16	0.035977	253.56	4
2019-03-13	44007	0.960069	0	0	0	28.0478	-80.5062	20.2417	32.835	135.052	0	0	0.58	327.68	-17	0.0362604	253.56	4
2019-03-13	44008	0.946181	0	0	0	28.0422	-80.5031	20.1572	32.795	137.685	0	0	0.64	322.59	-17	0.0365241	253.56	4
2019-03-13	44450	0.932292	0	0	0	28.0364	-80.5	20.144	32.76	138.56	0	0.25	0.59	326.04	-16	0.0364994	253.56	4
2019-03-13	44451	0.918403	0.25	0.25	0	28.0308	-80.497	20.0887	32.7025	140.346	0	1	0.58	325.49	-16	0.0355804	253.56	4
2019-03-13	44452	0.904514	0	0	0	28.0251	-80.4939	20.0985	32.685	144.257	0	1	0.65	315	-16	0.0347305	253.56	4
2019-03-13	44893	0.890625	0	0	0	28.0195	-80.4908	19.9575	32.6175	142.657	0	1	0.72	320.09	-14	0.0338599	253.56	4
2019-03-13	44894	0.876736	0	0	0	28.0134	-80.4875	19.8872	32.565	140.305	0	1	0.7	323.13	-14	0.0329214	253.56	4
2019-03-13	45336	0.862847	0	0	0	28.0073	-80.4842	19.9007	32.56	140.257	0	1	0.84	317.41	-16	0.0319655	253.56	4
2019-03-13	45337	0.848958	0	0	0	28.0008	-80.4807	20.0825	32.62	142.576	0	1	0.79	323.28	-16	0.0309542	253.56	4
2019-03-13	45778	0.835069	0.25	0.25	0	27.9944	-80.4772	20.2297	32.6475	144.431	0	1	0.89	320.94	-16	0.0299415	253.56	4
2019-03-13	45779	0.821181	0	0	0	27.9876	-80.4736	19.9655	32.525	144.062	0	1	0.88	322.35	-17	0.028905	253.56	4
2019-03-13	45780	0.807292	0	0	0	27.9809	-80.4699	19.8267	32.45	142.109	0	1	0.91	318.11	-16	0.0278342	253.56	4
2019-03-13	46222	0.793403	0	0	0	27.9741	-80.4662	19.956	32.5075	140.047	0	1	0.93	322.02	-16	0.0267757	253.56	4
2019-03-13	46223	0.779514	0	0	0	27.9671	-80.4624	19.7537	32.445	141.092	0	0.75	0.93	322.88	-15	0.0257098	253.56	4
2019-03-13	46664	0.765625	0	0	0	27.96	-80.4585	19.8255	32.4725	137.481	0	0	1.05	318.87	-15	0.0245965	253.56	4
2019-03-13	46665	0.751736	0	0	0	27.9526	-80.4546	19.7892	32.4825	134.491	0	0	0.94	318.47	-14	0.0234538	253.56	4
2019-03-13	47108	0.737847	0	0	0	27.9458	-80.4508	19.7598	32.4725	132.596	0	0	1.29	254.67	-15	0.022386	253.56	4
2019-03-13	47548	0.723958	0.25	0.25	0	27.9448	-80.4427	19.579	32.33	132.726	0	0	0.95	263.93	-15	0.0283763	253.56	4
2019-03-13	47990	0.710069	0.25	0.25	0	27.9457	-80.4336	19.523	32.2875	132.988	0	0	0.93	262.57	-16	0.0362263	253.56	4
2019-03-13	48430	0.696181	0	0	0	27.9467	-80.4248	19.6435	32.2925	132.208	0	0	0.97	267.05	-15	0.0439265	253.56	4
2019-03-13	48871	0.682292	0	0	0	27.9475	-80.4156	19.5997	32.2975	132.742	0	0	0.95	265.19	-15	0.0518431	253.56	4
2019-03-13	49753	0.668403	0	0	0	27.9484	-80.4065	19.6263	32.3325	134.26	0	0	0.99	265.96	-15	0.0597012	253.56	4
2019-03-13	50194	0.654514	0	0	0	27.9494	-80.3973	19.8795	32.4275	133.789	0	0	1.04	265.05	-15	0.0676615	253.56	4
2019-03-13	50635	0.640625	0.25	0	0.25	27.9503	-80.3877	19.8125	32.445	133.076	0	0	1.05	260.72	-15	0.0761498	253.56	4
2019-03-13	51075	0.626736	0.25	0	0.25	27.9513	-80.3779	19.7745	32.395	133.381	0	0	1.1	262.68	-14	0.0850099	253.56	4
2019-03-13	51517	0.612847	0.5	0.25	0.5	27.9523	-80.368	19.8488	32.39	133.06	0	0	1.17	259.65	-15	0.0942347	253.56	4
2019-03-13	52399	0.597222	0	0	0	27.9533	-80.3571	19.9202	32.388	132.811	0	0	1.096	259.6	-16	0.104443	253.56	5
2019-03-13	52839	0.583333	0	0	0	27.9542	-80.348	19.9053	32.3633	132.446	0	0	1.12	260.2	-15	0.113154	253.56	3
2019-03-13	53280	0.571181	0.25	0	0.25	27.9552	-80.3381	19.8277	32.3475	132.314	0	0	1.04	257.83	-17	0.122657	253.56	4
2019-03-13	53721	0.557292	0.25	0	0.25	27.9561	-80.3287	19.8782	32.3425	139.062	0	0	1.04	254.89	-18	0.131761	253.56	4
2019-03-13	54603	0.543403	0.25	0	0.25	27.9571	-80.3194	19.914	32.35	132.389	0	0	1.11	259.09	-18	0.140815	253.56	4
2019-03-13	55044	0.529514	0.25	0	0.25	27.9581	-80.3096	19.9285	32.3575	131.83	0	0	1.08	254.93	-19	0.150362	253.56	4
2019-03-13	55484	0.515625	0	0	0	27.959	-80.3001	19.9497	32.3725	136.652	0.25	0	1.07	258.17	-20	0.15967	253.56	4
2019-03-13	55926	0.501736	0	0	0	27.9598	-80.2928	19.9885	32.38	132.735	0	0	1.02	256.42	-21	0.166897	250.92	4
2019-03-13	56808	0.487847	0	0	0	27.961	-80.2812	20.0482	32.38	136.64	0	0	1.17	255.61	-21	0.178305	266.36	4
2019-03-13	57248	0.473958	0	0	0	27.9619	-80.2713	20.096	32.3775	130.461	0	0	1.06	262.94	-21	0.188082	271.64	4
2019-03-13	57689	0.460069	0	0	0	27.9629	-80.2617	20.0792	32.375	134.148	0	0	0.98	260.06	-22	0.197564	274.08	4
2019-03-13	58130	0.444444	0	0	0	27.9638	-80.2521	20.0346	32.398	129.853	0	0	1.012	259.868	-22	0.207066	266.88	5
2019-03-13	58571	0.430556	0	0	0	27.9646	-80.2439	19.953	32.4267	135.119	0	0	0.84	260.43	-22	0.215155	252.04	3
2019-03-13	59453	0.411458	0	0	0	27.9658	-80.232	19.9071	32.4937	132.714	0	0	0.785	248.605	-23	0.227024	251.18	8
2019-03-13	59900	0.0225694	0	0	0	27.9154	-80.2214	21.0924	34.3037	133.582	0.125	0	0.08	281.145	-21.5	0.219714	144.6	8
2019-03-13	60335	0.383681	0	0	0	27.9672	-80.2174	19.7662	32.7325	132.028	0	0	0.795	246.19	-23.5	0.241532	250.84	8
2019-03-13	60341	0.0503472	0	0	0	27.9199	-80.2168	21.8614	34.4675	134.221	0.75	0	0.07	172.495	-21.5	0.225462	273.2	8
2019-03-13	60775	0.362847	0	0	0	27.9683	-80.2062	20.2207	32.905	130.654	0	0	0.85	247.07	-23	0.252682	250.84	4
2019-03-13	60780	0.105903	0	0	0	27.9303	-80.206	20.4585	34.13	134.159	0.625	0.125	0.16	7.585	-22	0.23921	258.48	8
2019-03-13	60781	0.078125	0	0	0	27.9249	-80.2116	22.39	34.8425	134.418	0.375	0	0.21	176.5	-21	0.232055	268.42	8
2019-03-13	61217	0.348958	0	0	0	27.9691	-80.1984	20.4142	33.13	136.729	0	0	0.77	251.1	-25	0.260424	250.84	4
2019-03-13	61221	0.133681	0.125	0.125	0	27.9359	-80.2001	20.082	33.6325	135.316	0.75	0	0.19	18.875	-23	0.246681	251.14	8
2019-03-13	61657	0.335069	0	0	0	27.9699	-80.1907	20.7402	33.2675	137.415	0	0	0.72	253.84	-27	0.268084	250.84	4
2019-03-13	61660	0.175347	0	0	0	27.9449	-80.1908	20.421	33.2687	135.42	0.25	0	0.2125	17.145	-24.5	0.258669	250.84	8
2019-03-13	61661	0.154514	0	0	0	27.9402	-80.1957	20.476	33.4375	133.924	0	0	0.16	14.04	-24	0.252368	250.84	4
2019-03-13	62098	0.321181	0	0	0	27.9706	-80.1834	20.7902	33.2375	137.87	0	0.5	0.89	244.59	-27	0.275398	250.84	4
2019-03-13	62101	0.203125	0	0	0	27.951	-80.1845	20.4529	33.1437	136.572	0.125	0	0.3	31.285	-26.5	0.26686	250.84	8
2019-03-13	62539	0.307292	0	0	0	27.9713	-80.1757	20.6272	33.1775	133.32	0	0	0.87	249.9	-29	0.283022	250.84	4
2019-03-13	62540	0.237847	0	0	0	27.961	-80.1742	20.491	33.0925	134.035	0.5	0	0.36	34.895	-27.5	0.280354	250.84	4
2019-03-13	62541	0.223958	0	0	0	27.9562	-80.1791	20.4692	33.0875	137.251	0.5	0	0.34	37.87	-27	0.27393	250.84	4
2019-03-13	62980	0.293403	0	0	0	27.9722	-80.1676	20.5843	33.19	136.728	0.5	0	0.25	258.69	-28	0.29104	250.84	4
2019-03-13	62981	0.258681	0	0	0	27.9654	-80.1696	20.5046	33.0837	136.967	0.875	0	0.385	37.475	-28	0.286309	250.84	8
2019-03-13	63421	0.279514	0	0	0	27.9713	-80.1634	20.561	33.1375	135.616	1	0	0.45	44.09	-29	0.294454	250.84	4
2019-03-14	43122	0.0225694	0.375	0.25	0.125	28.0726	-80.5176	20.1202	32.7962	137.67	0	0.375	0.65	328.575	-17	0.0368595	116.489	8
2019-03-14	43563	0.0434028	0	0	0	28.0753	-80.5094	20.0918	32.6875	136.148	0.5	0	0.61	75.74	-17	0.0454818	116.489	4
2019-03-14	44004	0.0572917	0	0	0	28.0763	-80.5023	20.0505	32.6525	137.288	0	0	0.6	76.43	-17	0.0523033	116.489	4
2019-03-14	44445	0.0711806	0.5	0.5	0.5	28.0772	-80.4949	20.0362	32.6575	135.095	0	0	0.62	79.78	-17	0.0592865	136.863	4
2019-03-14	44885	0.0850694	1	1	0.75	28.0782	-80.4875	20.0797	32.6875	132.791	0	0	0.63	79.94	-17	0.0663953	136.863	4
2019-03-14	45327	0.0989583	0.75	0.5	0.75	28.0792	-80.4802	20.1932	32.7425	135.015	0	0	0.62	79.78	-18	0.073414	136.863	4
2019-03-14	45767	0.112847	0.5	0.25	0.5	28.0802	-80.4723	20.3852	32.8075	133.654	0	0	0.7	79.33	-19	0.0809621	136.863	4
2019-03-14	46209	0.126736	0	0	0	28.0813	-80.4641	20.457	32.825	134.979	0	0	0.78	75.07	-19	0.0888154	136.863	4
2019-03-14	46649	0.140625	0	0	0	28.0824	-80.456	20.4587	32.7775	134.176	0	0	0.74	79.9	-19	0.0965563	159.96	4
2019-03-14	47090	0.154514	0	0	0	28.0834	-80.4479	20.3532	32.6775	132.771	0.25	0	0.76	77.06	-20	0.104284	169.863	4
2019-03-14	47531	0.168403	0.25	0.25	0	28.0845	-80.4396	20.1275	32.5575	131.915	0.5	0	0.8	83.5	-21	0.112205	169.863	4
2019-03-14	47972	0.182292	0.5	0.5	0	28.0857	-80.4312	19.6572	32.49	133.432	0.75	0	0.82	78.69	-21	0.120228	169.863	4
2019-03-14	48412	0.196181	0	0	0	28.0868	-80.4228	19.4575	32.64	135.997	0.5	0	0.81	76.48	-21	0.128283	169.863	4
2019-03-14	49294	0.210069	0.25	0	0.25	28.0879	-80.4141	19.551	32.5175	134.391	1	0	0.88	73.43	-22	0.136228	171.23	4
2019-03-14	49736	0.223958	0	0	0	28.0891	-80.4053	19.3985	32.605	133.273	0.25	0	0.88	74.23	-22	0.143988	171.23	4
2019-03-14	50176	0.237847	0	0	0	28.0905	-80.395	19.3135	32.735	133.189	0	0	0.865	73.865	-21	0.153145	171.23	4
2019-03-14	50617	0.25	0.333333	0	0.333333	28.0916	-80.3867	19.4117	33.0433	138.216	0.666667	0	0.816667	77.0033	-21	0.160473	171.23	3
2019-03-14	51058	0.263889	0.8	0.2	0.6	28.0924	-80.3804	19.1892	33.22	136.216	0.4	0	0.84	71.242	-21	0.165992	171.23	5
2019-03-14	51499	0.279514	0.25	0.25	0	28.0936	-80.3714	19.0182	33.2175	135.893	0.75	0	0.83	76.8	-22	0.17399	172.066	4
2019-03-14	51939	0.293403	0	0	0	28.0948	-80.3622	19.217	33.45	135.536	0.25	0	0.8025	68.695	-21.25	0.18213	172.066	4
2019-03-14	52381	0.302083	0	0	0	28.0958	-80.3546	19.769	33.82	137.056	0	0	0.9	69.15	-21	0.188838	172.066	1
2019-03-14	52821	0.315972	0	0	0	28.0966	-80.3488	21.1986	34.4857	134.832	0	0	0.828571	74.37	-21.5714	0.19396	172.066	7
2019-03-14	53262	0.335069	0	0	0	28.098	-80.3382	22.016	34.875	133.76	0.75	0	0.77	74.88	-22	0.203285	172.066	4
2019-03-14	53703	0.348958	0	0	0	28.0991	-80.33	21.932	34.7625	139.864	0	0	0.8	71.11	-22	0.210533	166.54	4
2019-03-14	54127	0.996528	0	0	0	28.2338	-80.3256	20.247	32.8	136.582	0	0	0.69	284.24	-20	0.266346	171.877	1
2019-03-14	54144	0.361111	0	0	0	28.1001	-80.3217	21.9553	34.76	131.424	0	0	0.83	78.83	-22	0.217903	166.54	3
2019-03-14	54568	0.987847	0	0	0	28.2338	-80.3182	20.01	32.795	135.61	0	0	0.58	268.03	-20	0.273551	171.877	4
2019-03-14	54585	0.368056	0	0	0	28.101	-80.3154	21.97	34.77	130.209	0	0	0.88	68.68	-22	0.223492	166.54	1
2019-03-14	55009	0.96875	0.285714	0.142857	0.285714	28.2338	-80.3089	19.8169	32.7243	134.365	0	0	0.567143	262.816	-21	0.282631	171.877	7
2019-03-14	55026	0.376736	0	0	0	28.1015	-80.3112	22.799	35.365	130.552	0	0	0.8325	73.035	-22	0.227159	166.54	4
2019-03-14	55450	0.954861	0	0	0	28.2338	-80.3043	19.933	32.77	134.296	0	0	0.62	286.97	-21	0.287123	171.877	1
2019-03-14	55466	0.388889	0	0	0	28.1026	-80.303	22.4993	35.2	136.65	0	0	0.893333	71.92	-23	0.234431	166.54	3
2019-03-14	55891	0.939236	0.25	0.25	0	28.2338	-80.295	19.9655	32.8237	134.05	0	0	0.5225	279.232	-22	0.296249	172.221	8
2019-03-14	55908	0.402778	0	0	0	28.1037	-80.2948	21.7142	34.894	133.392	0	0	0.928	75.226	-24.8	0.241641	166.54	5
2019-03-14	56332	0.918403	0.25	0.25	0	28.2337	-80.287	20.012	32.84	133.356	0	0	0.5625	270.752	-22	0.304068	173.253	4
2019-03-14	56348	0.414931	0	0	0	28.1047	-80.287	19.5805	33.95	134.474	0	0	0.85	72.85	-25	0.24858	157.671	2
2019-03-14	56773	0.904514	0.75	0.75	0.75	28.2337	-80.2785	20.0022	32.8425	134.124	0	0	0.64	292.96	-22	0.312394	173.253	4
2019-03-14	56789	0.427083	0	0	0	28.1058	-80.2784	18.5326	33.444	131.591	0	0	0.908	74.54	-24	0.256121	157.671	5
2019-03-14	57214	0.890625	1	1	0	28.2336	-80.2718	20.1532	32.815	134.132	0	0	0.61	280.39	-23	0.318909	173.253	4
2019-03-14	57230	0.440972	0	0	0	28.1069	-80.2701	18.5933	33.3533	130.247	0	0	0.886667	75.0567	-24	0.263461	157.671	3
2019-03-14	57655	0.873264	0.5	0.5	0	28.2335	-80.264	20.221	32.8067	133.714	0	0	0.673333	274.547	-23.3333	0.326577	173.253	6
2019-03-14	57671	0.453125	0	0	0	28.1079	-80.2629	18.5402	33.2975	134.577	0	0	0.9275	78.1225	-24.5	0.269824	157.671	4
2019-03-14	58096	0.859375	0	0	0	28.2335	-80.2576	20.223	32.77	135.202	0	0	0.61	276.55	-24	0.332833	173.253	2
2019-03-14	58112	0.465278	0	0	0	28.109	-80.2545	18.5327	33.18	132.474	0	0	0.726667	77.17	-25	0.277285	157.671	3
2019-03-14	58537	0.848958	0.5	0.5	0	28.2335	-80.2506	20.149	32.735	135.25	0.25	0	0.78	284.93	-24	0.339642	173.253	4
2019-03-14	58553	0.479167	0	0	0	28.1099	-80.2473	18.5784	33.07	130.307	0	0	0.65	73.724	-25.8	0.283654	155.762	5
2019-03-14	58978	0.835069	0.5	0.5	0	28.2335	-80.2429	20.0277	32.645	134.868	0.25	0	0.71	269.19	-24	0.347196	165.625	4
2019-03-14	58993	0.494792	0	0	0	28.1111	-80.2388	18.7345	32.8775	130.899	0	0	0.675	78.89	-26	0.291175	155.285	4
2019-03-14	59419	0.821181	0.5	0.25	0.25	28.2335	-80.2351	19.959	32.59	135.035	0.5	0	0.69	280.82	-27	0.354818	165.625	4
2019-03-14	59435	0.512153	0	0	0	28.112	-80.2317	18.8533	32.7267	131.825	0	0	0.675	75.29	-26	0.297448	155.285	6
2019-03-14	59860	0.800347	0.625	0.5	0.5	28.2334	-80.2248	19.5919	32.5	135.957	0.625	0	0.76	290.992	-29.25	0.364907	165.625	8
2019-03-14	59875	0.529514	0	0	0	28.1133	-80.2218	19.003	32.6275	130.9	0	0	0.76	85.49	-27	0.306173	155.285	4
2019-03-14	60302	0.777778	0.2	0	0.2	28.2305	-80.2132	19.4518	32.554	136.439	0.6	0.2	1.086	338.232	-31.2	0.375678	165.625	5
2019-03-14	60303	0.755208	0	0	0	28.2192	-80.2118	19.4405	32.585	140.422	0	1	1.03	340.68	-32	0.372806	165.625	2
2019-03-14	60316	0.543403	0	0	0	28.1144	-80.2137	19.0632	32.58	131.312	0	0	0.75	73.74	-26	0.313328	155.285	4
2019-03-14	60743	0.763889	0	0	0	28.2234	-80.2123	19.4767	32.52	136.683	0	1	0.926667	339.77	-32	0.373947	165.625	3
2019-03-14	60744	0.746528	0	0	0	28.2144	-80.2112	19.5107	32.48	136.434	0	1	0.97	336.967	-32	0.37154	165.625	3
2019-03-14	60745	0.734375	0.25	0	0.25	28.2072	-80.2103	19.4217	32.5875	133.616	0	0	0.9825	338.015	-32	0.369759	167.001	4
2019-03-14	60746	0.722222	0	0	0	28.2003	-80.2097	19.495	32.5233	133.329	0	0	0.946667	339.913	-31.3333	0.367416	167.46	3
2019-03-14	60747	0.708333	0	0	0	28.1911	-80.2091	19.4836	32.55	132.878	0	0	1.004	337.09	-31	0.362525	167.46	5
2019-03-14	60748	0.694444	0.333333	0	0.333333	28.1853	-80.2083	19.5097	32.5333	129.278	0	0	0.97	332.083	-32.6667	0.359671	159.09	3
2019-03-14	60749	0.678819	0	0	0	28.176	-80.2071	19.3912	32.5133	131.382	0	0	0.991667	333.63	-32	0.355175	154.906	6
2019-03-14	60750	0.664931	0	0	0	28.1693	-80.2064	19.297	32.51	133.389	0	0	0.99	327.75	-32	0.351787	154.906	2
2019-03-14	60751	0.652778	0	0	0	28.162	-80.2052	19.3064	32.53	132.752	0	0	0.896	325.39	-33	0.348428	154.608	5
2019-03-14	60757	0.557292	0	0	0	28.1154	-80.2062	19.108	32.54	128.569	0	0	0.66	76.81	-28	0.320004	149.483	4
2019-03-14	61193	0.638889	0.333333	0.333333	0.333333	28.1565	-80.2042	19.323	32.4833	130.931	0	0	0.816667	332.887	-32.3333	0.345896	154.608	3
2019-03-14	61194	0.626736	0	0	0	28.1491	-80.2033	19.2207	32.48	133.493	0	0	0.85	331.34	-33	0.34224	154.608	4
2019-03-14	61195	0.612847	0	0	0	28.1424	-80.2023	19.139	32.4575	137.134	0	0	0.91	338.78	-33	0.339095	154.608	4
2019-03-14	61196	0.598958	0	0	0	28.1351	-80.2014	19.1105	32.4625	130.189	0	0	1.21	342.16	-32	0.335461	154.608	4
2019-03-14	61197	0.585069	0	0	0	28.1261	-80.2003	19.119	32.465	129.209	0	0	1.15	344.88	-32	0.331073	154.608	4
2019-03-14	61198	0.571181	0	0	0	28.1172	-80.1992	19.1305	32.5	133.864	0	0	0.89	102.95	-32	0.326628	149.483	4
2019-03-15	42660	0.376736	0.5	0	0.5	28.2415	-80.5259	19.324	32.3675	134.338	0	0	0.53	357.84	-16	0.0688614	286.364	4
2019-03-15	42661	0.355903	0.25	0	0.25	28.2355	-80.5267	19.3684	32.3537	134.41	0	0	0.835	272.32	-16.5	0.0675667	286.364	8
2019-03-15	43098	0.432292	0.25	0	0.25	28.2615	-80.5169	19.1357	32.435	135.503	0	0	0.57	345.72	-16	0.0795328	302.215	4
2019-03-15	43099	0.418403	0.25	0	0.25	28.2566	-80.5189	19.2632	32.405	135.483	0	0	0.67	347.01	-17	0.0771888	302.215	4
2019-03-15	43100	0.397569	0.75	0.75	0.375	28.249	-80.5223	19.2956	32.3762	135.46	0	0	0.545	354.285	-17	0.0731003	294.289	8
2019-03-15	43102	0.335069	0	0	0	28.2346	-80.5177	19.3787	32.335	133.962	0	0	0.58	285	-17	0.076515	286.364	4
2019-03-15	43538	0.473958	0	0	0	28.2762	-80.5086	19.0352	32.68	136.938	0	0	0.49	1.17	-16	0.0860981	302.215	4
2019-03-15	43539	0.453125	0.125	0	0.125	28.2687	-80.5124	19.0285	32.5437	136.433	0	0	0.605	356.225	-16	0.0831172	302.215	8
2019-03-15	43543	0.321181	0.25	0	0.25	28.2346	-80.5105	19.266	32.3825	133.841	0	0	0.59	278.82	-17	0.083627	286.364	4
2019-03-15	43977	0.501736	0.5	0	0.5	28.2871	-80.503	19.0965	32.7775	138.362	0	0	0.59	0.97	-16	0.0913798	302.215	4
2019-03-15	43978	0.487847	0	0	0	28.2817	-80.5057	19.0515	32.7125	136.298	0	0	0.62	0	-16	0.0886022	302.215	4
2019-03-15	43984	0.307292	0	0	0	28.2346	-80.5033	19.3065	32.375	134.455	0	0	0.58	280.92	-18	0.090842	286.364	4
2019-03-15	44416	0.543403	0	0	0	28.3039	-80.4946	19.1322	32.8475	135.613	0	0	0.59	358.06	-15	0.100163	376.388	4
2019-03-15	44417	0.529514	0.25	0	0.25	28.2985	-80.4973	19.1155	32.725	136.216	0	0	0.6	0.95	-15	0.0975755	376.388	4
2019-03-15	44418	0.515625	0.25	0	0.25	28.2929	-80.5001	19.0995	32.765	135.98	0	0	0.67	358.29	-16	0.0946396	276.662	4
2019-03-15	44425	0.293403	0.5	0.5	0	28.2346	-80.4962	19.2165	32.3875	134.85	0	0	0.77	292.91	-19	0.0979124	270.645	4
2019-03-15	44855	0.585069	0	0	0	28.3206	-80.4861	18.801	32.785	135.512	0	0.25	0.69	358.34	-15	0.108482	376.388	4
2019-03-15	44856	0.564236	0.5	0.5	0.125	28.3121	-80.4904	18.7536	32.97	137.17	0	0.375	0.62	179.97	-15	0.104233	376.388	8
2019-03-15	44866	0.279514	0.5	0.5	0	28.2345	-80.4888	19.207	32.3825	135.253	0	0	0.63	276.34	-19	0.105293	270.645	4
2019-03-15	45296	0.598958	0.25	0	0.25	28.3216	-80.4802	18.756	32.78	134.167	0	0	0.38	63.43	-15	0.114375	376.388	4
2019-03-15	45307	0.265625	0	0	0	28.2345	-80.4813	19.0237	32.4575	134.384	0	0	0.66	270.87	-19	0.112781	270.645	4
2019-03-15	45737	0.612847	0	0	0	28.3224	-80.4742	19.448	32.69	133.906	0	0	0.45	60.57	-15	0.12036	376.388	4
2019-03-15	45748	0.251736	0	0	0	28.2345	-80.475	18.995	32.4675	135.092	0	0	0.68	270	-17.5	0.119067	270.645	4
2019-03-15	46178	0.633681	0.5	0.5	0.125	28.3236	-80.4652	19.1602	32.8087	134.4	0	0.125	0.425	69.17	-15.5	0.129361	376.388	8
2019-03-15	46189	0.237847	0	0	0	28.2344	-80.4658	19.1637	32.445	135.224	0	0	0.75	279.96	-16	0.128141	270.645	4
2019-03-15	46618	0.654514	0	0	0	28.3249	-80.4564	19.1037	32.775	133.049	0	0.25	0.37	72.55	-16	0.138163	543.329	4
2019-03-15	46630	0.223958	0	0	0	28.2343	-80.4577	19.0512	32.4625	134.949	0	0	0.81	277.13	-17	0.136255	206.733	4
2019-03-15	47060	0.668403	0.25	0	0.25	28.3257	-80.4502	19.2655	32.7525	137.362	0	0.25	0.46	66.8	-15	0.144387	543.329	4
2019-03-15	47071	0.210069	0	0	0	28.2344	-80.4492	19.083	32.465	134.613	0	0	0.84	281.71	-17	0.144699	206.733	4
2019-03-15	47500	0.689236	0.5	0.5	0	28.327	-80.441	19.2551	32.7825	133.137	0	0	0.45	67.53	-16	0.153603	543.329	8
2019-03-15	47512	0.196181	0	0	0	28.2343	-80.4408	19.0845	32.4825	134.961	0	0	0.9	280.93	-18	0.153114	206.733	4
2019-03-15	47941	0.710069	0.75	0.5	0.25	28.3283	-80.4315	19.3275	32.7	134.138	0	0	0.5	63.95	-16	0.16309	543.329	4
2019-03-15	47953	0.182292	0.5	0.5	0.25	28.2343	-80.432	19.104	32.515	133.945	0	0	0.78	257.39	-18	0.161811	206.733	4
2019-03-15	48382	0.723958	0.75	0.75	0	28.3291	-80.4256	19.723	32.76	134.916	0	0	0.44	62.85	-16	0.167799	543.329	4
2019-03-15	48394	0.168403	0.25	0	0.25	28.2355	-80.4239	19.1055	32.5425	133.968	0	0	1.09	287.6	-19	0.170068	206.733	4
2019-03-15	48823	0.744792	1	0.875	0.25	28.3303	-80.4168	20.0397	32.655	134.234	0	0	0.42	63.195	-17.5	0.17322	357.612	8
2019-03-15	48835	0.154514	0	0	0	28.235	-80.4176	19.0765	32.5525	134.22	0	0	0.95	282.885	-19.5	0.176279	176.681	4
2019-03-15	49263	0.765625	0	0	0	28.3314	-80.4082	19.5005	32.56	132.579	0	0	0.43	54.46	-18	0.178641	171.896	4
2019-03-15	49705	0.779514	0	0	0	28.3322	-80.4027	19.5735	32.5425	131.982	0	0	0.35	66.37	-18	0.182324	171.896	4
2019-03-15	49717	0.140625	0.25	0	0.25	28.2342	-80.4062	19.0755	32.5575	134.957	0	0	0.98	282.91	-20	0.187449	146.629	4
2019-03-15	50145	0.800347	0.25	0	0.25	28.3333	-80.3946	19.3947	32.5087	132.144	0.25	0.25	0.385	57.37	-19	0.187823	185.25	8
2019-03-15	50158	0.126736	0.5	0.5	0.25	28.2342	-80.3971	19.1192	32.5975	134.696	0	0	0.9	268.09	-20	0.196405	146.629	4
2019-03-15	50587	0.821181	0	0	0	28.3346	-80.3853	19.4182	32.4625	136.5	0.25	0.25	0.6	60.85	-18	0.194368	198.605	4
2019-03-15	50599	0.112847	0.25	0	0.25	28.2342	-80.388	19.1317	32.575	135.433	0	0	0.8	269.28	-20	0.205253	146.629	4
2019-03-15	51027	0.835069	0	0	0	28.3355	-80.3787	19.3565	32.5075	138.732	1	0.5	0.63	62.62	-18	0.199118	198.605	4
2019-03-15	51040	0.0989583	0	0	0	28.2341	-80.3795	19.0057	32.7625	134.364	0	0	0.75	277.7	-20	0.213545	146.629	4
2019-03-15	51468	0.848958	1	1	0.25	28.3363	-80.3724	19.188	32.5225	136.119	1	0	0.53	65.38	-18	0.203764	202.661	4
2019-03-15	51481	0.0850694	0.25	0	0.25	28.2341	-80.373	19.156	32.695	131.852	0	0	0.73	278.1	-20	0.219899	115.919	4
2019-03-15	51909	0.862847	0	0	0	28.3372	-80.366	19.458	32.4375	134.977	0.75	0	0.55	69.93	-18	0.2086	202.661	4
2019-03-15	51922	0.0711806	0.75	0.5	0.5	28.2341	-80.3638	19.2825	32.6375	131.052	0	0	0.71	280.52	-19	0.228963	115.919	4
2019-03-15	52350	0.883681	0	0	0	28.3385	-80.3563	19.433	32.485	134.418	0.5	0	0.595	65.505	-18.5	0.216115	202.661	8
2019-03-15	52363	0.0572917	0.25	0.25	0.25	28.234	-80.3561	19.3652	32.6275	135.706	0	0	0.73	283.47	-19	0.236476	115.919	4
2019-03-15	52790	0.904514	0	0	0	28.3398	-80.3463	19.5057	32.4275	134.996	0.25	0	0.58	67.83	-19	0.223967	202.661	4
2019-03-15	52804	0.0434028	0.25	0	0.25	28.234	-80.3483	19.1857	32.7325	134.014	0.25	0	0.63	275.44	-21	0.244092	115.919	4
2019-03-15	53232	0.918403	0	0	0	28.3408	-80.3397	19.5565	32.4525	134.197	0	0	0.59	62.56	-20	0.229214	202.661	4
2019-03-15	53245	0.0295139	0	0	0	28.234	-80.341	19.8587	32.68	134.889	0.25	0	0.78	285.64	-20	0.251287	115.919	4
2019-03-15	53672	0.932292	0	0	0	28.3416	-80.3333	19.468	32.4475	133.961	0	0	0.6	57.89	-20	0.234316	202.661	4
2019-03-15	53686	0.015625	0	0	0	28.2339	-80.3332	19.7115	32.835	139.508	0	1	0.69	277.54	-20	0.258889	116.616	4
2019-03-15	54114	0.946181	0	0	0	28.3425	-80.327	19.5935	32.435	133.609	0	0	0.56	61.14	-21	0.239317	124.739	4
2019-03-15	54554	0.967014	0	0	0	28.3438	-80.3172	19.3457	32.5525	133.43	0	0	0.59	66.495	-22	0.247178	124.739	8
2019-03-15	54995	0.987847	0	0	0	28.3452	-80.3069	19.0835	32.5	134.474	0	0	0.63	72.43	-22	0.255396	124.739	4
2019-03-15	55436	0.996528	0	0	0	28.3461	-80.3	19.248	33.13	135.223	0	0	0.63	69.55	-23	0.260946	124.739	1
2019-03-16	51893	0.859375	0	0	0	28.4626	-80.3626	19.5157	32.92	136.851	0	0	0.97	259.96	-21	0.165972	203.312	4
2019-03-16	52334	0.847222	0	0	0	28.463	-80.3557	19.4323	32.7133	132.662	0	0	0.89	266.14	-21	0.172835	203.312	3
2019-03-16	52775	0.835069	0	0	0	28.4632	-80.3491	19.979	32.7775	133.35	0	0	0.93	282.4	-21	0.179426	203.312	4
2019-03-16	53216	0.824653	0	0	0	28.463	-80.3425	19.1445	32.475	136.991	0	0	0.8	277.93	-21	0.185947	203.312	2
2019-03-16	53657	0.810764	0	0	0	28.463	-80.3337	19.042	33.4383	134.851	0	0	0.66	273.885	-21.5	0.194746	173.323	6
2019-03-16	54098	0.793403	0.25	0	0.25	28.4633	-80.3257	18.9512	33.5	133.036	0.25	0	0.67	286.53	-22	0.202713	143.334	4
2019-03-16	54539	0.776042	0.166667	0	0.166667	28.4634	-80.3179	19.0062	33.4717	133.284	0	0	0.615	281.665	-25.5	0.210566	143.334	6
2019-03-16	54980	0.755208	0	0	0	28.4636	-80.3078	19.0418	33.4267	133.664	0	0	0.46	262.135	-26	0.220627	143.334	6
2019-03-16	55421	0.739583	0	0	0	28.4642	-80.301	19.309	33.0767	138.511	0	0	0.41	254.25	-27	0.227403	143.334	3
2019-03-16	55862	0.725694	0.6	0	0.6	28.465	-80.2949	19.7188	32.612	135.345	0	0	0.416	260.05	-28	0.233414	143.334	5
2019-03-16	55877	0.015625	0	0	0	28.347	-80.2932	18.9675	33.34	135.82	0	0.5	0.6	69.44	-23	0.266501	124.74	4
2019-03-16	56302	0.704861	0.285714	0	0.285714	28.4668	-80.2867	19.4081	32.5829	135.686	0	0	0.361429	278.944	-28.4286	0.241644	116.061	7
2019-03-16	56317	0.0295139	0	0	0	28.3479	-80.2866	18.7632	33.3275	134.622	0.25	0	0.57	66.14	-24	0.271869	117.188	4
2019-03-16	56744	0.680556	0	0	0	28.4686	-80.2791	19.297	32.7357	135.963	0	0	0.267143	299.836	-30.1429	0.249151	116.061	7
2019-03-16	56759	0.0434028	0	0	0	28.3487	-80.2806	18.7765	33.2925	134.856	0.75	0	0.46	70.77	-25	0.276909	117.188	4
2019-03-16	57183	0.618056	0	0	0	28.4751	-80.2677	20.095	32.7571	131.355	0	0	0.274286	225.457	-31	0.26054	116.061	7
2019-03-16	57184	0.651042	0.1	0	0.1	28.471	-80.2714	20.324	32.647	133.251	0	0.1	0.173	227.703	-31	0.256871	116.061	10
2019-03-16	57199	0.0642361	0	0	0	28.3499	-80.2716	18.6589	33.2187	135.064	1	0	0.46	67.615	-26.5	0.284408	117.188	8
2019-03-16	57625	0.559866	0	0	0	28.4758	-80.2637	19.0561	32.8555	130.873	0	0.172414	0.342414	77.0641	-32.2414	0.264593	116.061	29
2019-03-16	57640	0.0850694	0	0	0	28.3511	-80.2629	18.5292	33.105	135.242	0.25	0	0.41	65.32	-28	0.29178	117.188	4
2019-03-16	58065	0.467014	0.125	0	0.125	28.4768	-80.2572	18.7555	33.2846	131.591	0	0.791667	0.598333	121.878	-33	0.27108	116.061	24
2019-03-16	58066	0.418403	0	0	0	28.4686	-80.2521	18.8807	33.49	133.935	0	1	0.66	4.33	-33	0.276117	116.061	4
2019-03-16	58081	0.105903	0	0	0	28.3523	-80.2546	18.6859	33.1412	135.229	0.375	0	0.39	57.45	-29.5	0.29894	117.188	8
2019-03-16	58508	0.404514	0	0	0	28.4623	-80.2505	19.8592	34.2475	143.17	0	1	0.65	350.25	-33	0.277918	116.061	4
2019-03-16	58509	0.390625	0	0	0	28.4558	-80.2487	18.7807	34.5025	149.481	0	1	0.69	342.35	-34	0.280004	128.322	4
2019-03-16	58510	0.376736	0	0	0	28.4491	-80.2469	18.9175	33.6425	139.85	0	1	0.74	340.35	-34	0.28231	128.322	4
2019-03-16	58511	0.362847	0	0	0	28.4422	-80.245	19.117	33.91	136.336	0	1	0.83	342.44	-34	0.284859	128.322	4
2019-03-16	58512	0.348958	0	0	0	28.4348	-80.243	19.4762	33.9525	134.722	0	1	0.8	341.11	-34	0.287727	128.322	4
2019-03-16	58522	0.126736	0.75	0	0.75	28.3533	-80.2473	18.7775	32.825	135.494	0.75	0	0.27	55.71	-32	0.305236	129.7	4
2019-03-16	58953	0.335069	0	0	0	28.4276	-80.241	19.5645	34.23	133.71	0	0.5	0.88	332.27	-34	0.290732	128.322	4
2019-03-16	58954	0.321181	0	0	0	28.4204	-80.2391	19.6485	34.3325	133.033	0	0.25	0.84	338.96	-34	0.293833	128.322	4
2019-03-16	58955	0.307292	0	0	0	28.4133	-80.2371	19.6802	34.515	133.186	0	0.5	0.93	332.33	-34	0.297132	157.053	4
2019-03-16	58956	0.293403	0.5	0	0.5	28.4059	-80.2351	19.682	34.2925	134.837	0.25	0.5	0.94	330.71	-34	0.300622	157.053	4
2019-03-16	58962	0.154514	0.75	0.5	0.25	28.3546	-80.2372	18.9642	32.665	134.973	1	0	0.37	49.4	-32	0.314045	129.7	4
2019-03-16	58963	0.140625	0	0	0	28.354	-80.2422	18.7467	32.6675	136.174	0.75	0	0.34	54.46	-32	0.309671	129.7	4
2019-03-16	59398	0.279514	0.5	0	0.5	28.3989	-80.2331	20.0995	34.4425	135.479	0.5	0	0.9225	335.857	-34	0.304181	157.053	4
2019-03-16	59399	0.265625	0	0	0	28.3911	-80.231	19.25	34.2775	135.194	1	0	0.95	330.18	-34	0.308205	157.053	4
2019-03-16	59400	0.251736	0.75	0	0.75	28.3838	-80.2289	19.5572	34.365	136.909	1	0	0.9	333.72	-34	0.312191	157.053	4
2019-03-16	59404	0.168403	0.5	0.5	0.25	28.3553	-80.2322	18.7587	32.56	134.129	0.75	0	0.37	49.4	-33	0.318442	129.7	4
2019-03-16	59842	0.236111	0.6	0	0.6	28.3768	-80.227	19.751	34.57	135.178	0.8	0	0.94	329.542	-34	0.316072	157.053	5
2019-03-16	59843	0.21875	0.2	0	0.2	28.3682	-80.2247	18.6922	33.51	135.655	1	0	0.94	335.346	-34	0.321012	129.7	5
2019-03-16	59844	0.192708	0.5	0.1	0.5	28.3576	-80.2244	18.6797	32.887	135.119	0.6	0	0.416	114.312	-34.2	0.324862	129.7	10
2019-03-17	51888	0.0746528	0.5	0.5	0.5	28.4968	-80.3619	20.036	32.605	134.51	0.5	0	0.48	91.19	-22	0.168076	179.332	2
2019-03-17	51889	0.0642361	1	1	0.25	28.4956	-80.3663	20.0925	32.54	134.501	0	0	0.49	279.46	-22	0.163542	179.332	4
2019-03-17	52330	0.0868056	0	0	0	28.4991	-80.3565	19.9446	32.478	134.527	0	0	0.424	80.08	-22	0.173774	180.349	5
2019-03-17	52770	0.105903	0.166667	0.166667	0	28.5026	-80.3497	20.072	32.45	134.083	0.333333	0	0.348333	63.8867	-22.1667	0.180986	184.419	6
2019-03-17	53211	0.130208	0	0	0	28.5065	-80.3421	19.5879	32.7425	134.156	0.5	0	0.255	65.0712	-23.5	0.189201	184.419	8
2019-03-17	53651	0.157986	0	0	0	28.5105	-80.3343	19.3854	33.0825	135.708	0.5	0	0.145	54.215	-25.5	0.197614	167.935	8
2019-03-17	54092	0.194444	0.230769	0.0769231	0.153846	28.5143	-80.3269	19.3648	33.4985	136.203	0.846154	0	0.119231	196.115	-26.6154	0.205552	151.452	13
2019-03-17	54531	0.237847	0.5	0	0.5	28.5208	-80.3145	21.742	34.995	141.47	1	0	0.29	35.31	-27	0.219089	151.452	2
2019-03-17	54532	0.225694	0	0	0	28.5184	-80.319	20.2458	34.324	137.889	1	0	0.212	27.642	-27	0.214147	151.452	5
2019-03-17	54972	0.262153	0	0	0	28.5247	-80.3068	21.9135	35.23	134.258	1	0	0.46	49.4	-28	0.227452	151.452	2
2019-03-17	54973	0.25	0	0	0	28.523	-80.3102	21.399	35.004	137.731	1	0	0.404	42.538	-27.2	0.2238	151.452	5
2019-03-17	55413	0.274306	0.6	0.4	0.2	28.5273	-80.3018	22.5514	35.474	135.967	0.2	0	0.468	47.288	-29	0.232889	151.452	5
2019-03-17	55854	0.289931	0	0	0	28.5302	-80.2961	23.331	35.8425	136.637	0.25	0	0.3975	45.485	-29	0.239188	151.452	4
2019-03-17	56293	0.319444	0	0	0	28.5369	-80.2832	23.906	36.31	133.183	0	0	0.5	38.48	-29	0.253333	127.508	1
2019-03-17	56294	0.307292	0	0	0	28.5341	-80.2885	23.8273	36.22	133.015	0.166667	0	0.435	46.2867	-29	0.247448	127.508	6
2019-03-17	56735	0.329861	0	0	0	28.5384	-80.2802	24.0794	36.498	130.402	0	0	0.532	54.854	-29.8	0.256628	127.508	5
2019-03-17	57174	0.355903	0	0	0	28.5444	-80.2684	24.116	36.215	129.824	0	0	0.605	55.235	-30	0.269544	115.84	2
2019-03-17	57175	0.345486	0	0	0	28.5415	-80.2741	24.174	36.3775	130.227	0	0	0.49	63.43	-30	0.263271	127.508	4
2019-03-17	57616	0.369792	0	0	0	28.5467	-80.264	24.3042	36.2	129.393	0	0	0.606667	61.595	-30.6667	0.274445	115.84	6
2019-03-17	58056	0.387153	0	0	0	28.5504	-80.2566	24.3035	36.1625	129.419	0	0	0.56	62.53	-32	0.282597	115.84	4
2019-03-17	58497	0.409722	0	0	0	28.5543	-80.2489	24.2133	36.2256	129.991	0	0	0.44	77.6878	-33.4444	0.291013	115.805	9
2019-03-17	58936	0.442708	0	0	0	28.5608	-80.2364	24.4152	36.3125	133.543	0	0.75	0.36	75.58	-37	0.304872	115.762	4
2019-03-17	58937	0.430556	0	0	0	28.5583	-80.241	24.3113	36.23	130.126	0	0	0.53	88.92	-35	0.299752	115.762	3
2019-03-17	59378	0.456597	0	0	0	28.5634	-80.2313	24.4772	36.3425	138.729	0	1	0.45	78.44	-38	0.310521	115.762	4
2019-03-17	59818	0.477431	0	0	0	28.5665	-80.225	24.4961	36.3625	130.407	0	0.25	0.285	87.925	-39.5	0.317409	115.762	8
2019-03-17	60258	0.526042	0	0	0	28.5724	-80.2135	24.954	36.405	128.689	0	0	0.24	152.35	-41	0.330219	115.762	4
2019-03-17	60259	0.505208	0	0	0	28.5702	-80.218	24.7872	36.38	129.464	0	0	0.185	115.795	-40.5	0.325232	115.762	8
2019-03-17	60698	0.602431	0	0	0	28.5762	-80.2061	25.0051	36.3775	129.167	0	0	0.335	206.47	-42	0.338371	115.57	8
2019-03-17	60699	0.560764	0	0	0	28.5743	-80.2099	24.9912	36.3819	129.556	0	0	0.4075	192.265	-41.25	0.334151	115.714	16
2019-03-17	61139	0.637153	0	0	0	28.5803	-80.1983	24.9362	36.495	128.824	0	0	0.28	62.53	-42	0.34702	115.57	4
2019-03-17	61140	0.623264	0	0	0	28.578	-80.2028	24.8957	36.3675	128.625	0	0	0.2	180	-41	0.342074	115.57	4
2019-03-17	61580	0.651042	0	0	0	28.5828	-80.1934	24.5687	36.5725	129.268	0	0	0.39	70.64	-43	0.35248	115.57	4
2019-03-17	62020	0.678819	0	0	0	28.5883	-80.1827	24.9952	36.5	133.511	0	0	0.47	65.06	-44	0.364353	126.562	4
2019-03-17	62021	0.664931	0	0	0	28.5855	-80.1881	24.1665	36.505	128.931	0	0	0.43	64.03	-44	0.358341	126.562	4
2019-03-17	62461	0.692708	0	0	0	28.591	-80.1774	25.1202	36.48	129.953	0	0	0.45	62.3	-45	0.370227	126.562	4
2019-03-17	62901	0.720486	0	0	0	28.5959	-80.1676	25.4475	36.495	129.859	0	0	0.33	57.26	-48	0.381099	126.562	4
2019-03-17	62902	0.706597	0	0	0	28.5936	-80.1722	25.3775	36.4825	130.16	0	0	0.49	75.68	-47	0.376028	126.562	4
2019-03-17	63341	0.748264	0	0	0	28.5996	-80.1604	25.4387	36.4925	130.713	0	0	0.11	84.81	-49	0.389098	160.306	4
2019-03-17	63342	0.734375	0	0	0	28.5979	-80.1638	25.2887	36.4975	130.728	0	0	0.17	59.04	-48	0.385342	160.306	4
2019-03-17	63782	0.776042	0	0	0	28.6034	-80.153	25.2175	36.4525	135.537	0	0	0.22	63.43	-50	0.397417	160.306	4
2019-03-17	63783	0.762153	0	0	0	28.6014	-80.157	25.4025	36.4825	130.337	0	0	0.18	99.46	-50	0.392962	160.306	4
2019-03-17	64222	0.803819	0	0	0	28.6085	-80.1433	24.9732	36.3825	133.709	0	0	0.44	55.22	-52	0.408235	160.306	4
2019-03-17	64223	0.789931	0	0	0	28.6058	-80.1485	25.0395	36.4025	131.999	0	0	0.34	49.76	-52	0.402435	160.306	4
2019-03-17	64663	0.817708	0	0	0	28.6112	-80.1379	25.0317	36.4175	135.461	0	0	0.47	59.04	-53	0.414173	160.306	4
2019-03-17	65104	0.831597	0	0	0	28.6142	-80.132	25.2457	36.43	138.644	0	0	0.59	64.75	-55	0.420817	160.306	4
2019-03-17	65545	0.845486	0	0	0	28.6178	-80.1249	25.5548	36.4125	134.539	0	0	0.79	61.16	-58	0.428659	40.6067	4
2019-03-17	65985	0.859375	0	0	0	28.6217	-80.1171	25.7715	36.395	145.244	0	0	0.97	71.94	-62	0.437339	40.6067	4
2019-03-17	66426	0.873264	0	0	0	28.6256	-80.1096	25.8445	36.41	134.384	0	0	0.85	61.34	-64	0.44574	28.6265	4
2019-03-17	66865	0.901042	0	0	0	28.6315	-80.0981	25.1467	36.38	143.574	0	0	0.47	68.88	-67	0.458522	28.6265	4
2019-03-17	66866	0.887153	0	0	0	28.6288	-80.1034	25.547	36.4	141.149	0	0	0.66	74.05	-66	0.452591	28.6265	4
2019-03-17	67307	0.914931	0	0	0	28.6346	-80.0924	24.957	36.3925	139.14	0	0	0.6	45.67	-68	0.464996	28.6265	4
2019-03-17	67747	0.928819	0	0	0	28.6381	-80.0854	24.9687	36.4375	136.721	0	0	0.79	50.66	-69	0.472704	28.6265	4
2019-03-17	68188	0.942708	0	0	0	28.6422	-80.0775	25.0887	36.46	139.911	0	0	0.97	56.8	-72	0.481605	12.7036	4
2019-03-17	68628	0.956597	0	0	0	28.6463	-80.0696	25.232	36.4575	142.714	0	0	1.09	50.6	-75	0.490431	12.7036	4
2019-03-17	69069	0.970486	0	0	0	28.6504	-80.0614	25.1785	36.475	135.327	0	0	1.17	45.69	-77	0.49954	12.7036	4
2019-03-17	69508	0.984375	0	0	0	28.6547	-80.053	25.1572	36.4725	138.482	0	0	1.11	49.4	-84	0.508912	12.7036	4
2019-03-17	69949	0.994792	0	0	0	28.6592	-80.0448	25.167	36.47	134.162	0	0	1.25	42.74	-97	0.51818	12.7036	2
2019-03-18	48779	0.982639	0	0	0	28.679	-80.4161	18.0548	32.7589	134.167	0	0	0.202222	208.682	-19.7778	0.192921	116.933	9
2019-03-18	49220	0.956597	0	0	0	28.6771	-80.4105	18.082	32.695	135.447	0	0	0.273333	214.697	-20	0.196619	117.387	6
2019-03-18	49661	0.927083	0.181818	0	0.181818	28.6765	-80.4034	18.1	32.6918	135.124	0	0	0.527273	206.401	-20	0.202257	117.387	11
2019-03-18	50102	0.895833	0	0	0	28.6768	-80.3948	18.1559	32.5843	135.097	0.571429	0	0.527143	222.543	-20	0.209677	117.387	7
2019-03-18	50543	0.875	0	0	0	28.6764	-80.3876	18.1338	32.598	135.406	0.8	0	0.742	249.45	-19	0.21559	117.387	5
2019-03-18	50984	0.855903	0	0	0	28.6752	-80.3784	18.111	32.6867	134.822	1	0	0.758333	254.54	-21.3333	0.22268	117.387	6
2019-03-18	51426	0.838542	0	0	0	28.6734	-80.3708	18.1017	32.6975	137.624	1	0	0.665	274.862	-22.5	0.228281	135.482	4
2019-03-18	51866	0.826389	0	0	0	28.6713	-80.3669	18.081	32.7167	136.429	0.666667	0	0.593333	264.117	-22	0.230574	135.482	3
2019-03-18	51867	0.815972	0	0	0	28.6698	-80.362	18.061	32.7733	133.985	0.666667	0	0.753333	269.01	-23	0.234128	135.482	3
2019-03-18	52308	0.800347	0	0	0	28.6684	-80.3568	18.0503	32.8517	136.16	0.666667	0	0.618333	255.95	-23	0.238058	135.482	6
2019-03-18	52749	0.779514	0	0	0	28.6663	-80.3478	18.091	32.955	135.084	0.5	0	0.753333	257.488	-23.6667	0.24512	124.904	6
2019-03-18	53191	0.762153	0	0	0	28.6662	-80.3396	18.1515	32.915	131.13	0	0	0.6675	251.77	-23	0.25245	124.904	4
2019-03-18	53631	0.744792	0	0	0	28.6651	-80.3336	18.1625	32.975	132.728	0	0	0.288333	286.537	-22.6667	0.257419	134.325	6
2019-03-18	53632	0.717014	0	0	0	28.6585	-80.3315	18.1799	33.136	133.474	0	0	0.235	295.652	-23	0.256731	139.036	10
2019-03-18	53633	0.6875	0	0	0	28.652	-80.3297	18.2964	33.3329	132.924	0	0	0.227143	208.1	-23.2857	0.255873	139.036	7
2019-03-18	54074	0.664931	0	0	0	28.6511	-80.3244	18.4245	33.5125	133.522	0	0	0.7125	232.41	-25	0.260451	139.036	4
2019-03-18	54075	0.673611	0	0	0	28.6504	-80.3275	18.41	33.51	131.595	0	0	0.65	203.43	-24	0.257351	139.036	1
2019-03-18	54515	0.644097	0	0	0	28.65	-80.3175	18.507	33.525	139.62	0	0	0.3675	278.142	-28.375	0.266554	139.036	8
2019-03-18	54957	0.606571	0	0	0	28.6444	-80.3109	18.4653	33.4092	132.551	0	0	0.31	216.228	-28.3846	0.270776	139.036	13
2019-03-18	54958	0.597222	0	0	0	28.6427	-80.3096	18.437	33.36	131.798	0	0	0.41	201.54	-28	0.271416	139.036	1
2019-03-18	55398	0.569444	0.142857	0.142857	0.142857	28.6447	-80.3017	18.4071	33.2557	135.175	0	0	0.707143	215.526	-29.8571	0.279504	139.036	7
2019-03-18	55839	0.545139	0	0	0	28.6476	-80.2936	18.4657	33.2057	134.696	0	0	0.811429	211.874	-31	0.288069	125.679	7
2019-03-18	56279	0.519097	0.125	0.125	0	28.6507	-80.2849	18.438	33.1725	132.877	0	0	0.82	210.02	-31.5	0.297345	115.661	8
2019-03-18	56720	0.498264	0.25	0.25	0	28.6543	-80.2774	18.43	33.095	132.234	0	0	0.97	208.42	-33	0.305607	115.661	4
2019-03-18	57160	0.484375	0	0	0	28.6575	-80.2716	18.419	33.07	133.636	0	0	0.98	207.87	-33	0.312143	115.661	4
2019-03-18	57601	0.463542	0.25	0.25	0	28.6618	-80.263	18.3926	32.9887	134.29	0.125	0	0.975	220.24	-34.5	0.321714	115.661	8
2019-03-18	58041	0.442708	0	0	0	28.6649	-80.2539	18.4495	32.8025	132.532	0	0	0.89	218.16	-36	0.331343	115.661	4
2019-03-18	58482	0.428819	1	1	0	28.6672	-80.2481	18.461	32.75	134.253	0	0	0.29	80.22	-37	0.337561	163.432	4
2019-03-18	58483	0.407986	0.125	0.125	0	28.6652	-80.2457	18.5066	32.745	134.185	0	0	0.925	236.985	-37	0.339141	141.078	8
2019-03-18	58923	0.387153	0	0	0	28.6662	-80.2363	18.5667	32.7725	132.456	0	0	1.28	233.58	-39	0.348274	141.078	4
2019-03-18	59805	0.373264	0	0	0	28.6686	-80.2273	18.7312	32.8325	135.483	0	0	1.47	233.83	-40	0.357573	163.432	4
2019-03-18	60246	0.359375	0	0	0	28.6715	-80.2173	18.722	32.94	139.653	0	0	1.33	234.76	-41	0.367881	163.432	4
2019-03-18	60686	0.345486	0	0	0	28.6747	-80.2076	18.7325	33.045	132.5	0	0	1.48	234.6	-44	0.378094	136.591	4
2019-03-18	61127	0.331597	0	0	0	28.6782	-80.1972	18.79	33.195	132.206	0	0	1.38	235.62	-45	0.389108	136.591	4
2019-03-18	62009	0.317708	0	0	0	28.6818	-80.187	18.8987	33.315	132.656	0	0	1.4	236.08	-46	0.399915	136.591	4
2019-03-18	62449	0.303819	0	0	0	28.6854	-80.1768	19.3755	33.4625	134.088	0.5	0.5	1.73	239.89	-48	0.410734	136.591	4
2019-03-18	63330	0.289931	0	0	0	28.6888	-80.1649	20.7917	33.8625	137.567	0.75	1	1.8	243.58	-50	0.422818	113.7	4
2019-03-18	63771	0.276042	0	0	0	28.6923	-80.1516	21.3977	34.505	136.842	0.5	1	1.74	244.9	-53	0.436058	113.7	4
2019-03-18	64653	0.262153	0	0	0	28.6956	-80.1392	21.8068	34.675	135.559	0.5	1	1.38	248.28	-57	0.448376	113.7	4
2019-03-18	65093	0.248264	0	0	0	28.6985	-80.1278	22.6407	34.9725	138.546	0.5	0.5	1.22	253.35	-62	0.459794	113.7	4
2019-03-18	65975	0.234375	0.25	0.25	0	28.7012	-80.1173	23.0615	35.2925	137.53	0.5	0	1.23	221.05	-65	0.470279	77.4549	4
2019-03-18	66415	0.220486	0	0	0	28.7067	-80.1089	23.9372	35.68	135.174	1	0	1.17	215.59	-67	0.480195	77.4549	4
2019-03-18	66854	0.192708	0	0	0	28.7221	-80.0975	24.1215	36.0375	134.173	0	0	1.06	228.05	-73	0.497796	64.9245	4
2019-03-18	66855	0.206597	0	0	0	28.7146	-80.1033	23.9297	36.025	135.877	0.25	0	1.13	208.61	-69	0.489056	64.9245	4
2019-03-18	67295	0.178819	0	0	0	28.7285	-80.0907	24.1357	36.18	132.188	0.75	0	1.03	247.68	-74	0.506489	64.9245	4
2019-03-18	67734	0.164931	0	0	0	28.7334	-80.0836	24.5747	36.275	135.493	0.5	0	1.1	264.24	-75	0.514824	64.9245	4
2019-03-18	68176	0.151042	0	0	0	28.7368	-80.0764	24.699	36.4275	135.573	0.5	0	1.1	284.16	-76	0.522829	24.8007	4
2019-03-18	68616	0.137153	0	0	0	28.7375	-80.0686	24.7242	36.4575	136.427	0.25	0	1.49	292.95	-79	0.530329	24.8007	4
2019-03-18	69058	0.123264	0	0	0	28.7367	-80.0592	24.7252	36.4575	136.979	0	0	1.66	305.22	-86	0.538272	24.8007	4
2019-03-18	69940	0.109375	0	0	0	28.7333	-80.0488	24.6652	36.475	135.711	0	0	2.07	315.2	-105	0.545703	24.8007	4
2019-03-18	70381	0.0954861	0	0	0	28.7273	-80.0382	24.7665	36.49	135.509	0	0	2.92	320.7	-118	0.552316	20.9026	4
2019-03-18	70389	0.0121528	0	0	0	28.6644	-80.0377	25.156	36.455	131.252	0	0	1.28	31.58	-104	0.52672	21.8629	4
2019-03-18	70824	0.0815972	0	0	0	28.7169	-80.0258	25.0907	36.455	132.55	0	0	2.34	357.55	-132	0.558727	20.9026	4
2019-03-18	70829	0.0399306	0	0	0	28.6819	-80.0274	25.2262	36.4625	132.104	0.5	0	1.97	9.94	-123	0.54277	19.6739	4
2019-03-18	70830	0.0260417	0	0	0	28.6718	-80.032	25.1817	36.4625	135.908	0	0	1.59	16.84	-114	0.534697	19.6739	4
2019-03-18	71266	0.0677083	0	0	0	28.7049	-80.023	25.2257	36.47	135.01	0	0	2.33	358.77	-136	0.556088	19.6739	4
2019-03-18	71268	0.0538194	0	0	0	28.6932	-80.0242	25.2462	36.4675	131.451	0.25	0	2.23	6.17	-133	0.550242	19.6739	4
2019-03-19	31561	0.991319	0	0	0	28.8214	-80.7252	17.568	32.21	136.699	1	0	0.2525	237.952	-15	0.0230691	142.725	4
2019-03-19	31562	0.967014	0.1	0.1	0.1	28.8164	-80.7217	17.5805	32.144	138.873	1	0	0.279	280.88	-15	0.0230705	142.725	10
2019-03-19	32004	0.940972	0	0	0	28.8095	-80.7168	17.582	32.114	141.648	1	0	0.186	287.072	-15.2	0.0230541	142.725	5
2019-03-19	32005	0.916667	0.111111	0	0.111111	28.8047	-80.7135	17.5801	32.1167	141.178	1	0	0.31	281.469	-15	0.0230072	142.725	9
2019-03-19	32446	0.894097	0	0	0	28.7989	-80.7095	17.615	32.0775	142.298	1	0	0.4825	294.118	-14	0.0229764	142.725	4
2019-03-19	32447	0.878472	0	0	0	28.7933	-80.7056	17.6584	32.022	140.953	1	0	0.64	306.366	-14.4	0.0229771	134.249	5
2019-03-19	32889	0.861111	0	0	0	28.7874	-80.7014	17.6802	32.006	141.444	1	0	0.688	307.258	-14.4	0.0229488	143.84	5
2019-03-19	32890	0.845486	0	0	0	28.7812	-80.6972	17.719	31.99	140.907	1	0	0.73	311.332	-14	0.0229172	143.84	4
2019-03-19	33331	0.831597	0.25	0	0.25	28.7738	-80.6926	17.7642	31.9975	139.509	1	0	0.7375	316.15	-14	0.0224315	143.84	4
2019-03-19	33332	0.817708	0.5	0	0.5	28.7683	-80.6891	17.8062	32	139.49	1	0	0.7575	312.295	-14	0.0221029	143.84	4
2019-03-19	33774	0.803819	1	0	1	28.7636	-80.6858	17.8205	32	138.705	1	0	0.51	287.067	-14	0.0220827	143.84	4
2019-03-19	33775	0.770833	0.266667	0.0666667	0.2	28.7603	-80.6836	17.8642	31.9867	134.982	1	0	0.592	236.109	-14	0.0220111	143.84	15
2019-03-19	34215	0.736111	1	1	0.8	28.7598	-80.6755	17.9034	31.978	133.768	1	0	0.77	260.116	-14	0.0283586	143.84	5
2019-03-19	34657	0.71875	0.6	0.4	0.6	28.7593	-80.6658	17.892	31.976	133.552	1	0	0.754	258.396	-15	0.0359335	140.822	5
2019-03-19	35097	0.704861	0.666667	0	0.666667	28.759	-80.6607	17.9147	31.98	133.055	1	0	0.74	252.963	-15	0.0399253	140.822	3
2019-03-19	35539	0.692708	0.25	0	0.25	28.7585	-80.6526	17.9137	31.99	133.332	0.25	0	0.67	258.147	-15	0.0463167	140.822	4
2019-03-19	35979	0.678819	0.5	0	0.5	28.7581	-80.646	17.9132	32	132.232	0.25	0	0.63	250.488	-15	0.0514755	140.822	4
2019-03-19	36421	0.657986	0	0	0	28.7576	-80.6354	17.8877	32.0263	133.151	0.125	0	0.615	255.075	-16	0.059805	140.822	8
2019-03-19	36861	0.637153	0	0	0	28.757	-80.6261	17.9567	32.045	132.583	0	0	0.5	252.65	-16	0.0671329	140.822	4
2019-03-19	37303	0.623264	0.25	0	0.25	28.7567	-80.6201	18.0162	32.055	133.753	0	0	0.49	261.87	-16	0.0716133	123.318	4
2019-03-19	37744	0.609375	0.25	0.25	0.25	28.7564	-80.6141	18.0385	32.035	133.693	0	0	0.65	243.43	-17	0.076117	123.318	4
2019-03-19	38185	0.588542	0	0	0	28.7559	-80.6057	17.9991	32.0175	133.691	0	0	0.54	246.6	-17	0.0823347	123.318	8
2019-03-19	38626	0.567708	0	0	0	28.7554	-80.5965	17.9977	32.025	140.267	0.25	0	0.33	321.07	-17	0.08926	123.318	4
2019-03-19	39067	0.553819	0	0	0	28.7541	-80.5919	18.0085	32.0325	137.996	0	0	0.35	295.11	-17	0.0919617	123.318	4
2019-03-19	39068	0.539931	0.25	0.25	0	28.7512	-80.5876	18.0472	32.0325	141.206	0	0	0.66	283.19	-17	0.0934852	123.318	4
2019-03-19	39509	0.526042	0.5	0	0.5	28.7477	-80.5824	18.0725	32.035	135.033	0	0	0.5825	288.065	-16	0.0953527	126.09	4
2019-03-19	39951	0.505208	0	0	0	28.7424	-80.5745	18.0435	32.025	133.816	0	0	0.56	295.41	-16	0.0981996	126.09	8
2019-03-19	40392	0.484375	0	0	0	28.737	-80.5665	18.0082	32.0375	139.484	0	0	0.61	294.06	-17	0.101077	126.09	4
2019-03-19	40834	0.470486	0	0	0	28.7332	-80.561	18.023	32.0575	138.843	0	0	0.59	311.55	-17	0.103068	126.09	4
2019-03-19	41275	0.449653	0	0	0	28.7276	-80.5526	18.0586	32.07	134.19	0	0	0.62	299.06	-17.5	0.106063	126.09	8
2019-03-19	41717	0.428819	0	0	0	28.7219	-80.5441	18.0072	32.06	134.289	0	0	0.64	307.41	-17	0.109155	126.09	4
2019-03-19	41718	0.414931	0	0	0	28.719	-80.5397	17.9735	32.075	137.455	0	0	0.765	292.545	-16	0.110761	122.004	4
2019-03-19	42159	0.401042	0	0	0	28.7138	-80.5321	17.9265	32.1	137.539	0	0	0.78	290.3	-15	0.11392	122.004	4
2019-03-19	42601	0.387153	0.5	0.5	0	28.7097	-80.526	17.9348	32.12	132.324	0	0	0.83	292.57	-17	0.116812	122.004	4
2019-03-19	43042	0.373264	0	0	0	28.7054	-80.5197	17.8287	32.1375	134.902	0	0	0.97	284.89	-16	0.119843	126.659	4
2019-03-19	43484	0.359375	0.5	0.5	0	28.7016	-80.5139	17.7585	32.1575	138.089	0	0	0.6125	317.357	-16	0.122638	126.659	4
2019-03-19	43925	0.345486	0.25	0.25	0.25	28.6973	-80.5076	17.7667	32.2125	132.591	0	0	0.69	296.57	-16	0.125679	126.659	4
2019-03-19	43926	0.331597	0.25	0	0.25	28.6934	-80.5018	17.8695	32.26	131.911	0	0	0.95	263.93	-16	0.128482	126.659	4
2019-03-19	44367	0.317708	0.25	0.25	0	28.6916	-80.4942	17.9177	32.3225	135.252	0	0	0.81	262.17	-16	0.133882	117.894	4
2019-03-19	44808	0.303819	0.25	0.25	0	28.6909	-80.4888	17.9387	32.325	131.514	0	0	0.815	269.4	-15.5	0.138082	117.894	4
2019-03-19	45250	0.289931	0.5	0.5	0	28.6897	-80.48	17.9125	32.3	134.238	0.25	0	0.815	267.1	-16.5	0.144835	117.894	4
2019-03-19	45690	0.276042	0	0	0	28.6885	-80.4719	17.8615	32.305	134.453	0	0	0.95	257.86	-17	0.151007	117.894	4
2019-03-19	46132	0.262153	0.25	0.25	0	28.6875	-80.4648	17.8055	32.32	130.379	0	0	0.64	277.24	-17	0.156483	117.894	4
2019-03-19	46572	0.248264	0	0	0	28.6866	-80.458	17.769	32.355	128.999	0.25	0	0.43	264.69	-18	0.16166	116.739	4
2019-03-19	47014	0.227431	0.125	0.125	0	28.6855	-80.4507	17.761	32.4087	132.828	0.125	0	0.515	252.805	-19	0.167259	116.739	8
2019-03-19	47455	0.199653	0.25	0.25	0	28.6842	-80.4411	17.7742	32.485	130.546	0.125	0	0.405	245.524	-19	0.174621	116.739	8
2019-03-19	47896	0.178819	0.25	0.25	0	28.6826	-80.4351	17.842	32.5275	131.724	0	0	0.0925	270.308	-19	0.178847	116.739	4
2019-03-19	47897	0.163194	0	0	0	28.6815	-80.4326	17.91	32.548	133.964	0	0	0.278	178.096	-19	0.180373	116.739	5
2019-03-19	48337	0.135417	0	0	0	28.6791	-80.4276	17.9654	32.5336	135.702	0	0	0.192727	141.875	-18.2727	0.183292	116.739	11
2019-03-19	48338	0.0954861	0	0	0	28.6775	-80.4243	18.0341	32.5025	133.803	0	0	0.451667	151.13	-18	0.185157	116.739	12
2019-03-19	48779	0.0416667	0.0526316	0.0526316	0	28.6782	-80.422	18.0442	32.6826	135.367	0	0	0.488947	147.282	-18.1579	0.187488	116.739	19
2019-03-20	26253	0.973958	0.142857	0.142857	0	28.9508	-80.815	17.4457	32.4357	137.599	1	0	0.462857	264.705	-16.7143	0.0201246	147.129	14
2019-03-20	26695	0.935764	0.375	0.375	0.25	28.9441	-80.8092	17.4843	32.4775	140.43	1	0	0.39125	286.44	-16.5	0.0212877	147.129	8
2019-03-20	26696	0.911458	0.5	0.333333	0.333333	28.9387	-80.8042	17.492	32.5067	140.09	1	0	0.366667	275.067	-16.5	0.0223513	147.129	6
2019-03-20	27137	0.883681	0.8	0.7	0.5	28.9334	-80.7994	17.487	32.505	141.345	1	0	0.328	279.656	-17	0.0234315	147.129	10
2019-03-20	27579	0.852431	0.5	0.5	0	28.9281	-80.7946	17.5035	32.5212	140.841	1	0	0.24625	263.062	-17.75	0.0244765	147.129	8
2019-03-20	27580	0.815972	0.461538	0.461538	0.0769231	28.9228	-80.7899	17.5035	32.5431	141.5	1	0	0.231538	211.992	-18	0.0255273	141.908	13
2019-03-20	28021	0.763889	0.529412	0.529412	0.176471	28.9175	-80.785	17.5309	32.5676	140.568	1	0	0.236471	212.526	-17.5882	0.0265982	143.568	17
2019-03-20	28022	0.690972	0.36	0.32	0.04	28.9132	-80.7811	17.5338	32.6196	139.825	1	0	0.3588	180.07	-16.72	0.027434	146.56	25
2019-03-20	28463	0.635417	0	0	0	28.9108	-80.779	17.4574	32.6971	134.473	1	0	0.352857	184.874	-16.7143	0.0278771	146.56	7
2019-03-20	28464	0.571181	0	0	0	28.9079	-80.7764	17.4112	32.7157	136.19	0.233333	0	0.319	203.002	-17.1333	0.0284742	146.56	30
2019-03-20	28905	0.505208	0	0	0	28.901	-80.7701	17.3857	32.6425	134.778	0	0	0.24875	292.421	-17.375	0.02986	146.56	8
2019-03-20	28906	0.477431	0	0	0	28.8956	-80.7652	17.3876	32.6975	135.578	0	0	0.24	287.455	-17	0.0309085	146.56	8
2019-03-20	29348	0.449653	0.25	0.25	0	28.8903	-80.7604	17.4267	32.6237	133.807	0	0	0.2475	318.182	-16	0.0319859	146.56	8
2019-03-20	29789	0.421875	0	0	0	28.8851	-80.7557	17.4235	32.6475	135.651	0	0	0.245	307.27	-17	0.0330064	146.56	8
2019-03-20	29790	0.394097	0	0	0	28.88	-80.7511	17.3737	32.6712	136.671	0	0	0.38875	293.269	-16.5	0.0340308	143.123	8
2019-03-20	30232	0.366319	0.25	0.25	0	28.874	-80.7457	17.3715	32.7	136.292	0	0	0.315	271.61	-16.5	0.0351929	141.543	8
2019-03-20	30233	0.342014	0.5	0.166667	0.333333	28.8697	-80.7419	17.391	32.7067	134.687	0	0	0.306667	234.82	-16.3333	0.035971	143.399	6
2019-03-20	30673	0.328125	0	0	0	28.8683	-80.7405	17.333	32.73	136.886	0	0	0.04	345.96	-17	0.0363395	143.399	2
2019-03-20	30674	0.303819	0.166667	0.166667	0.0833333	28.864	-80.7375	17.3182	32.7025	136.202	0	0	0.228333	185.966	-16.5833	0.0364292	143.399	12
2019-03-20	30675	0.255208	0.1875	0.1875	0	28.8551	-80.737	17.3716	32.6406	136.156	0.0625	0	0.091875	138.864	-16	0.0318514	143.399	16
2019-03-20	30676	0.199653	0.125	0.125	0.0625	28.848	-80.7377	17.3947	32.6725	133.423	0	0	0.1375	143.741	-15.0625	0.0274165	143.399	16
2019-03-20	30677	0.135417	0.52381	0.52381	0	28.8395	-80.7373	17.4248	32.6638	134.943	0	0	0.219524	206.833	-14.7619	0.0230536	143.399	21
2019-03-20	30678	0.078125	0.25	0.25	0	28.8334	-80.7335	17.5403	32.3683	132.698	0.833333	0	0.288333	196.267	-14.4167	0.0227804	143.127	12
2019-03-20	31120	0.03125	0.266667	0.2	0.0666667	28.8278	-80.7296	17.5607	32.278	135.875	1	0	0.172	191.919	-14.7333	0.0229173	142.747	15
2019-03-21	26253	0.497129	0.130742	0.0883392	0.0636042	28.9517	-80.8161	17.3841	32.3411	134.776	0.636042	0	0.572049	199.12	-16.9823	0.0197127	148.554	283
2019-03-22	26253	0.494362	0.172043	0.143369	0.0681004	28.9518	-80.8159	17.4681	32.4231	134.178	0.734767	0.0107527	0.482688	197.456	-16.7348	0.019898	183.499	279
2019-03-23	25812	0.0555556	0.263158	0.210526	0.105263	28.9539	-80.8181	17.6076	32.67	131.806	0.789474	0	0.48	307.603	-16.1579	0.0192609	157.511	19
2019-03-23	26252	0.156944	0.142857	0	0.142857	28.9569	-80.8147	17.4894	32.7334	130.524	0.457143	0	0.368857	241.938	-17.1714	0.0237629	157.256	35
2019-03-23	26253	0.628363	0.209424	0.13089	0.115183	28.9521	-80.8162	17.5886	32.8895	134.746	0.513089	0.0418848	0.564346	219.959	-16.7225	0.0198582	157.511	191
2019-03-23	26693	0.184028	0.142857	0	0.142857	28.9589	-80.8095	17.4787	32.7314	130.403	0.571429	0	0.338571	153.936	-18	0.0292588	154.535	7
2019-03-23	26694	0.251736	0.1	0.1	0	28.9527	-80.8089	17.4893	32.806	130.404	0.6	0	0.122	162.916	-17.2	0.0262391	157.511	10
2019-03-23	26695	0.28125	0	0	0	28.9477	-80.8087	17.4839	32.8614	130.14	0.285714	0	0.25	244.711	-17	0.0235872	157.511	7
2019-03-24	26253	0.505742	0.335714	0.228571	0.210714	28.9523	-80.8162	17.5722	32.8804	132.989	0.364286	0.0785714	0.528286	249.241	-16.8393	0.0200207	174.31	280
2019-03-25	26249	0.803819	0	0	0	28.9804	-80.8111	18.9352	33.545	135.574	0	0	0.7	349.33	-18	0.0397795	200.6	4
2019-03-25	26250	0.782986	0	0	0	28.9743	-80.8143	18.8405	33.515	135.68	0	0	0.755	343.63	-17.5	0.0337312	200.66	8
2019-03-25	26251	0.755208	0.125	0	0.125	28.965	-80.8171	18.7229	33.4637	135.351	0	0	0.72	340.135	-17	0.0262359	204.74	8
2019-03-25	26252	0.678819	0.472222	0.25	0.444444	28.9548	-80.8182	18.5468	33.3569	134.642	0	0	0.675556	311.59	-16.6667	0.0196488	202.551	36
2019-03-25	26253	0.310764	0.267045	0.1875	0.130682	28.9527	-80.8163	18.035	32.8887	132.325	0.0738636	0	0.613523	304.157	-16.6875	0.0200434	204.48	176
2019-03-25	26689	0.845486	0	0	0	28.9931	-80.8034	19.111	33.6025	134.047	0	0	0.82	354.43	-19	0.0532684	190.36	4
2019-03-25	26690	0.824653	0	0	0	28.9867	-80.8074	19.033	33.5687	135.095	0	0	0.655	353.915	-17	0.0463936	190.76	8
2019-03-25	27129	0.925347	0	0	0	28.9951	-80.7999	19.4099	33.6614	133.083	0.0714286	0	0.550238	324.542	-19	0.0572797	187.533	42
2019-03-26	27126	0.137153	0	0	0	29.0198	-80.7966	19.678	33.775	131.569	0	0	0.99	345.4	-19	0.0736909	171.16	4
2019-03-26	27127	0.111111	0.4	0	0.4	29.0107	-80.7999	19.4744	33.736	130.848	0.2	0	0.858	329.332	-19	0.0658851	173.528	5
2019-03-26	27128	0.0746528	0.125	0.0625	0.0625	29.0041	-80.8001	19.2172	33.6844	130.751	0.375	0	0.836875	329.759	-19.25	0.0621234	176.112	16
2019-03-26	27129	0.0243056	0.153846	0	0.153846	28.9981	-80.7991	19.3778	33.5362	132.351	0.153846	0	0.783077	326.3	-19	0.0595741	179.917	13
2019-03-26	27565	0.178819	0	0	0	29.0393	-80.7902	19.6495	33.65	132.565	0	0	1.1525	353.09	-19	0.0898278	167.44	4
2019-03-26	27566	0.164931	0.5	0.25	0.5	29.0314	-80.7925	19.7668	33.7625	131.999	0	0	0.98	344.54	-19	0.0835606	168.6	4
2019-03-26	27567	0.151042	0.5	0	0.5	29.0261	-80.7943	19.6992	33.6075	131.511	0	0	1.47	356.5	-19	0.0791251	166.36	4
2019-03-26	28001	0.248264	0.75	0.25	0.75	29.0734	-80.7804	20.545	34.29	133.657	0.25	0	0.93	359.38	-16	0.112251	171.04	4
2019-03-26	28002	0.234375	0.5	0.25	0.25	29.0664	-80.7825	20.342	34.265	133.036	0	0	1.06	351.34	-16	0.10762	172.72	4
2019-03-26	28003	0.220486	0	0	0	29.0602	-80.7839	20.19	34.2	133.178	0	0	1.0975	350.31	-15	0.104161	171.15	4
2019-03-26	28004	0.206597	0	0	0	29.0535	-80.7856	19.7892	34.0225	135.007	0.75	0	1.145	351.725	-16	0.100694	170.44	4
2019-03-26	28005	0.192708	0	0	0	29.045	-80.788	19.941	34.0075	133.684	0	0	1.21	354.76	-20	0.0948507	165.36	4
2019-03-26	28441	0.274306	0	0	0	29.0858	-80.775	20.8403	34.02	134.534	0	0	0.833333	123.97	-18.3333	0.122482	170.347	3
2019-03-26	28442	0.262153	0	0	0	29.0799	-80.7786	20.7532	34.305	133.148	0	0	1.01	353.16	-18	0.116682	173.44	4
2019-03-26	28880	0.302083	0	0	0	29.0951	-80.766	20.941	34.23	131.52	0	0	0.72	24.44	-19	0.134631	162.16	1
2019-03-26	28881	0.291667	0	0	0	29.0921	-80.7693	20.9162	34.222	133.818	0	0	0.826	18.124	-18.6	0.130389	164.176	5
2019-03-26	29322	0.314236	0	0	0	29.0977	-80.7621	20.857	33.7867	135.089	0	0	0.64	34.1283	-19	0.139379	160.12	6
2019-03-26	29762	0.342014	0	0	0	29.0976	-80.7548	20.7746	33.762	131.597	0	0	0.229	43.711	-20	0.145779	157.348	10
2019-03-26	29763	0.361111	0	0	0	29.0949	-80.7503	20.834	34.02	131.258	0	0	0.06	45	-20	0.148633	158.36	1
2019-03-26	30204	0.375	0	0	0	29.0928	-80.7472	20.7146	34.1143	131.881	0	0	0.267143	95.17	-19.7143	0.150561	164.823	7
2019-03-26	30205	0.394097	0	0	0	29.0891	-80.7422	20.9642	34.225	130.098	0	0	0.35	103.42	-19	0.153576	166.3	4
2019-03-26	30646	0.411458	0	0	0	29.084	-80.7365	21.4248	34.8	130.886	0	0	0.521667	131.885	-19.3333	0.156904	142.94	6
2019-03-26	31088	0.430556	0	0	0	29.0782	-80.7306	21.8552	34.36	128.942	0	0	0.51	137.754	-19.8	0.160466	137.416	5
2019-03-26	31089	0.446181	0.25	0	0.25	29.0734	-80.7264	22.4737	34.94	129.693	0	0	0.53	146.327	-19.75	0.161897	131.45	4
2019-03-26	31530	0.463542	0.333333	0	0.333333	29.0677	-80.7218	22.317	35.1017	129.382	0	0	0.488333	151.867	-20	0.16252	125.853	6
2019-03-26	31972	0.480903	0	0	0	29.0624	-80.7177	22.9615	35.2	130.943	0	0	0.375	155.652	-20	0.162972	125.06	4
2019-03-26	31973	0.501736	0	0	0	29.0562	-80.7134	23.3549	35.2912	132.17	0	0	0.325	169.24	-20	0.163112	126.085	8
2019-03-26	31974	0.527778	0	0	0	29.0483	-80.7093	23.627	35.38	129.394	0	0	0.36	181.59	-20	0.162188	148.08	1
2019-03-26	32414	0.520833	0.333333	0	0.333333	29.0502	-80.7102	23.5627	35.3667	130.379	0	0	0.386667	182.06	-20	0.162522	127.413	3
2019-03-26	32415	0.545139	0.111111	0	0.111111	29.0436	-80.7071	23.7858	35.0267	129.878	0	0	0.378889	182.316	-19.5556	0.1614	147.196	9
2019-03-26	32416	0.567708	0	0	0	29.0374	-80.7041	22.8112	35.4925	129.26	0	0	0.32	183.58	-19	0.160491	144.4	4
2019-03-26	32858	0.586806	0	0	0	29.0316	-80.7017	23.9301	35.5143	131.191	0	0.285714	0.361429	191.424	-19	0.159266	146.486	7
2019-03-26	32859	0.614583	0	0	0	29.0243	-80.699	23.9618	35.3378	131.469	0	0	0.318889	202.578	-18.5556	0.157378	114.378	9
2019-03-26	32860	0.644097	0	0	0	29.0171	-80.6967	23.8291	35.4887	130.698	0	0	0.29	209.66	-18	0.155333	98.5	8
2019-03-26	32861	0.678819	0	0	0	29.0084	-80.6943	23.8955	35.6025	131.874	0	0	0.34	210.38	-17	0.152502	113.44	4
2019-03-26	33301	0.664931	0	0	0	29.0119	-80.6952	23.7725	35.5675	130.807	0	0	0.27	201.8	-17	0.153721	128.8	4
2019-03-26	33302	0.699653	0	0	0	29.0034	-80.6931	24.0052	35.6325	131.619	0	0	0.31	211.11	-17	0.150687	72.88	8
2019-03-26	33303	0.727431	0	0	0	28.9962	-80.691	24.0201	35.6275	132.502	0	0	0.325	199.795	-15.5	0.148478	66.1	8
2019-03-26	33304	0.755208	0	0	0	28.9882	-80.689	23.9592	35.6275	132.365	0	0	0.42	198.1	-15	0.145715	65.58	8
2019-03-26	33305	0.776042	0	0	0	28.9811	-80.6872	23.9417	35.275	136.784	0	0	0.55	189.46	-14	0.143214	56.96	4
2019-03-26	33747	0.789931	0.25	0	0.25	28.976	-80.6857	23.9297	35.63	133.564	0	0	0.53	185.39	-16	0.141712	54.64	4
2019-03-26	33748	0.803819	0	0	0	28.9707	-80.6836	23.8932	35.6275	133.61	0	0	0.59	180	-19	0.140499	57.04	4
2019-03-26	33749	0.824653	0	0	0	28.9619	-80.6815	23.6554	35.455	134.908	0.125	0.125	0.68	188.31	-19	0.137406	53.26	8
2019-03-26	33750	0.845486	0	0	0	28.9528	-80.6795	23.8115	35.65	138.619	1	1	0.72	189.59	-18	0.133972	66.6	4
2019-03-26	34191	0.859375	0	0	0	28.9469	-80.678	23.7945	35.5525	140.79	0.75	1	0.7	188.25	-18	0.13194	56.72	4
2019-03-26	34192	0.873264	0	0	0	28.9424	-80.6752	23.4177	35.4625	142.29	0.25	1	0.75	185.33	-17	0.131817	50.84	4
2019-03-26	34633	0.887153	0	0	0	28.9419	-80.6693	23.7705	35.6	142.04	0	1	0.41	105.75	-19	0.136407	51.68	4
2019-03-26	35074	0.907986	0.25	0	0.25	28.9412	-80.6606	23.6259	35.6075	139.815	0	1	0.4	86.435	-18	0.143256	49.2	8
2019-03-26	35516	0.928819	0	0	0	28.9405	-80.6519	23.7677	35.71	135.821	0	0.5	0.37	91.55	-19	0.150047	46.28	4
2019-03-26	35956	0.949653	0.125	0	0.125	28.9397	-80.6435	23.7162	35.71	132.486	0.125	0	0.385	97.41	-19.5	0.156687	47.26	8
2019-03-26	36398	0.970486	0	0	0	28.9389	-80.6346	23.7992	35.7025	131.464	0	0	0.41	96.95	-20	0.163638	50.24	4
2019-03-26	36838	0.984375	0	0	0	28.9384	-80.6291	23.7962	35.06	131.025	0.25	0	0.34	98.37	-18	0.167916	50.24	4
2019-03-26	37280	0.994792	0	0	0	28.9379	-80.6234	23.7915	35.685	131.065	0	0	0.38	94.51	-18	0.172362	50.24	2
2019-03-27	37280	0.0121528	0	0	0	28.9375	-80.6184	23.369	35.3625	131.002	0	0	0.26	90	-17	0.176294	51.24	4
2019-03-27	37721	0.0260417	0	0	0	28.9371	-80.6137	23.5555	35.0275	132.122	0	0	0.22	95.19	-17	0.180023	47.84	4
2019-03-27	38162	0.0538194	0	0	0	28.9364	-80.6055	23.3359	35.1942	131.576	0.0833333	0	0.113333	83.1333	-18.3333	0.186418	47.7333	12
2019-03-27	38603	0.0885417	0	0	0	28.9355	-80.5959	23.0821	35.2837	133.66	0.375	0	0.06	65.305	-20	0.193965	50.48	8
2019-03-27	39044	0.116319	0	0	0	28.9349	-80.5885	23.3025	34.79	131.561	0.125	0	0.055	61.845	-20	0.19973	59.5	8
2019-03-27	39485	0.144097	0	0	0	28.9343	-80.5813	22.8391	34.8037	132.626	0.25	0	0.125	19.45	-19	0.205381	47.28	8
2019-03-27	39927	0.171875	0	0	0	28.9337	-80.5747	22.7614	35.1462	132.124	0.5	0	0.115	350.785	-19	0.210571	41.7	8
2019-03-27	40367	0.206597	0	0	0	28.933	-80.5665	23.2932	34.7825	134.51	0.583333	0	0.0833333	219.397	-20	0.217001	53.04	12
2019-03-27	40809	0.241319	0	0	0	28.9322	-80.5574	22.5086	35.03	136.367	0.375	0	0.2	25.04	-20	0.224077	44.8	8
2019-03-27	41249	0.262153	0	0	0	28.9316	-80.5505	22.6635	35.4775	136.898	0.5	0	0.24	73.07	-21	0.229386	83.4	4
2019-03-27	41691	0.282986	0	0	0	28.9309	-80.542	23.2519	35.685	137.795	0	0	0.42	83.69	-20.5	0.23595	69.98	8
2019-03-27	42573	0.310764	0	0	0	28.9296	-80.5269	24.1112	35.6312	135.854	0	0	0.725	90.74	-19	0.247517	47.7	8
2019-03-27	43455	0.331597	0	0	0	28.9284	-80.5142	24.2302	35.65	134.099	0	0	0.83	94.13	-21	0.257276	55.28	4
2019-03-27	43896	0.345486	0	0	0	28.9276	-80.5053	24.2442	35.79	138.661	0	0	0.86	96.71	-21	0.26408	76.8	4
2019-03-27	44337	0.359375	0	0	0	28.9269	-80.4963	24.228	35.8125	132.255	0	0	0.89	95.14	-20	0.271009	67.48	4
2019-03-27	44778	0.373264	0	0	0	28.926	-80.4869	24.2215	35.8775	138.622	0	0	0.95	94.81	-20	0.278199	77	4
2019-03-27	45660	0.387153	0	0	0	28.9251	-80.4766	24.5382	35.95	134.332	0	0	1.15	98.48	-20	0.286116	40.44	4
2019-03-27	46102	0.401042	0	0	0	28.9241	-80.4653	24.4962	35.89	137.836	0	0	1.32	97.82	-21	0.294747	39.56	4
2019-03-27	46984	0.414931	0	0	0	28.923	-80.4539	24.8953	35.8975	138.989	0	0	1.37	97.95	-22	0.303481	79.32	4
2019-03-27	47425	0.428819	0	0	0	28.922	-80.4422	24.8097	35.96	135.076	0	0	1.44	97.57	-22	0.312468	96.56	4
2019-03-27	47866	0.442708	0	0	0	28.921	-80.4306	24.6895	35.98	134.698	0	0	1.43	100.92	-24	0.321347	25.64	4
2019-03-27	48748	0.456597	0	0	0	28.92	-80.4193	24.7457	35.97	135.741	0	0	1.37	98.84	-24	0.330021	78.72	4
2019-03-27	49189	0.470486	0	0	0	28.919	-80.4085	24.9147	35.915	133.526	0	0	1.35	103.31	-24	0.338217	70.2	4
2019-03-27	50071	0.484375	0	0	0	28.9181	-80.3979	24.9797	35.89	134.161	0	0	1.29	98.95	-24	0.345931	57.16	4
2019-03-27	50513	0.498264	0	0	0	28.9172	-80.3875	24.972	35.88	135.462	0	0	1.3	103.39	-26	0.353495	39.08	4
2019-03-27	50953	0.512153	0	0	0	28.9162	-80.3771	24.9247	35.88	132.895	0	0	1.31	104.57	-26	0.360983	30.68	4
2019-03-27	51835	0.526042	0	0	0	28.9154	-80.3667	24.9017	35.905	138.723	0	0	1.31	104.57	-27	0.368597	32.16	4
2019-03-27	52277	0.539931	0	0	0	28.9146	-80.3575	24.9092	35.9725	134.111	0	0	1.12	106.02	-30	0.375278	32.72	4
2019-03-27	52718	0.553819	0	0	0	28.9137	-80.348	24.898	36.0275	135.518	0	0	1.15	101.5	-29	0.38215	32.2	4
2019-03-27	53159	0.567708	0.25	0.25	0	28.9128	-80.3379	24.9472	36.0425	132.832	0	0	1.21	95.71	-27	0.389435	33.96	4
2019-03-27	54041	0.581597	0	0	0	28.912	-80.3283	25.0055	36.025	132.718	0	0	1.17	99.87	-30	0.396441	28.96	4
2019-03-27	54482	0.637153	0	0	0	28.9108	-80.3167	25.0731	35.9512	136.125	0	0	1.0375	186.417	-33	0.404741	21.65	16
2019-03-27	54924	0.609375	0	0	0	28.9104	-80.3095	25.027	35.9775	136.038	0	0	1.15	101.5	-34	0.410093	22	4
2019-03-27	55364	0.651042	0	0	0	28.9098	-80.3039	25.061	35.9425	133.957	0	0	1.215	104.65	-36	0.414097	23.26	8
2019-03-27	55806	0.692708	0	0	0	28.9099	-80.2967	25.1262	35.9325	133.202	0	0	1.05	105.49	-38	0.419814	21.64	4
2019-03-27	56246	0.706597	0	0	0	28.9104	-80.2884	25.1862	35.925	137.653	0	0	0.95	96.67	-39	0.426652	21.32	4
2019-03-27	56687	0.720486	0	0	0	28.9109	-80.2803	25.1775	35.9325	131.656	0	0	0.91	100.81	-39	0.433443	23.32	4
2019-03-27	57128	0.734375	0	0	0	28.9113	-80.2725	25.1425	35.9175	133.881	0	0	0.81	99.23	-40	0.43998	22.92	4
2019-03-27	57569	0.748264	0	0	0	28.9118	-80.2648	25.0972	35.9275	134.758	0	0	0.88	104.51	-41	0.446449	22.16	4
2019-03-27	58010	0.762153	0	0	0	28.9122	-80.2574	25.0615	35.9325	134.095	0	0	0.84	107.35	-42	0.452759	22.92	4
2019-03-27	58451	0.776042	0	0	0	28.9127	-80.2494	25.043	35.9125	135.012	0	0	0.94	104.18	-43	0.459567	15.72	4
2019-03-27	58892	0.789931	0	0	0	28.9132	-80.2408	25.0515	35.87	137.585	0	0	1.06	100.35	-44	0.466893	15.84	4
2019-03-27	59333	0.803819	0	0	0	28.9138	-80.2319	25.0192	35.8275	135.135	0	0	1.02	94.48	-46	0.474639	14.92	4
2019-03-27	59774	0.817708	0	0	0	28.9143	-80.2228	24.9812	35.8075	135.991	0	0	1.1	97.32	-47	0.482481	14.64	4
2019-03-27	60215	0.831597	0	0	0	28.9149	-80.2136	24.911	35.8025	138.211	0	0	1.09	97.39	-48	0.490615	10.4	4
2019-03-27	61097	0.845486	0	0	0	28.9154	-80.205	24.7812	35.8075	138.642	0	0	1.07	100.78	-49	0.498092	16.4	4
2019-03-27	61537	0.859375	0	0	0	28.9159	-80.1962	24.7362	35.8	137.284	0	0	1.01	93.4	-52	0.505816	22.08	4
2019-03-27	61979	0.873264	0	0	0	28.9165	-80.1874	24.7237	35.79	135.825	0	0	1.05	91.09	-53	0.513522	15.24	4
2019-03-27	62419	0.887153	0	0	0	28.917	-80.1788	24.7112	35.7875	140.242	0	0	1.06	98.13	-54	0.521008	17.4	4
2019-03-27	62861	0.901042	0	0	0	28.9175	-80.1703	24.6842	35.7825	135.973	0	0	0.96	96.6	-61	0.528479	18.8	4
2019-03-27	63301	0.914931	0	0	0	28.918	-80.1622	24.693	35.775	135.796	0	0	0.95	109.01	-64	0.535522	21.72	4
2019-03-27	63742	0.928819	0	0	0	28.9184	-80.1547	24.701	35.7725	134.257	0	0	0.94	106.11	-65	0.542118	21.72	4
2019-03-27	64183	0.942708	0	0	0	28.9189	-80.1475	24.693	35.765	132.825	0	0	0.74	94.64	-68	0.548489	18.76	4
2019-03-27	64624	0.956597	0	0	0	28.9194	-80.1402	24.6872	33.94	132.746	0	0	0.75	93.05	-70	0.554861	18.48	4
2019-03-27	65065	0.970486	0	0	0	28.9199	-80.1316	24.6905	32.1325	139.315	0	0	1.02	100.2	-71	0.562376	16.2	4
2019-03-27	65506	0.984375	0	0	0	28.9204	-80.1231	24.6917	32.12	140.26	0	0	0.91	94.4	-75	0.569794	16.2	4
2019-03-27	65947	0.994792	0	0	0	28.921	-80.114	24.674	32.12	131.551	0	0	1.04	96.1	-82	0.577793	16.2	2
2019-03-28	48295	0.994792	0	0	0	29.0136	-80.4247	19.0245	32.615	137.793	0	0	0.6	267.14	-27	0.379417	78	2
2019-03-28	48736	0.984375	0	0	0	29.0135	-80.4182	19.0792	32.6325	139.453	0	0	0.65	250.17	-27	0.384738	78	4
2019-03-28	49177	0.970486	0	0	0	29.0134	-80.412	19.1335	32.63	136.76	0.5	0	0.63	257.07	-26	0.389704	78	4
2019-03-28	49618	0.956597	0	0	0	29.0133	-80.4057	19.2537	32.6725	137.878	0	0	0.81	245.32	-27	0.394869	81.84	4
2019-03-28	50059	0.935764	0	0	0	29.0132	-80.3965	19.4376	32.775	139.742	0.25	0.125	0.7	246.915	-28	0.402267	75.1	8
2019-03-28	50500	0.914931	0	0	0	29.0131	-80.3873	19.645	32.9075	142.301	0	0.5	0.59	262.15	-29	0.409744	71.12	4
2019-03-28	50941	0.894097	0	0	0	29.013	-80.3781	19.854	33.0862	144.873	0	0.125	0.54	261.4	-30	0.41725	69.34	8
2019-03-28	51823	0.866319	0	0	0	29.0129	-80.3655	20.2509	33.3575	147.652	0	1	0.66	262.69	-30.5	0.427434	64.48	8
2019-03-28	52264	0.845486	0	0	0	29.0127	-80.3554	20.548	33.5025	147.742	0.5	1	0.7	254.17	-30	0.435672	63.6	4
2019-03-28	52705	0.831597	0	0	0	29.0127	-80.3487	20.7127	33.605	149.095	0.25	1	0.8	254.74	-29	0.441139	64.16	4
2019-03-28	53147	0.817708	0	0	0	29.0125	-80.3413	20.931	33.7275	145.706	0	1	0.98	251.57	-31	0.447052	66.4	4
2019-03-28	53587	0.803819	0	0	0	29.0125	-80.3333	21.2407	33.8775	146.13	0.25	1	1.04	257.17	-32	0.453625	73.04	4
2019-03-28	54029	0.789931	0	0	0	29.0124	-80.3245	21.4458	33.9925	148.724	0.25	1	0.92	269.38	-34	0.460768	72.68	4
2019-03-28	54469	0.776042	0	0	0	29.0123	-80.316	21.6317	34.08	146.291	0	0.5	1.04	248.61	-36	0.467642	73.2	4
2019-03-28	54910	0.762153	0	0	0	29.0135	-80.3073	21.6832	34.09	144.444	0	0	0.9	258.44	-37	0.475423	70.36	4
2019-03-28	55351	0.748264	0	0	0	29.0144	-80.299	21.848	34.1725	144.742	0	0	1.11	234.16	-39	0.482734	68.36	4
2019-03-28	55792	0.734375	0	0	0	29.0171	-80.2909	22.0685	34.265	143.736	0	0	1.06	243.19	-41	0.490902	57.88	4
2019-03-28	56232	0.720486	0	0	0	29.0191	-80.2824	22.223	34.3275	144.704	0	0	1.27	241.82	-42	0.499013	51.48	4
2019-03-28	57114	0.706597	0	0	0	29.0215	-80.273	22.4572	34.41	143.857	0	0	1.39	244.91	-44	0.507988	38.32	4
2019-03-28	57555	0.692708	0	0	0	29.0234	-80.263	22.6265	34.4675	145.58	0	0	1.49	242.4	-44	0.517081	32.36	4
2019-03-28	57995	0.678819	0	0	0	29.0256	-80.2528	22.8252	34.57	141.516	0	0	1.34	243.43	-45	0.526406	25.08	4
2019-03-28	58877	0.665061	0.25	0	0.25	29.0278	-80.2431	22.94	34.6	139.663	0	0	1.42	241.45	-47	0.535317	25.44	4
2019-03-28	59318	0.651042	0	0	0	29.0303	-80.2332	23.0327	34.66	139.477	0.25	0	1.33	243.63	-49	0.544565	19.44	4
2019-03-28	59758	0.637153	0	0	0	29.0328	-80.2234	23.114	34.73	138.884	0	0	1.23	244.06	-50	0.553773	21.12	4
2019-03-28	60200	0.623264	0	0	0	29.0357	-80.2139	23.043	34.675	138.456	0	0	1.33	237.63	-52	0.563009	18.12	4
2019-03-28	61081	0.609375	0	0	0	29.0388	-80.2044	22.832	34.4975	136.384	0	0	1.39	233.79	-53	0.572392	19.96	4
2019-03-28	61521	0.595486	0	0	0	29.0421	-80.1949	22.674	34.41	138.812	0	0	1.46	231.95	-60	0.581879	19.12	4
2019-03-28	61962	0.581597	0	0	0	29.0454	-80.1855	22.5595	34.3525	137.999	0.25	0	1.28	232.95	-64	0.591268	15.32	4
2019-03-28	62402	0.567708	0	0	0	29.0489	-80.1766	22.5617	34.4	136.092	0	0	1.32	232.7	-66	0.600371	10.4	4
2019-03-28	62843	0.553819	0	0	0	29.0524	-80.1673	22.6637	34.5075	137.373	0	0	1.38	238.04	-69	0.609835	20.6	4
2019-03-28	63725	0.539931	0	0	0	29.0555	-80.1575	22.965	34.78	134.768	0	0	1.35	239.83	-71	0.619454	16.44	4
2019-03-28	64165	0.526042	0	0	0	29.0587	-80.1476	23.193	35.0225	136.347	0	0	1.36	237.95	-73	0.629128	19.72	4
2019-03-28	64606	0.512153	0	0	0	29.0616	-80.138	23.442	35.2425	135.497	0	0	1.4	242.34	-77	0.638491	18.56	4
2019-03-28	65046	0.498264	0	0	0	29.0646	-80.1276	23.7897	35.435	136.771	0	0	1.42	246.85	-88	0.648462	19.4	4
2019-03-28	65928	0.484375	0	0	0	29.0677	-80.1166	24.1898	35.6125	138.743	0	0	1.37	252.62	-107	0.659005	16.8	4
2019-03-28	66369	0.470486	0	0	0	29.0709	-80.1058	24.4823	35.7	135.126	0	0	1.5	252.17	-118	0.669411	18.24	4
2019-03-28	66388	0.0121528	0	0	0	28.9216	-80.1032	24.6795	35.7575	137.751	0	0	1.27	91.35	-87	0.587227	18.04	4
2019-03-28	67251	0.456597	0	0	0	29.0741	-80.0943	24.693	35.7625	137.337	0	0	1.48	243.43	-137	0.680399	21.48	4
2019-03-28	67270	0.0260417	0	0	0	28.9222	-80.0936	24.6865	35.765	138.918	0	0	1.11	88.45	-93	0.595663	16.88	4
2019-03-28	67691	0.442708	0	0	0	29.0772	-80.0834	24.8388	35.7925	139.307	0	0	1.4	244.17	-148	0.690903	18.04	4
2019-03-28	67710	0.0399306	0	0	0	28.9228	-80.0844	24.7545	35.785	136.731	0	0	1.03	92.78	-101	0.603667	19.64	4
2019-03-28	68132	0.428819	0	0	0	29.0802	-80.0729	24.8597	35.8025	133.021	0	0	1.4	245.45	-171	0.701035	16.2	4
2019-03-28	68152	0.0538194	0	0	0	28.9233	-80.075	24.811	35.8025	136.938	0	0	1.12	93.07	-116	0.611884	21.08	4
2019-03-28	68592	0.0677083	0	0	0	28.9239	-80.0659	24.8722	35.8125	132.881	0	0	1.08	88.94	-135	0.619922	19.08	4
2019-03-28	69013	0.415061	0.25	0.25	0	29.0833	-80.0622	24.9185	35.8175	136.241	0	0	1.07	261.42	-188	0.711356	16.72	4
2019-03-28	69034	0.0815972	0	0	0	28.9244	-80.0571	24.9675	35.83	131.183	0	0	1.02	89.44	-145	0.627621	19.16	4
2019-03-28	69454	0.401042	0	0	0	29.085	-80.053	25.0782	35.835	143.076	0	0	1.19	345.85	-204	0.719778	18.72	4
2019-03-28	69455	0.387153	0	0	0	29.0766	-80.0527	25.1378	35.835	136.466	0	0	1.11	355.88	-200	0.71492	18.52	4
2019-03-28	69456	0.373264	0	0	0	29.0679	-80.0524	25.1477	35.845	135.881	0	0	1.1	351.65	-198	0.710028	16.56	4
2019-03-28	69457	0.359375	0	0	0	29.0594	-80.0522	25.1188	35.865	139.38	0	0	1.19	345.85	-195	0.705203	23.52	4
2019-03-28	69458	0.345486	0	0	0	29.0508	-80.052	25.0362	35.875	136.676	0	0	1.11	349.09	-193	0.700501	18.2	4
2019-03-28	69459	0.331597	0	0	0	29.0426	-80.0517	24.985	35.89	140.289	0	0	1.18	344.32	-189	0.696047	21.6	4
2019-03-28	69460	0.317708	0	0	0	29.0343	-80.0515	24.9008	35.8775	137.724	0	0	1.07	345.96	-187	0.691612	22.52	4
2019-03-28	69461	0.303819	0	0	0	29.0264	-80.0512	24.8535	35.8275	136.606	0	0	1.07	351.42	-185	0.687463	21.6	4
2019-03-28	69462	0.289931	0	0	0	29.0181	-80.051	24.9025	35.825	140.216	0	0	1.09	346.73	-182	0.683204	18.44	4
2019-03-28	69463	0.276042	0	0	0	29.0102	-80.0508	24.9635	35.825	138.175	0	0	1.16	352.08	-179	0.679088	18.92	4
2019-03-28	69464	0.262153	0	0	0	29.0017	-80.0505	25.0087	35.825	143.662	0	0	1.08	350.97	-177	0.674722	19.36	4
2019-03-28	69465	0.248264	0	0	0	28.9934	-80.0503	25.0602	35.8325	139.219	0	0	1.03	352.74	-174	0.670478	20.44	4
2019-03-28	69466	0.234375	0	0	0	28.9855	-80.05	25.0832	35.8475	136.024	0	0	1.06	344.13	-171	0.666425	25.44	4
2019-03-28	69467	0.220486	0	0	0	28.978	-80.0498	25.081	35.84	132.651	0	0	1.01	346.79	-178	0.662605	26.16	4
2019-03-28	69468	0.206597	0	0	0	28.9707	-80.0496	25.0542	35.8475	137.73	0	0	0.93	352.57	-174	0.658825	27.08	4
2019-03-28	69469	0.192708	0	0	0	28.9633	-80.0494	25.0617	35.84	132.737	0	0	0.93	351.35	-173	0.655079	22.96	4
2019-03-28	69470	0.178819	0	0	0	28.956	-80.0491	25.057	35.85	137.698	0	0	0.79	349.82	-171	0.651279	25.28	4
2019-03-28	69471	0.164931	0	0	0	28.9494	-80.049	25.0663	35.8475	135.17	0	0	0.85	341.57	-168	0.647869	23.52	4
2019-03-28	69472	0.151042	0	0	0	28.9431	-80.0488	25.0742	35.8525	130.626	0	0	0.64	339.03	-167	0.64464	24.48	4
2019-03-28	69473	0.123264	0	0	0	28.933	-80.0485	25.0747	35.8525	131.959	0	0	0.56	338.01	-163	0.639476	22.8	4
2019-03-28	69474	0.0954861	0	0	0	28.9248	-80.0499	25.037	35.845	130.559	0	0	0.75	93.05	-161	0.633842	20.72	4
2019-03-28	69914	0.137153	0	0	0	28.9378	-80.0486	25.0767	35.8525	135.405	0	0	0.54	339.57	-166	0.641955	23.4	4
2019-03-28	69915	0.109375	0	0	0	28.9281	-80.0483	25.0697	35.8475	133.103	0	0	0.26	13.5	-162	0.636992	20.96	4
2019-03-29	27556	0.993056	0	0	0	29.1093	-80.7928	18.277	32.0967	132.593	1	0	0.34	308.483	-15	0.117747	119.32	3
2019-03-29	27557	0.972348	0.222222	0	0.222222	29.1034	-80.7923	18.2896	32.0833	132.09	0.111111	0	0.25	321.247	-15.5556	0.115057	118.298	9
2019-03-29	27558	0.94803	0.2	0	0.2	29.0952	-80.7917	18.1658	32.096	132.521	0.4	0	0.324	313.226	-16.8	0.111719	116.984	5
2019-03-29	27559	0.923737	0.222222	0	0.222222	29.0882	-80.7912	18.1942	32.0967	134.269	0.222222	0	0.214444	330.304	-15	0.109052	120.422	9
2019-03-29	27560	0.894452	0.625	0.625	0	29.0806	-80.7906	18.0986	32.1287	135.148	0.25	0	0.215	325.81	-15.5	0.106229	119.4	8
2019-03-29	27561	0.859375	0	0	0	29.0713	-80.7904	18.1139	32.1117	136.453	0.166667	0	0.423333	206.773	-15	0.1023	118.4	12
2019-03-29	27562	0.824653	0	0	0	29.0623	-80.7892	18.1794	32.1312	135.941	0.75	0	0.34	305.305	-15.5	0.0999167	118.26	8
2019-03-29	27563	0.803819	0	0	0	29.0561	-80.7887	18.1555	32.15	135.725	1	0	0.27	333.43	-18	0.0983695	122.68	4
2019-03-29	27564	0.776325	0.5	0	0.5	29.0466	-80.788	18.2885	32.1575	135.046	1	0	0.4	327.09	-19	0.0957579	119.56	4
2019-03-29	28004	0.789931	0	0	0	29.0516	-80.7884	18.106	32.16	134.962	1	0	0.4	327.09	-19	0.0974673	120.76	4
2019-03-29	28005	0.762153	0	0	0	29.0417	-80.7876	18.1663	32.175	135.58	0	0	0.36	347.12	-19	0.0933163	122.28	4
2019-03-29	28006	0.748689	0.75	0.75	0	29.0366	-80.7873	18.2355	32.1775	134.518	0.25	0	0.41	337.17	-19	0.0908081	121.08	4
2019-03-29	28007	0.727785	0.625	0.25	0.5	29.0289	-80.7867	18.1755	32.2125	133.93	0	0	0.43	327.085	-19	0.0870125	123.04	8
2019-03-29	28008	0.699724	0.125	0	0.125	29.0196	-80.7853	18.1129	32.26	132.711	0	0	0.51	266.36	-19	0.0830446	122.8	8
2019-03-29	28450	0.671946	0.125	0	0.125	29.0176	-80.7754	18.0465	32.2912	132.882	0	0.125	0.555	237.455	-19	0.0901127	123.86	8
2019-03-29	28890	0.651042	0	0	0	29.0174	-80.7669	18.085	32.2975	132.341	0	0	0.46	232.13	-18	0.0971064	122.4	4
2019-03-29	29332	0.631944	0	0	0	29.0173	-80.76	18.0413	32.3257	133.711	0	0	0.325714	257.783	-18	0.102816	121.366	7
2019-03-29	29772	0.611111	0	0	0	29.0173	-80.7522	18.0346	32.33	133.653	0.6	0	0.53	235.726	-17.2	0.109287	118.92	5
2019-03-29	30214	0.590278	0	0	0	29.0172	-80.7446	18.037	32.3343	132.921	0	0	0.428571	251.203	-17	0.115503	123.126	7
2019-03-29	30654	0.572917	0	0	0	29.0171	-80.7378	18.043	32.35	132.215	0	0	0.533333	245.537	-17.3333	0.121186	124.333	3
2019-03-29	31096	0.557292	0	0	0	29.017	-80.7304	18.0553	32.335	132.179	0	0	0.566667	253.827	-18.5	0.127262	123.76	6
2019-03-29	31536	0.538535	0.6	0	0.6	29.0169	-80.7221	18.0786	32.322	133.022	0	0	0.488	252.266	-17	0.134111	125.312	5
2019-03-29	31978	0.517604	0.428571	0.285714	0.285714	29.0168	-80.7127	18.1057	32.3014	131.823	0	0	0.468571	252.233	-16.1429	0.141845	128.64	7
2019-03-29	32418	0.5	0	0	0	29.0168	-80.7054	18.1163	32.3033	131.174	0	0	0.553333	273.723	-18	0.147872	131.627	3
2019-03-29	32860	0.482801	0.285714	0	0.285714	29.0167	-80.6975	18.0893	32.3629	130.872	0	0	0.5	254.236	-17.8571	0.154413	138.326	7
2019-03-29	33300	0.465467	0.333333	0	0.333333	29.0165	-80.6896	18.0327	32.4367	132.571	0	0	0.456667	255.583	-16	0.160961	136.72	3
2019-03-29	33742	0.449653	0	0	0	29.0165	-80.6825	18.141	32.3283	133.806	0	0	0.675	242.715	-16	0.166802	140.253	6
2019-03-29	34183	0.432292	0	0	0	29.0163	-80.675	18.2992	32.3075	134.809	0	0	0.5425	254.432	-15.5	0.172948	145.95	4
2019-03-29	34624	0.415025	0.166667	0	0.166667	29.0163	-80.6668	18.2332	32.3317	131.042	0	0	0.581667	254.057	-20	0.179714	150.207	6
2019-03-29	35065	0.399306	0	0	0	29.0162	-80.6596	18.1483	32.3433	135.034	0	0.666667	0.63	259.67	-20	0.185707	151.68	3
2019-03-29	35506	0.385417	0	0	0	29.0161	-80.6529	18.1284	32.37	134.054	0.2	0	0.67	260.844	-20.6	0.191206	152.824	5
2019-03-29	35947	0.369792	0	0	0	29.016	-80.6436	18.1325	32.3925	132.709	0.25	0	0.6925	270.892	-18	0.198938	149.51	4
2019-03-29	36388	0.354167	0	0	0	29.0159	-80.6359	18.1958	32.384	135.884	0	0	0.732	271.364	-18.6	0.205238	149.56	5
2019-03-29	36829	0.340278	0	0	0	29.0158	-80.6287	18.2263	32.3967	131.926	0	0	0.833333	256.057	-19	0.211166	152.747	3
2019-03-29	37270	0.328125	0	0	0	29.0157	-80.621	18.3032	32.3775	136.112	0	0	0.805	263.29	-18.25	0.217565	150.13	4
2019-03-29	37711	0.314236	0	0	0	29.0156	-80.613	18.2305	32.42	134.376	0	0	0.8925	263.675	-18	0.224133	149.11	4
2019-03-29	38152	0.300347	0	0	0	29.0155	-80.605	18.359	32.2775	131.064	0	0	0.825	268.647	-18	0.230771	145.31	4
2019-03-29	38593	0.288194	0	0	0	29.0154	-80.5974	18.316	32.2533	135.115	0.666667	0	0.94	269.057	-18.3333	0.237018	144.04	3
2019-03-29	39034	0.276042	0	0	0	29.0153	-80.5892	18.2425	32.3025	133.355	0.25	0	0.875	266.268	-19.25	0.243797	140.86	4
2019-03-29	39475	0.262153	0	0	0	29.0152	-80.5813	18.1185	32.3725	130.438	0.75	0	0.9875	270.37	-20	0.250326	139.95	4
2019-03-29	39916	0.25	0	0	0	29.0151	-80.5734	18.1167	32.2767	133.502	1	0	1.05667	262.087	-20	0.256848	140.48	3
2019-03-29	40357	0.24015	1	1	0	29.015	-80.5672	18.1047	32.28	134.097	0	0	0.966667	265.303	-19.3333	0.261919	140.787	3
2019-03-29	40798	0.225808	0.2	0.2	0	29.0149	-80.5583	18.2542	32.192	134.457	0	0	1.04	265.584	-20	0.269293	141.992	5
2019-03-29	41239	0.214109	1	1	0	29.0148	-80.5494	18.3375	32.155	133.666	1	0	1.015	272.22	-20	0.276575	138.14	2
2019-03-29	41680	0.20505	0.333333	0.333333	0	29.0147	-80.5435	18.3837	32.1233	138.113	0.666667	0	1.07333	264.237	-21	0.281507	137.027	3
2019-03-29	42121	0.192708	0	0	0	29.0146	-80.5332	18.4567	32.125	134.723	0.5	0	1.14	257.8	-21	0.289972	135.48	4
2019-03-29	42562	0.178819	0	0	0	29.0145	-80.5263	18.4945	32.1375	136.182	0.25	0	1.045	266.557	-21.25	0.295701	138.18	4
2019-03-29	43003	0.170139	0	0	0	29.0144	-80.5193	18.533	32.14	134.55	0	0	1.07	261.95	-22	0.301417	137.72	1
2019-03-29	43444	0.164931	0	0	0	29.0144	-80.5142	18.5205	32.165	138.077	0	0	0.98	266.5	-21	0.305618	139.92	2
2019-03-29	43885	0.152778	0	0	0	29.0143	-80.5063	18.5406	32.168	133.177	0	0	1.044	268.934	-21	0.31219	137.32	5
2019-03-29	44326	0.137153	0	0	0	29.0141	-80.4959	18.5665	32.1725	132.698	0	0	0.9625	257.06	-22	0.320759	138.44	4
2019-03-29	44767	0.123264	0	0	0	29.014	-80.488	18.6237	32.23	136.669	0.5	0	0.8	259.25	-21	0.327245	133.16	4
2019-03-29	45208	0.109375	0	0	0	29.0142	-80.4802	18.6485	32.23	133.968	0.25	0	0.85	263.96	-20	0.333865	131.04	4
2019-03-29	45649	0.0954861	0	0	0	29.0141	-80.4721	18.6305	32.275	134.253	0.5	0	0.86	257.91	-21	0.340539	119.68	4
2019-03-29	46090	0.0815972	0	0	0	29.014	-80.4641	18.686	32.345	137.343	0.25	0	0.73	270.78	-23	0.347103	119.28	4
2019-03-29	46531	0.0677083	0	0	0	29.0139	-80.4567	18.7652	32.3975	137.568	0.25	0	0.66	257.85	-22	0.353212	113.96	4
2019-03-29	46972	0.0539612	0.25	0	0.25	29.0138	-80.45	18.7817	32.415	138.399	0.75	0	0.86	245.22	-23	0.358725	113.76	4
2019-03-29	47413	0.0329861	0	0	0	29.0137	-80.4405	18.8055	32.4562	138.469	0.75	0	0.635	256.305	-26	0.36658	102.18	8
2019-03-29	47854	0.0121528	0	0	0	29.0136	-80.431	18.984	32.5675	139.441	0.25	0	0.75	247.2	-26	0.374297	96.44	4
2019-03-30	27554	0.0538194	0	0	0	29.1259	-80.7914	18.3887	32.1717	137.943	0	0	0.403333	146.37	-16.6667	0.128532	115.013	6
2019-03-30	27555	0.0277778	0	0	0	29.119	-80.7935	18.3373	32.1511	135.39	0.111111	0	0.386667	307.123	-15.6667	0.122683	115.28	9
2019-03-30	27556	0.00868056	0	0	0	29.1145	-80.7932	18.2895	32.14	132.94	0	0	0.33	307.57	-16	0.120264	117	2
2019-03-30	27994	0.0711806	0	0	0	29.1272	-80.7834	18.415	32.1775	136.84	0	1	0.4525	79.305	-19.5	0.135648	116.96	4
2019-03-30	28436	0.0885417	0	0	0	29.1283	-80.776	18.4385	32.1483	137.307	0	1	0.341667	82.29	-20	0.142314	113.76	6
2019-03-30	28876	0.107639	0.2	0	0.2	29.1295	-80.7681	18.4406	32.166	137.282	0	1	0.318	73.998	-18.8	0.149417	116.088	5
2019-03-30	29317	0.125	0	0	0	29.1306	-80.7608	18.4427	32.15	136.141	0	1	0.323333	76.2	-19	0.156121	114.827	3
2019-03-30	29318	0.118056	0	0	0	29.1302	-80.7632	18.443	32.15	137.199	0	1	0.33	72.12	-18	0.153913	115.96	1
2019-03-30	29758	0.140625	0.166667	0	0.166667	29.1316	-80.7537	18.3923	32.1167	135.718	0.166667	0.833333	0.331667	69.0733	-19	0.16266	113.96	6
2019-03-30	30199	0.163194	0	0	0	29.133	-80.7448	18.3324	32.09	134.321	0	0	0.29	63.6929	-19.5714	0.170955	112.411	7
2019-03-30	30639	0.1875	0	0	0	29.1345	-80.7348	18.236	32.07	132.691	1	0	0.32	60.26	-20	0.180343	109.76	1
2019-03-30	30640	0.180556	0.333333	0	0.333333	29.134	-80.738	18.2793	32.0733	133.158	0	0	0.28	61.0567	-20	0.177341	109.893	3
2019-03-30	31081	0.201389	0.285714	0.142857	0.142857	29.1353	-80.7292	18.2847	32.0643	132.83	0.285714	0	0.317143	59.9414	-20.8571	0.18563	110.263	7
2019-03-30	31521	0.223958	0.5	0.5	0.166667	29.1366	-80.7205	18.3513	32.0467	133.025	0	0	0.288333	64.53	-21	0.193948	110.873	6
2019-03-30	31963	0.241319	0	0	0	29.1376	-80.7136	18.3645	32.045	134.402	0	0	0.265	57.9775	-20	0.200476	110.66	4
2019-03-30	32403	0.260417	0.142857	0	0.142857	29.1386	-80.7064	18.3741	32.0357	134.847	0	0	0.312857	60.7257	-20	0.207433	110.674	7
2019-03-30	32844	0.282986	0.5	0.166667	0.5	29.1399	-80.6977	18.3843	32.04	133.203	0	0	0.311667	57.76	-20.3333	0.215732	109.513	6
2019-03-30	33285	0.302083	0	0	0	29.141	-80.6905	18.4032	32.078	133.573	0	0	0.29	58.082	-21.8	0.222646	110.688	5
2019-03-30	33726	0.321181	0.666667	0	0.666667	29.142	-80.6836	18.4173	32.1383	132.817	0	0	0.361667	57.5733	-22.5	0.229373	114.12	6
2019-03-30	34166	0.342014	0.166667	0	0.166667	29.1432	-80.6752	18.4115	32.175	132.401	0	0	0.393333	66.475	-22.5	0.237451	119.213	6
2019-03-30	34608	0.361111	0	0	0	29.1444	-80.6676	18.4992	32.186	133.348	0	0	0.43	62.604	-21.6	0.244753	129.656	5
2019-03-30	35048	0.380208	0	0	0	29.1456	-80.6595	18.5387	32.2167	131.088	0	0	0.431667	66.8033	-21.8333	0.252546	135.053	6
2019-03-30	35489	0.397569	0	0	0	29.1468	-80.6513	18.4912	32.295	131.174	0	0.75	0.4875	63.305	-24	0.260349	137.19	4
2019-03-30	35930	0.414931	0	0	0	29.1478	-80.6443	18.5027	32.29	131.016	0.666667	0	0.496667	61.935	-24.6667	0.267149	133.58	6
2019-03-30	36371	0.432292	0	0	0	29.149	-80.636	18.6502	32.265	130.725	0.75	0	0.535	65.1975	-25	0.275098	129.76	4
2019-03-30	36811	0.451389	0	0	0	29.1504	-80.6264	18.766	32.3	131.564	1	0	0.55	68.59	-25	0.284332	132.76	1
2019-03-30	36812	0.444444	0.333333	0	0.333333	29.1498	-80.6303	18.757	32.2833	130.827	1	0	0.563333	67.0767	-26	0.280577	124.32	3
2019-03-30	37253	0.461806	0	0	0	29.1511	-80.6217	18.6836	32.3	131.725	1	0	0.584	66.674	-26	0.288923	130.528	5
2019-03-30	37693	0.479167	0	0	0	29.1524	-80.6126	18.6184	32.318	131.852	0	0	0.608	67.79	-25.8	0.297738	122.384	5
2019-03-30	38135	0.493056	0.333333	0	0.333333	29.1534	-80.6059	18.649	32.32	131.942	0.666667	0	0.586667	69	-25	0.304229	130.467	3
2019-03-30	38575	0.505208	0	0	0	29.1544	-80.5993	18.6875	32.3175	131.82	0	0	0.63	68.55	-25	0.310599	121.32	4
2019-03-30	39016	0.520833	0.2	0	0.2	29.1557	-80.5905	18.7138	32.314	131.118	0	0	0.688	71.452	-25	0.31914	119.52	5
2019-03-30	39457	0.538194	0	0	0	29.1569	-80.5824	18.751	32.342	129.799	0	0	0.614	73.268	-25.6	0.327095	123.032	5
2019-03-30	39898	0.553819	0.25	0	0.25	29.1581	-80.5739	18.8062	32.325	128.249	0	0	0.62	75.96	-26	0.335394	120.36	4
2019-03-30	40338	0.567708	0	0	0	29.1592	-80.5666	18.8755	32.3025	128.759	0	0	0.6	72.47	-27	0.342388	116	4
2019-03-30	40780	0.581597	0	0	0	29.1602	-80.5594	18.9633	32.285	129.563	0	0	0.61	77.77	-26	0.348972	113.84	4
2019-03-30	41220	0.602431	0.125	0	0.125	29.1617	-80.5495	18.92	32.2925	130.998	0	0	0.505	75.32	-26.5	0.358065	112.28	8
2019-03-30	41661	0.623264	0	0	0	29.163	-80.5403	18.9095	32.305	132.576	0	0	0.35	85.1	-27	0.366415	109.6	4
2019-03-30	42102	0.637153	0.25	0	0.25	29.1639	-80.5348	18.9345	32.3125	132.439	0	0	0.3	60.02	-28	0.371504	107.04	4
2019-03-30	42543	0.657986	0.125	0	0.125	29.165	-80.5274	18.9309	32.3462	133.196	0.125	0	0.22	52.02	-27.5	0.378208	109.06	8
2019-03-30	42983	0.685764	0.25	0	0.25	29.1661	-80.5194	19.0279	32.385	131.957	0.125	0	0.11	13.285	-26.5	0.385554	108.96	8
2019-03-30	43425	0.720486	0.25	0	0.25	29.1673	-80.5118	19.1332	32.4142	132.19	0	0	0.153333	319.68	-26	0.392473	105.6	12
2019-03-30	43865	0.776042	0.15	0	0.15	29.1686	-80.503	19.2167	32.386	135.452	0.4	0.65	0.226	306.144	-27.6	0.400566	107.072	20
2019-03-30	44306	0.838542	0.25	0	0.25	29.1698	-80.4952	19.2655	32.4662	138.644	0.75	0.25	0.325	319.41	-28	0.407676	103.72	8
2019-03-30	44307	0.817708	0.5	0	0.5	29.1694	-80.4976	19.2163	32.3925	135.172	1	0	0.3	315	-28	0.40554	106.8	4
2019-03-30	44747	0.901042	0.142857	0.107143	0.0357143	29.1707	-80.4891	19.5985	32.5586	136.947	0.464286	0.214286	0.308571	316.181	-28.4286	0.413301	102.326	28
2019-03-30	45188	0.970486	0	0	0	29.1719	-80.4804	20.3217	32.7758	134.826	0.666667	0	0.233333	315.05	-30	0.421243	100.267	12
2019-03-30	45629	0.994792	0	0	0	29.1727	-80.475	20.8695	32.785	134.182	0	0	0.2	348.69	-30	0.426092	100.2	2
2019-03-31	45629	0.0121528	0	0	0	29.1731	-80.4723	20.9107	32.8075	133.5	0.75	0	0.14	355.91	-30	0.42856	100.08	4
2019-03-31	46070	0.0399306	0.25	0.25	0	29.174	-80.466	21.0097	32.9175	133.338	0.5	0	0.186667	27.92	-30.6667	0.43433	96.5467	12
2019-03-31	46510	0.0746528	0	0	0	29.1754	-80.4567	21.4032	32.98	134.095	0.625	0	0.285	36.895	-30	0.44286	95.92	8
2019-03-31	46952	0.102431	0.5	0.5	0	29.1766	-80.4488	21.5822	32.95	134.094	0.125	0	0.225	41.41	-30	0.450091	93.98	8
2019-03-31	47392	0.130208	0.25	0.25	0.125	29.1777	-80.4415	21.6636	32.935	133.617	0.75	0	0.285	27.925	-30	0.456757	94.66	8
2019-03-31	47833	0.157986	0	0	0	29.1787	-80.4346	21.5907	32.905	135.811	1	0	0.205	15.735	-29.5	0.463037	94.84	8
2019-03-31	48274	0.185764	0.125	0	0.125	29.1797	-80.4276	21.5619	32.8737	133.635	0.875	0	0.24	22.73	-30	0.469465	84.36	8
2019-03-31	48715	0.215278	0	0	0	29.1809	-80.4197	21.5074	33.32	135.165	0.666667	0	0.278889	18.8189	-29.8889	0.476675	82.8578	9
2019-03-31	49155	0.255208	0	0	0	29.1822	-80.4104	22.0336	33.5725	136.017	0.375	0.125	0.265	3.145	-29	0.485138	86.18	8
2019-03-31	49597	0.296875	0.0625	0	0.0625	29.1834	-80.403	22.7526	33.6	132.274	0.3125	0.0625	0.2975	330.2	-29.5	0.491952	78.09	16
2019-03-31	50037	0.352431	0.0625	0.0625	0	29.1847	-80.3941	22.8066	34.1275	132.579	0	0.8125	0.3025	343.545	-30.75	0.500123	74.44	16
2019-03-31	50478	0.387153	0	0	0	29.1858	-80.3866	23.142	34.48	133.347	0	0.5	0.29	9.78	-31	0.506948	76.8	4
2019-03-31	50919	0.407986	0	0	0	29.1866	-80.381	24.0292	34.6212	129.598	0	0	0.275	16.78	-32	0.511983	76.74	8
2019-03-31	51360	0.435764	0	0	0	29.188	-80.3711	24.3854	34.7125	130.226	0	0	0.415	50.915	-33	0.521033	78.96	8
2019-03-31	51800	0.456597	0	0	0	29.1893	-80.3624	24.7197	34.7425	130.278	0	0	0.47	57.99	-34	0.528956	69.76	4
2019-03-31	52242	0.470486	0	0	0	29.1902	-80.356	24.809	34.7675	129.737	0	0	0.51	70.5	-34	0.534816	56.64	4
2019-03-31	52682	0.484375	0	0	0	29.1912	-80.3493	24.9442	34.765	130.921	0	0	0.6	66.43	-35	0.540956	58.56	4
2019-03-31	53124	0.498264	0	0	0	29.1922	-80.3426	25.1485	34.7725	130.486	0	0	0.65	59.49	-35	0.547115	54.28	4
2019-03-31	53564	0.512153	0	0	0	29.1933	-80.3352	25.1975	34.7825	129.784	0	0	0.67	69.15	-35	0.553807	60.32	4
2019-03-31	54005	0.526042	0	0	0	29.1944	-80.3273	25.2847	34.79	130.605	0	0.25	0.77	74.16	-36	0.560995	57.24	4
2019-03-31	54446	0.539931	0	0	0	29.1957	-80.3188	25.3335	34.78	127.556	0	0	0.85	71.57	-38	0.568766	58.8	4
2019-03-31	54887	0.553819	0	0	0	29.197	-80.3098	25.2635	34.795	127.867	0	0	0.93	72.54	-40	0.577038	55.2	4
2019-03-31	55327	0.567708	0	0	0	29.1983	-80.3007	25.3027	34.7975	126.289	0	0	0.91	76.72	-43	0.585347	53.92	4
2019-03-31	55769	0.581597	0	0	0	29.1997	-80.2914	25.134	34.8025	130.077	0	0	0.97	78.69	-46	0.593822	48.76	4
2019-03-31	56209	0.595486	0	0	0	29.2009	-80.2829	25.0375	34.81	126.568	0	0	0.84	78.96	-46	0.601542	46.6	4
2019-03-31	57091	0.609375	0	0	0	29.2022	-80.2743	24.9077	34.825	128.867	0	0.25	0.87	76.76	-48	0.60944	40.76	4
2019-03-31	57532	0.623264	0	0	0	29.2034	-80.2658	24.84	34.83	129.471	0	0	0.86	78.56	-49	0.6172	36.68	4
2019-03-31	57973	0.637153	0	0	0	29.2047	-80.2574	24.765	34.8375	129.58	0	0	0.84	74.15	-50	0.624851	31.32	4
2019-03-31	58414	0.651042	0	0	0	29.2059	-80.2488	24.7587	34.825	130.437	0	0	0.88	76.91	-52	0.632766	34	4
2019-03-31	58854	0.664931	0	0	0	29.2071	-80.2412	24.7155	34.8325	129.89	0	0	0.71	72.84	-54	0.639669	34.44	4
2019-03-31	59296	0.678819	0	0	0	29.2081	-80.2342	24.7067	34.85	129.434	0	0	0.65	70.17	-56	0.646089	33.32	4
2019-03-31	59736	0.699653	0	0	0	29.2096	-80.2243	24.665	34.8512	127.366	0	0	0.56	74.405	-63	0.655144	28.74	8
2019-03-31	60177	0.720486	0	0	0	29.2109	-80.215	24.56	34.865	125.017	0	0	0.51	77.59	-69	0.663582	23.16	4
2019-03-31	60618	0.734375	0	0	0	29.2117	-80.2095	24.6197	34.8775	125.261	0	0	0.41	80.07	-71	0.668649	26.2	4
2019-03-31	61059	0.755208	0	0	0	29.2128	-80.202	24.6856	34.88	127.099	0	0	0.325	78.865	-73	0.675486	26.3	8
2019-03-31	61499	0.782986	0	0	0	29.214	-80.1934	24.766	34.8937	126.607	0	0	0.195	83.625	-74	0.683301	25.76	8
2019-03-31	61935	0.995486	0	0	0	29.2603	-80.1837	24.9955	34.915	126.457	0	0	1	356.57	-82	0.717082	30.96	2
2019-03-31	61936	0.985069	0.25	0.25	0	29.2548	-80.1859	24.9777	34.9125	127.468	0	0	1.31	354.29	-81	0.712209	30.96	4
2019-03-31	61937	0.971181	0	0	0	29.2477	-80.1875	24.9905	34.9175	129.61	0	0	1.29	348.34	-78	0.706899	32.12	4
2019-03-31	61938	0.957292	0	0	0	29.2394	-80.188	25.008	34.9175	130.592	0	0	1.36	344.23	-78	0.701947	27.76	4
2019-03-31	61939	0.943056	0	0	0	29.2314	-80.1876	25.001	34.915	129.082	0	0	1.23	336.99	-77	0.697793	30.96	4
2019-03-31	61940	0.921875	0.25	0	0.25	29.2209	-80.1857	25.1131	34.9112	130.964	0	0	0.605	329.775	-76.5	0.693573	29.96	8
2019-03-31	61941	0.852431	0.09375	0	0.09375	29.2156	-80.1853	24.9792	34.9047	130.426	0	0	0.26125	234.094	-75.875	0.69092	27.955	32
2019-04-01	41194	0.988542	0.166667	0.166667	0	29.3653	-80.5492	19.9085	32.2417	134.175	0.5	0	0.46	211.273	-31	0.458973	79.76	6
2019-04-01	41635	0.971181	0.5	0.5	0	29.3664	-80.5432	19.9897	32.2775	134.219	0.25	0	0.37	231.58	-31	0.46448	79.56	4
2019-04-01	42076	0.950347	0.625	0.625	0.125	29.3679	-80.5354	20.16	32.3325	134.127	0.75	0	0.49	230.985	-30.5	0.471572	78.64	8
2019-04-01	42517	0.929514	0.5	0.5	0	29.3695	-80.5272	20.328	32.38	134.311	0.5	0	0.6	231.04	-30	0.479178	78.12	4
2019-04-01	42957	0.915625	0.75	0.75	0	29.3706	-80.5212	20.4225	32.4725	133.496	0.5	0	0.66	232.43	-29	0.484669	76.08	4
2019-04-01	43399	0.901736	0.75	0.75	0.5	29.3718	-80.5147	20.4895	32.5875	133.611	0.25	0	0.62	240.14	-29	0.490664	79.12	4
2019-04-01	43839	0.880903	0.25	0.25	0	29.3737	-80.5047	20.5887	32.65	135.465	0.875	0	0.62	247.48	-27.5	0.499905	78.16	8
2019-04-01	44280	0.860069	0.75	0.75	0.25	29.3756	-80.4942	20.6097	32.735	137.253	0.75	0	0.8	237.69	-27	0.509646	81.88	4
2019-04-01	44721	0.846181	0.5	0.5	0.25	29.3771	-80.4866	20.7377	32.785	138.071	1	0	0.62	255.96	-29	0.516765	83.44	4
2019-04-01	45162	0.832292	0	0	0	29.3784	-80.4795	20.8232	32.85	136.567	0.75	0	0.76	238.39	-29	0.523407	73.68	4
2019-04-01	45602	0.818403	0	0	0	29.3798	-80.4721	20.934	32.8925	133.787	1	0	0.73	250.08	-30	0.530242	78.12	4
2019-04-01	46044	0.804514	0	0	0	29.3812	-80.4648	20.9747	32.93	133.033	1	0	0.78	248.06	-30	0.537179	78.8	4
2019-04-01	46484	0.790625	0	0	0	29.3826	-80.4573	21.0337	32.96	134.897	0	0	0.79	249.27	-29	0.544229	77.08	4
2019-04-01	46925	0.776736	0	0	0	29.384	-80.4499	21.1255	32.98	132.852	0	0	0.91	242.59	-29	0.55119	79.2	4
2019-04-01	47365	0.762847	0	0	0	29.3854	-80.4423	21.2547	32.9925	130.049	0	0	0.88	241.39	-29	0.558364	82.52	4
2019-04-01	47807	0.748958	0	0	0	29.3868	-80.435	21.3927	33.005	129.435	0	0	0.9	236.84	-29	0.565274	71.64	4
2019-04-01	48247	0.735069	0	0	0	29.3881	-80.4278	21.5127	33.015	129.406	0	0	0.63	249.55	-30	0.572127	72.56	4
2019-04-01	48688	0.721181	0	0	0	29.3894	-80.4211	21.6055	33.0525	129.948	0	0	0.56	246.67	-30	0.578515	67.32	4
2019-04-01	49129	0.700347	0	0	0	29.3912	-80.4115	21.7757	33.0775	129.835	0	0	0.69	234.1	-30	0.587606	63.28	8
2019-04-01	49570	0.679514	0.5	0	0.5	29.3931	-80.4013	21.772	33.13	129.277	0	0	0.68	232.79	-33	0.597332	60.44	4
2019-04-01	50010	0.665625	0	0	0	29.3944	-80.3946	21.6832	33.19	128.878	0	0	0.55	239.22	-34	0.60376	60.04	4
2019-04-01	50452	0.651736	0	0	0	29.3956	-80.3882	21.6422	33.2275	129.678	0	0	0.68	238.17	-35	0.609925	56.28	4
2019-04-01	50892	0.637847	0	0	0	29.3969	-80.3813	21.6242	33.29	130.156	0	0	0.63	245.48	-36	0.616528	50.68	4
2019-04-01	51333	0.623958	0.5	0	0.5	29.3982	-80.3742	21.5832	33.32	132.659	0	0	0.68	237.01	-39	0.623321	48.96	4
2019-04-01	51774	0.610069	0	0	0	29.3995	-80.3673	21.4845	33.4	131.738	0	0	0.72	236.98	-40	0.629936	46.16	4
2019-04-01	52215	0.589236	0	0	0	29.4015	-80.3566	21.256	33.4012	138.231	0	0.5	0.71	246.37	-41.5	0.640256	34.52	8
2019-04-01	52655	0.568403	0	0	0	29.4036	-80.3455	21.091	33.3325	133.452	0	0	0.7	248.96	-43	0.650968	32.28	4
2019-04-01	53096	0.554514	0	0	0	29.405	-80.3381	21.1935	33.31	131.738	0	0	0.8	244.08	-43	0.658124	37.12	4
2019-04-01	53537	0.540625	0.5	0.5	0.5	29.4065	-80.3303	21.3182	33.305	130.775	0	0	0.83	250.25	-44	0.665693	34.28	4
2019-04-01	53978	0.526736	0.75	0.5	0.75	29.4081	-80.3222	21.542	33.26	129.683	0	0	0.89	256.43	-46	0.673558	32.16	4
2019-04-01	54860	0.512847	0	0	0	29.4097	-80.3136	21.7912	33.2225	127.132	0	0	0.94	255.82	-46	0.681915	29.56	4
2019-04-01	55300	0.498958	1	1	0.5	29.4114	-80.3047	22.1035	33.165	130.198	0	0	1.03	257.71	-46	0.690505	30.44	4
2019-04-01	55741	0.485069	0.25	0	0.25	29.4132	-80.2952	22.3087	33.1325	131.754	0	0	1.2	257.94	-49	0.699776	33.32	4
2019-04-01	56182	0.471181	0	0	0	29.4152	-80.2847	22.3737	33.1025	129.003	0	0	1.23	259.24	-50	0.710025	33.76	4
2019-04-01	56623	0.457292	0	0	0	29.4172	-80.2739	22.4865	33.1625	130.291	0	0	1.19	252.93	-55	0.720496	36.84	4
2019-04-01	57505	0.443403	0	0	0	29.4191	-80.2635	22.759	33.235	129.287	0	0	1.13	259.79	-59	0.730629	32.48	4
2019-04-01	57945	0.429514	0	0	0	29.4211	-80.2535	22.9375	33.345	130.1	0	0	1.1	262.68	-67	0.740461	33.2	4
2019-04-01	58386	0.415625	0	0	0	29.4229	-80.2436	23.2265	33.49	131.289	0	0	1.11	263.77	-72	0.749968	34.16	4
2019-04-01	59268	0.401736	0	0	0	29.4248	-80.2339	23.781	33.7025	135.607	0	0	1.02	268.32	-73	0.759354	32.2	4
2019-04-01	59708	0.387847	0	0	0	29.4265	-80.2247	24.2593	33.805	129.683	0	0	1.04	262.81	-73	0.768202	33.92	4
2019-04-01	60149	0.373958	0	0	0	29.4292	-80.2158	24.5782	33.8325	129.403	0	0	1.03	262.18	-80	0.777215	30.56	4
2019-04-01	60589	0.360069	0.25	0	0.25	29.4325	-80.2081	24.7142	33.9425	132.765	0	0	0.96	263.99	-88	0.785542	35.16	4
2019-04-01	61031	0.346181	0	0	0	29.4356	-80.2007	24.8492	34.095	132	0	0.25	0.99	268.84	-94	0.79349	32.76	4
2019-04-01	61471	0.332292	0	0	0	29.4383	-80.1934	24.9578	34.1825	136.435	0	1	0.86	271.33	-106	0.801186	36	4
2019-04-01	61912	0.318403	0	0	0	29.4405	-80.1862	25.0042	34.3325	138.839	0	0.75	0.84	276.87	-115	0.808542	31.28	4
2019-04-01	61929	0.0684028	0	0	0	29.3066	-80.18	24.9375	34.93	130.355	0	0	1.67	354.84	-88	0.745779	33.56	4
2019-04-01	61932	0.040625	0	0	0	29.2847	-80.182	24.9882	34.9325	129.48	0	0	1.65	349.51	-85	0.731972	28.44	4
2019-04-01	61933	0.0267361	0	0	0	29.2739	-80.1823	25.0425	34.9275	129.901	0	0	1.58	350.9	-84	0.72578	32.44	4
2019-04-01	61935	0.0128472	0	0	0	29.2635	-80.1829	25.0342	34.9175	128.506	0	0	0.83	347.47	-83	0.719485	34.76	4
2019-04-01	62352	0.297569	0	0	0	29.443	-80.1757	25.0654	34.715	130.91	0.125	0	0.82	285.185	-131	0.818934	38.26	8
2019-04-01	62367	0.0961806	0	0	0	29.3286	-80.1758	24.914	34.9425	130.895	0	0	1.68	358.98	-97	0.761572	29.16	4
2019-04-01	62368	0.0822917	0	0	0	29.3176	-80.178	24.9272	34.94	132.499	0	0.25	1.67	358.29	-95	0.753572	31.36	4
2019-04-01	62371	0.0545139	0	0	0	29.2956	-80.1814	24.9482	34.92	127.623	0	0	1.66	351.33	-87	0.73858	35.92	4
2019-04-01	62804	0.137847	0.25	0	0.25	29.362	-80.1661	24.8915	34.97	128.687	0	0	1.76	6.52	-122	0.788133	33.04	4
2019-04-01	62805	0.123958	0.25	0	0.25	29.3506	-80.1697	24.9045	34.965	129.271	0	0	1.76	4.57	-115	0.778794	28.76	4
2019-04-01	62807	0.110069	0	0	0	29.3394	-80.1731	24.9085	34.9525	129.164	0	0	1.64	1.75	-105	0.769781	29.48	4
2019-04-01	63234	0.269792	0	0	0	29.445	-80.1631	25.1312	34.9725	132.065	0	0	0.82	301.52	-153	0.830964	33.48	8
2019-04-01	63243	0.151736	0	0	0	29.373	-80.1617	24.8715	34.98	128.184	0	0	1.75	9.89	-130	0.797923	31.16	4
2019-04-01	63675	0.248958	0	0	0	29.4448	-80.1544	25.092	35.025	132.315	0	0	0.94	320.58	-167	0.838479	27	4
2019-04-01	63680	0.193403	0	0	0	29.408	-80.153	24.9468	35.0125	128.952	0	0	1.87	2.76	-156	0.82293	28.12	4
2019-04-01	63682	0.179514	0.25	0	0.25	29.3956	-80.1555	24.9112	35.0075	132.201	0	0	1.75	2.29	-143	0.815135	33.2	4
2019-04-01	63683	0.165625	0	0	0	29.3839	-80.158	24.8777	34.98	129.6	0	0	1.62	9.58	-140	0.807043	28.92	4
2019-04-01	64116	0.235069	0.25	0	0.25	29.4431	-80.1492	25.009	35.0425	131.026	0	0	1.68	356.25	-212	0.842341	30.96	4
2019-04-01	64117	0.221181	0.25	0	0.25	29.4362	-80.147	24.9537	35.035	128.933	0	0	2.22	3.88	-202	0.840942	30	4
2019-04-01	64119	0.207292	0	0	0	29.4218	-80.1501	24.9363	35.0175	129.817	0	0	2.07	5.27	-169	0.831665	31.4	4
2019-04-02	20035	0.995486	0	0	0	29.2954	-80.9239	18.1935	31.015	132.265	0	0	0.89	246.04	-16	0.100773	113.2	2
2019-04-02	20476	0.985069	0.25	0	0.25	29.296	-80.9175	18.1997	30.99	132.2	0	0	0.86	245.245	-16.5	0.106697	113.2	4
2019-04-02	20917	0.971181	0	0	0	29.298	-80.9074	18.207	30.98	132.054	0	0	0.9425	255.762	-18	0.116571	111.64	4
2019-04-02	21358	0.955556	0.4	0.2	0.2	29.2996	-80.8986	18.217	30.906	132.586	0	0	0.84	248.812	-18	0.125141	105.792	5
2019-04-02	21798	0.941667	0	0	0	29.3009	-80.8917	18.2137	30.8733	132.724	0.333333	0	1.06	248.88	-19	0.131951	106.667	3
2019-04-02	22680	0.929514	0	0	0	29.3029	-80.8812	18.2575	30.8575	133.388	0	0	1.06	252.42	-18	0.142185	106.24	4
2019-04-02	23121	0.913889	0.2	0	0.2	29.3047	-80.8713	18.3112	30.87	134.441	0	0	1.162	246.658	-17	0.151852	105.968	5
2019-04-02	23562	0.9	0	0	0	29.3065	-80.8621	18.3563	30.8267	134.285	0.333333	0	1.14333	255.353	-17	0.160764	99.4533	3
2019-04-02	24003	0.887847	0	0	0	29.3078	-80.8537	18.4247	30.8075	134.723	0	0	1.0675	256.45	-16.25	0.168837	101.92	4
2019-04-02	24885	0.870486	0.333333	0.166667	0.166667	29.3083	-80.8411	18.4093	30.82	133.232	0	0	1.08	261.5	-18.3333	0.18022	103.453	6
2019-04-02	25325	0.856597	0	0	0	29.308	-80.833	18.43	30.835	132.782	0	0	1.16	252.5	-20	0.187268	103.4	2
2019-04-02	25767	0.846181	0	0	0	29.3078	-80.8238	18.4255	30.8225	136.045	0	0	0.9	248.55	-21	0.19535	104	4
2019-04-02	26207	0.832292	0	0	0	29.3082	-80.8156	18.338	30.8725	136.298	0.5	0	0.8	247.93	-21	0.202776	105.44	4
2019-04-02	26649	0.818403	0	0	0	29.3083	-80.808	18.289	30.9025	134.987	0.25	0	0.72	235.2	-22	0.209469	103.44	4
2019-04-02	27089	0.797569	0	0	0	29.3095	-80.7985	18.3017	30.91	133.879	0.25	0	0.565	222.345	-23.5	0.218467	109.42	8
2019-04-02	27530	0.776736	0	0	0	29.3113	-80.7903	18.4083	30.9125	133.348	0	0	0.4	211.7	-25	0.226606	108.48	4
2019-04-02	27971	0.755903	0	0	0	29.3127	-80.7838	18.4377	31.0512	132.811	0.125	0	0.495	186.925	-24	0.233022	111.68	8
2019-04-02	28412	0.728125	0	0	0	29.3161	-80.7772	18.5407	31.2475	134.088	0	0	0.535	185.865	-22.5	0.240464	120.16	8
2019-04-02	28852	0.693403	0.0833333	0.0833333	0.0833333	29.3205	-80.7696	18.6878	31.4025	133.423	0.0833333	0	0.3875	174.403	-23.25	0.249185	104.053	12
2019-04-02	29293	0.651736	0.166667	0	0.166667	29.3234	-80.7613	18.5679	31.4983	134.438	0	0	0.449167	183.623	-23.6667	0.257869	105.897	12
2019-04-02	29733	0.613542	0.3	0	0.3	29.3258	-80.7529	18.6211	31.681	135.01	0	0	0.295	196.187	-23.2	0.266491	103.816	10
2019-04-02	30174	0.582292	0	0	0	29.3275	-80.7447	18.5617	31.7537	133.048	0.125	0	0.46625	195.961	-24	0.274508	91.9362	8
2019-04-02	30615	0.55625	0.142857	0	0.142857	29.3297	-80.7376	18.6369	31.8071	131.937	0.142857	0	0.408571	194.297	-24	0.281794	103.811	7
2019-04-02	31056	0.528472	0	0	0	29.3312	-80.7304	18.6946	31.8478	131.299	0	0	0.386667	222.719	-24.4444	0.288839	102.124	9
2019-04-02	31496	0.502431	0	0	0	29.333	-80.721	18.6927	31.8867	130.636	0	0	0.541667	238.438	-24.5	0.298058	100.293	6
2019-04-02	31937	0.483333	0	0	0	29.3345	-80.713	18.6773	31.8833	130.706	0	0	0.59	237.173	-23	0.305847	103.333	3
2019-04-02	31938	0.490278	0	0	0	29.3338	-80.7165	18.694	31.89	131.737	0	0	0.46	240.1	-23	0.302429	99.8	1
2019-04-02	32378	0.467708	0.166667	0	0.166667	29.3357	-80.7065	18.6672	31.9217	130.666	0	0	0.63	232.902	-23.6667	0.312118	101.707	6
2019-04-02	32819	0.448611	0	0	0	29.3373	-80.6979	18.6242	31.984	131.617	0	0	0.702	234.762	-24.8	0.320516	100.44	5
2019-04-02	33259	0.43125	0	0	0	29.3389	-80.6894	18.6252	31.97	132.69	0.2	0	0.688	247.394	-26	0.328818	100.232	5
2019-04-02	33701	0.415625	0	0	0	29.3397	-80.6812	18.8207	32	137.188	0.75	0	0.6375	257.12	-26	0.336385	98.84	4
2019-04-02	34141	0.4	0.2	0	0.2	29.3392	-80.6749	19.0768	32.048	130.98	0	0	0.702	255.406	-26	0.341793	102.08	5
2019-04-02	34583	0.382639	0.4	0	0.4	29.3391	-80.666	18.947	32.066	131.051	0	0	0.712	246.456	-27.6	0.349571	100.032	5
2019-04-02	35023	0.370486	1	0	1	29.3393	-80.6609	18.981	32.105	132.184	0	0	0.82	239.48	-28	0.354163	98.72	2
2019-04-02	35465	0.356597	0.666667	0	0.666667	29.3398	-80.6531	18.9018	32.1167	130.391	0	0	0.755	246.373	-28	0.361379	102.3	6
2019-04-02	35905	0.340972	0	0	0	29.3404	-80.6466	18.8897	32.1467	130.09	0	0	0.863333	239.413	-28	0.367404	100.52	3
2019-04-02	36347	0.327083	0	0	0	29.3411	-80.6376	18.8438	32.178	130.247	0	0	0.654	237.628	-28.4	0.375462	98.832	5
2019-04-02	36787	0.307986	0.333333	0	0.333333	29.3421	-80.6299	18.798	32.1333	132.155	0	0	0.738333	230.545	-30	0.381932	100.893	6
2019-04-02	37228	0.287153	0	0	0	29.3439	-80.6198	18.9043	32.0983	133	0.166667	0	0.67	229.577	-30.5	0.390756	98.2533	6
2019-04-02	37669	0.269792	0.25	0	0.25	29.3452	-80.6135	18.998	32.165	133.031	0.5	0	0.6975	221.852	-30	0.396288	99.52	4
2019-04-02	38110	0.252431	0.166667	0.166667	0	29.347	-80.6068	18.9493	32.2117	133.031	0.666667	0	0.573333	207.7	-30.1667	0.40265	98.1533	6
2019-04-02	38550	0.228125	0.125	0.125	0	29.3502	-80.599	19.0537	32.2262	134.066	0.875	0	0.56	197.785	-30	0.410647	100.12	8
2019-04-02	38991	0.193403	0.333333	0.166667	0.333333	29.3532	-80.5906	19.0317	32.2742	134.718	0.666667	0	0.33	178.213	-30	0.419025	95.7067	12
2019-04-02	39431	0.144792	0	0	0	29.3571	-80.581	19.1186	32.2369	132.98	0.5625	0	0.46	178.792	-30	0.428905	90.51	16
2019-04-02	39872	0.0961806	0.25	0.25	0.0833333	29.3602	-80.5724	19.203	32.2808	133.082	0.25	0	0.39	174.07	-31	0.437577	86.44	12
2019-04-02	40312	0.0545139	0.5	0.5	0	29.3621	-80.5653	19.3807	32.19	133.556	0.75	0	0.37	175.96	-30	0.444347	89.13	4
2019-04-02	40313	0.0684028	0.25	0.25	0	29.3616	-80.5675	19.349	32.2125	133.593	0.25	0	0.39	180	-31	0.442261	92.28	4
2019-04-02	40754	0.0267361	0.0833333	0	0.0833333	29.3634	-80.5589	19.4512	32.1542	133.885	0.583333	0	0.433333	196.363	-31	0.450183	87.2667	12
2019-04-03	13844	0.547569	0	0	0	29.4264	-81.0326	18.1239	30.838	132.521	0	0	0.644	226.985	-19	0.0623475	110.84	10
2019-04-03	13845	0.539757	0	0	0	29.4214	-81.031	18.1139	30.8187	131.234	0	0	0.6425	269.324	-19	0.0616998	110.84	8
2019-04-03	14287	0.537897	0	0	0	29.4146	-81.0285	18.1239	30.82	131.782	0	0	0.647143	163.171	-19	0.0611279	110.84	7
2019-04-03	14288	0.536679	0.0909091	0	0.0909091	29.4086	-81.0262	18.1439	30.8218	131.961	0	0	0.718182	249.221	-19.6364	0.0606251	110.84	11
2019-04-03	14289	0.531944	0	0	0	29.401	-81.0234	18.1753	30.8122	131.411	0	0	0.756667	251.318	-19	0.0599655	105.862	9
2019-04-03	14290	0.448611	0	0	0	29.3929	-81.0206	18.222	30.74	132.336	0	0	0.62	311.1	-18	0.0590746	101.4	1
2019-04-03	14730	0.455556	0	0	0	29.3962	-81.0219	18.2123	30.82	132.002	0	0	0.633333	310.803	-19	0.0593537	102.387	3
2019-04-03	14731	0.547569	0	0	0	29.3883	-81.0187	18.1826	30.8286	132.531	0	0	0.768571	236.974	-18.8571	0.0588351	104.691	14
2019-04-03	14732	0.521528	0.444444	0	0.444444	29.3802	-81.0158	18.1459	30.7989	131.426	0.333333	0	0.703333	252.873	-19	0.0578064	101.556	9
2019-04-03	14733	0.401736	0	0	0	29.3744	-81.0138	18.1275	30.7175	133.964	0	0.25	0.655	315.942	-19	0.0568374	105.93	4
2019-04-03	15175	0.577662	0.0833333	0	0.0833333	29.369	-81.0115	18.1426	30.8675	131.239	0.25	0.0833333	0.751667	221.302	-19	0.0564345	105.25	12
2019-04-03	15176	0.499653	0	0	0	29.3608	-81.0086	18.1239	30.845	131.277	0.4	0	0.678	264.544	-19.2	0.0553094	106.776	10
2019-04-03	15177	0.530208	0	0	0	29.3537	-81.0059	18.1081	30.9025	131.422	0.5	0	0.625	246.702	-19.625	0.0544071	108.255	8
2019-04-03	15618	0.530208	0	0	0	29.3479	-81.0038	18.1155	30.93	131.206	0.5	0	0.6625	248.233	-19.25	0.053674	110.985	8
2019-04-03	15619	0.471023	0.0909091	0	0.0909091	29.3416	-81.0015	18.1379	30.9318	133.767	0.363636	0	0.562727	260.216	-19.2727	0.0528468	113.927	11
2019-04-03	15620	0.478125	0	0	0	29.3347	-80.9989	18.159	30.969	131.807	0.4	0	0.518	254.205	-19.8	0.0519654	115.5	10
2019-04-03	16062	0.49375	0	0	0	29.3285	-80.9966	18.1569	31.0033	132.936	0.444444	0	0.512222	245.451	-19.3333	0.0511867	115.458	9
2019-04-03	16063	0.429514	0	0	0	29.3218	-80.9942	18.1974	31.0383	133.055	0.25	0	0.566667	267.963	-19	0.0502998	116.953	12
2019-04-03	16064	0.455208	0	0	0	29.3145	-80.9915	18.2135	30.972	134.772	0.4	0	0.489	255.039	-19	0.0493903	120.488	10
2019-04-03	16505	0.475617	0.444444	0.111111	0.333333	29.3085	-80.9893	18.2068	30.9433	134.935	0.444444	0	0.502222	244.584	-18.6667	0.0486094	119.187	9
2019-04-03	16506	0.353704	0.2	0.2	0.0666667	29.3024	-80.987	18.2068	30.964	133.948	0.266667	0	0.384667	237.21	-18.8667	0.0478069	117.859	15
2019-04-03	16507	0.763631	0.129032	0.0967742	0.0483871	29.2949	-80.9842	18.325	30.9898	132.593	0.645161	0	0.513871	224.068	-18	0.0469185	118.123	62
2019-04-03	16949	0.111806	0	0	0	29.2914	-80.9788	18.111	30.9486	132.975	0	0	0.611429	221.86	-18.4286	0.0500943	116.08	7
2019-04-03	17389	0.0909722	0	0	0	29.2924	-80.9712	18.0962	31.022	132.817	0	0	0.758	223.11	-19	0.0572852	111.144	5
2019-04-03	17831	0.0736111	0	0	0	29.2935	-80.9638	18.1088	31.07	132.488	0	0	0.722	232.232	-20	0.0644221	109.336	5
2019-04-03	18271	0.0545139	0	0	0	29.2944	-80.955	18.1323	31.095	132.031	0	0	0.713333	237.172	-18.6667	0.0726472	108.007	6
2019-04-03	18713	0.0388889	0	0	0	29.2949	-80.9476	18.1247	31.08	134.013	0	0	0.746667	247.78	-18	0.0794412	111.28	3
2019-04-03	19153	0.0232639	0	0	0	29.2951	-80.9395	18.1483	31.0483	132.931	0	0	0.755	253.038	-18	0.0867922	114.413	6
2019-04-03	19594	0.009375	0	0	0	29.2954	-80.932	18.184	31.04	133.923	0	0	0.75	260.575	-18	0.0935422	112.82	2
2019-04-04	16507	0.497038	0.170455	0.0416667	0.136364	29.2946	-80.984	18.4553	31.0812	131.766	0.0492424	0.0265152	0.584924	205.251	-18	0.0469038	144.082	264
2019-04-05	16507	0.499799	0.204947	0.106007	0.155477	29.295	-80.9842	18.567	31.516	133.26	0.268551	0.0282686	0.520565	274.77	-18	0.0469812	142.98	283
2019-04-06	16062	0.630903	0.125	0	0.125	29.3289	-80.9911	18.7855	31.8475	135.037	0	0.125	0.7	349.585	-19.5	0.0562857	109.92	8
2019-04-06	16063	0.610069	0	0	0	29.3215	-80.9924	18.7795	31.84	135.201	0	0	0.72	342.32	-19	0.0517885	111.44	4
2019-04-06	16064	0.589236	0.25	0	0.25	29.3135	-80.9925	18.7727	31.8287	135.111	0	0.25	0.51	315.605	-18.5	0.0479998	109.64	8
2019-04-06	16065	0.540625	0.1	0	0.1	29.3068	-80.9917	18.7598	31.8235	134.741	0	0.45	0.702	325.088	-18.4	0.0456998	107.728	20
2019-04-06	16500	0.700347	0	0	0	29.3493	-80.9836	18.8241	31.86	136.367	0	0	0.44	182.535	-19	0.0722265	109.18	8
2019-04-06	16501	0.672569	0.25	0	0.25	29.3417	-80.9864	18.8139	31.8662	135.316	0	0.25	0.545	358.945	-20	0.0663066	110.18	8
2019-04-06	16502	0.651736	0	0	0	29.3356	-80.9887	18.798	31.8575	134.537	0	0	0.63	355.46	-20	0.0614866	109.8	4
2019-04-06	16506	0.450347	0.125	0	0.125	29.3025	-80.9877	18.7412	31.7791	132.284	0	0	0.6925	321.339	-18.5	0.0472601	107.88	32
2019-04-06	16507	0.151736	0.0833333	0.0119048	0.0714286	29.295	-80.9838	18.7182	31.6708	132.343	0.47619	0	0.482976	280.034	-18.0952	0.0472329	107.88	84
2019-04-06	16939	0.790625	0.166667	0	0.166667	29.3686	-80.9758	18.8412	31.87	139.017	0	0	0.396667	235.48	-19.3333	0.0880642	108.96	12
2019-04-06	16940	0.755903	0	0	0	29.3622	-80.9789	18.8384	31.8825	138.264	0	0	0.315	354.3	-19	0.0824159	104.24	8
2019-04-06	16941	0.728125	0.25	0	0.25	29.3561	-80.9807	18.8281	31.8712	136.819	0	0.125	0.365	6.45	-19	0.0779917	108.5	8
2019-04-06	16948	0.346181	0.107143	0.0357143	0.0714286	29.299	-80.9809	18.73	31.7382	131.903	0	0	0.535	329.911	-19	0.0517229	107.88	28
2019-04-06	17379	0.832292	0.166667	0	0.166667	29.3697	-80.9709	18.8404	31.8583	140.092	0	0	0.29	324.303	-20	0.0929065	107.533	12
2019-04-06	17821	0.908681	0.125	0.125	0	29.3709	-80.9637	18.8454	32.0697	138.104	0.03125	0	0.4025	326.922	-20	0.0998764	109.155	32
2019-04-06	18261	0.981597	0.2	0.1	0.1	29.3747	-80.9582	18.8308	32.357	133.881	0.1	0	0.446	330.062	-19.8	0.10648	112.84	10
2019-04-07	18260	0.0336806	0.25	0	0.25	29.3779	-80.9536	18.9182	32.505	132.727	0.25	0.5	0.43	327.685	-19	0.111989	108.38	8
2019-04-07	18261	0.0128472	0.25	0	0.25	29.377	-80.9554	18.8937	32.385	130.506	0	0	0.47	335.06	-19	0.110032	113.44	4
2019-04-07	18702	0.0822917	0.05	0	0.05	29.3787	-80.9477	19.1318	32.469	131.893	0.6	0.1	0.362	332.958	-18.8	0.117645	112.384	20
2019-04-07	19142	0.130903	0	0	0	29.3788	-80.9401	19.254	32.2875	131.385	0.625	0	0.255	351.49	-17	0.124448	109.22	8
2019-04-07	19584	0.158681	0.25	0	0.25	29.3785	-80.9333	19.5092	32.7	130.694	0.5	0	0.15	46.795	-16.5	0.130394	110.2	8
2019-04-07	20024	0.182986	0.333333	0	0.333333	29.381	-80.9242	19.8545	32.7217	128.996	0.5	0	0.576667	43.0067	-14.6667	0.139605	114.973	6
2019-04-07	20465	0.203819	0	0	0	29.3812	-80.9169	19.865	32.6967	130.132	0.833333	0	0.336667	69.95	-15	0.146162	115.387	6
2019-04-07	20906	0.228125	0.125	0	0.125	29.3823	-80.9079	20.0771	32.6637	128.647	0.75	0	0.46	72.21	-17.5	0.154685	115.46	8
2019-04-07	21347	0.248958	0	0	0	29.3841	-80.8992	20.1595	32.8375	130.08	0.75	0	0.52	48.09	-21	0.163231	115.04	4
2019-04-07	21788	0.262847	0	0	0	29.3848	-80.8936	20.0538	32.8675	129.892	1	0	0.42	77.62	-21	0.168568	118.92	4
2019-04-07	22229	0.290625	0.0833333	0.0833333	0	29.3838	-80.8856	19.9879	32.9108	128.597	0.166667	0.166667	0.27	74.0867	-19	0.175216	112.36	12
2019-04-07	22670	0.325347	0	0	0	29.3789	-80.8769	19.8999	32.9475	129.598	0	0.5	0.14	132.2	-17.5	0.180709	114.94	8
2019-04-07	23112	0.346181	0	0	0	29.3755	-80.8717	20.377	32.985	126.419	0	0	0.1	143.13	-18	0.183781	115.4	4
2019-04-07	23113	0.373958	0	0	0	29.3713	-80.8669	20.3817	33.0183	127.559	0	0.166667	0.146667	236.687	-19	0.186132	110.04	12
2019-04-07	23554	0.422569	0.5625	0.5625	0.0625	29.3662	-80.8607	20.5034	33.0706	128.212	0.0625	0.4375	0.21	279.757	-20.25	0.189325	108.42	16
2019-04-07	23996	0.492014	0.0416667	0.0416667	0	29.3607	-80.8551	20.7635	33.1587	128.611	0.125	0.333333	0.246667	282.383	-19.6667	0.191732	109.147	24
2019-04-07	24437	0.554514	0	0	0	29.3561	-80.8497	20.8992	33.2725	127.072	0.166667	0.0833333	0.203333	299.577	-20	0.194466	105.867	12
2019-04-07	24438	0.603125	0	0	0	29.3513	-80.845	20.9725	33.3437	126.373	0.0625	0	0.115	201.452	-20	0.196506	108.07	16
2019-04-07	24880	0.651736	0	0	0	29.3462	-80.8372	21.0461	33.3317	125.914	0	0	0.0666667	156.227	-19.3333	0.201072	105.813	12
2019-04-07	25321	0.686458	0	0	0	29.342	-80.83	21.1065	33.4425	128.082	0	0	0.135	127.345	-19	0.205599	100.72	8
2019-04-07	25763	0.721181	0.0833333	0.0833333	0	29.3378	-80.8225	21.2622	33.2933	128.608	0	0	0.123333	133.943	-21	0.210344	104.52	12
2019-04-07	26204	0.755903	0	0	0	29.3367	-80.8144	21.4041	33.5675	129.15	0	0.125	0.04	116.565	-23	0.217038	99.28	8
2019-04-07	26645	0.790625	0.0833333	0	0.0833333	29.3384	-80.807	21.4672	33.3008	130.573	0	0.666667	0.0866667	92.53	-21.6667	0.224393	105.467	12
2019-04-07	27085	0.832292	0.166667	0	0.166667	29.3395	-80.799	21.4679	33.4025	132.967	0.5	0.416667	0.106667	266.157	-21.3333	0.232006	104.227	12
2019-04-07	27527	0.880903	0.25	0	0.25	29.3403	-80.7918	21.6427	33.84	136.14	0.25	0	0.2	266.75	-20.5	0.238709	106.42	16
2019-04-07	27967	0.953819	0.384615	0.307692	0.115385	29.3412	-80.7865	21.5195	34.2635	134.079	0.0769231	0	0.361538	293.752	-20	0.243896	101.815	26
2019-04-08	27967	0.0545139	0.178571	0.0357143	0.142857	29.3417	-80.7838	22.0788	34.9471	133.457	0.5	0	0.361429	305.58	-20	0.246438	106.926	28
2019-04-08	28408	0.117014	0	0	0	29.3429	-80.7757	22.5656	35.34	132.966	0.625	0	0.195	185.19	-20.5	0.254148	97.4	8
2019-04-08	28849	0.144792	0	0	0	29.3441	-80.7679	22.8194	35.315	134.688	0.875	0	0.375	43.835	-22.5	0.261716	97.4	8
2019-04-08	29290	0.172569	0	0	0	29.3455	-80.7588	23.2086	35.2562	132.618	0.75	0	0.345	69.415	-23	0.270326	97.4	8
2019-04-08	29730	0.193403	0	0	0	29.3468	-80.7503	23.224	35.2825	132.746	0.75	0	0.54	73.91	-22	0.278475	97.4	4
2019-04-08	30172	0.207292	0	0	0	29.3478	-80.7437	23.2725	35.315	133.215	1	0	0.63	73.3	-21	0.284821	97.4	4
2019-04-08	30612	0.221181	0	0	0	29.3488	-80.7374	23.385	35.255	133.296	1	0	0.59	77.37	-21	0.29091	97.4	4
2019-04-08	31053	0.235069	0.25	0	0.25	29.3498	-80.7307	23.898	35.235	134.986	1	0	0.64	76.4	-21	0.2973	97.4	4
2019-04-08	31494	0.248958	0	0	0	29.3509	-80.724	24.0232	35.005	134.023	1	0	0.64	76.4	-23	0.303695	97.4	4
2019-04-08	31935	0.269792	0.25	0	0.25	29.3524	-80.7145	24.5914	35.3587	131.707	0.875	0	0.61	77.2	-23	0.312834	97.4	8
2019-04-08	32375	0.290625	0	0	0	29.3539	-80.7047	24.853	35.435	127.938	0.25	0	0.63	80.84	-23	0.322226	97.4	4
2019-04-08	32817	0.304514	0.25	0	0.25	29.3549	-80.6982	24.904	35.425	128.882	0	0	0.59	77.37	-24	0.328448	97.4	4
2019-04-08	33257	0.318403	0	0	0	29.3559	-80.6916	24.914	35.435	130.876	0	0	0.6	83.35	-25	0.334718	97.4	4
2019-04-08	33699	0.332292	0	0	0	29.3569	-80.6855	24.9437	35.44	130.741	0	0	0.55	79.51	-25	0.340616	97.4	4
2019-04-08	34139	0.353125	0	0	0	29.3584	-80.6763	24.9189	35.445	128.651	0	0	0.535	81.335	-26.5	0.349421	97.4	8
2019-04-08	34580	0.380903	0	0	0	29.36	-80.6655	24.9685	35.4512	128.03	0	0	0.38	79.45	-27	0.359729	97.4	8
2019-04-08	35021	0.401736	0	0	0	29.3613	-80.6577	24.9762	35.4575	128.93	0	0	0.43	77.91	-29	0.367262	97.4	4
2019-04-08	35462	0.422569	0.125	0	0.125	29.3622	-80.6517	24.918	35.4612	127.537	0	0	0.225	59.25	-28	0.37303	97.4	8
2019-04-08	35902	0.450347	0	0	0	29.3634	-80.6441	24.8724	35.4687	128.19	0	0	0.205	68.56	-27.5	0.380311	97.4	8
2019-04-08	36344	0.478125	0	0	0	29.3646	-80.6364	25.0915	35.48	129.702	0	0	0.195	62.19	-26.5	0.387615	97.4	8
2019-04-08	36784	0.505903	0	0	0	29.3658	-80.6287	25.1119	35.4937	132.485	0	0.5	0.205	56.81	-26.5	0.39506	97.4	8
2019-04-08	37225	0.533681	0	0	0	29.367	-80.6213	25.0931	35.5062	136.713	0	1	0.16	43.285	-28	0.402135	97.4	8
2019-04-08	37666	0.561458	0	0	0	29.3681	-80.6144	25.1032	35.5087	130.742	0	0.125	0.185	43.21	-29	0.408768	97.4	8
2019-04-08	38107	0.596181	0.0833333	0	0.0833333	29.3695	-80.6056	25.1712	35.52	130.06	0.0833333	0	0.213333	27.52	-30.6667	0.417161	97.4	12
2019-04-08	38547	0.623958	0	0	0	29.3707	-80.5977	25.1775	35.475	130.818	0	0	0.33	57.26	-32	0.424782	97.4	4
2019-04-08	38989	0.637847	0	0	0	29.3716	-80.5922	25.1912	35.3475	130.985	0	0	0.47	63.43	-33	0.429703	97.4	4
2019-04-08	39429	0.658681	0	0	0	29.3732	-80.5817	25.1877	35.1775	131.533	0	0	0.705	73.165	-32	0.43872	97.4	8
2019-04-08	39870	0.679514	0	0	0	29.3749	-80.5708	25.1712	35.2975	131.204	0	0	0.77	66.41	-32	0.448125	97.4	4
2019-04-08	40311	0.693403	0	0	0	29.3759	-80.5647	25.1445	35.07	131.01	0	0	0.59	61.7	-32	0.453438	97.4	4
2019-04-08	40752	0.707292	0	0	0	29.377	-80.5578	25.1485	34.9475	131.3	0	0	0.66	68.84	-31	0.459463	97.4	4
2019-04-08	41192	0.721181	0	0	0	29.3781	-80.5504	25.155	34.935	131.096	0	0	0.74	67.91	-31	0.465877	97.4	4
2019-04-08	41634	0.735069	0.25	0	0.25	29.3793	-80.5428	25.1575	35.38	131.252	0	0	0.79	70.88	-31	0.472654	97.4	4
2019-04-08	42074	0.748958	0	0	0	29.3805	-80.5348	25.1515	35.5375	135.29	0	0	0.82	72.23	-31	0.479713	97.4	4
2019-04-08	42515	0.762847	0	0	0	29.3818	-80.5267	25.1352	35.53	132.626	0.25	0	0.92	66.23	-30	0.48688	97.4	4
2019-04-08	42956	0.776736	0	0	0	29.3831	-80.5182	25.1295	35.55	131.077	0	0	0.92	73.54	-30	0.494503	97.4	4
2019-04-08	43397	0.790625	0	0	0	29.3845	-80.5092	25.115	35.22	131.804	0	0	0.98	73.97	-30	0.502556	97.4	4
2019-04-08	44279	0.804514	0	0	0	29.3859	-80.5005	25.111	35.4425	134.897	0	0	0.94	72.72	-30	0.510383	97.4	4
2019-04-08	44719	0.818403	0	0	0	29.3872	-80.492	25.105	35.42	132.743	0.5	0	0.93	72.54	-29	0.51813	97.4	4
2019-04-08	45161	0.832292	0	0	0	29.3886	-80.4833	24.9482	35.495	133.705	1	0	0.9	78.44	-29	0.52595	97.4	4
2019-04-08	45601	0.846181	0	0	0	29.3899	-80.4749	24.6685	35.33	136.403	1	0	0.91	73.97	-29	0.533634	97.4	4
2019-04-08	46042	0.860069	0	0	0	29.3912	-80.4666	24.6905	35	136.19	1	0	0.88	73.43	-29	0.54119	97.4	4
2019-04-08	46483	0.873958	0	0	0	29.3925	-80.4583	24.7962	35.025	135.09	0.25	0	0.86	75.8	-28	0.548848	97.4	4
2019-04-08	46924	0.887847	0	0	0	29.3937	-80.4506	24.756	35.21	138.358	0	0	0.8	67.27	-27	0.555873	97.4	4
2019-04-08	47364	0.901736	0	0	0	29.3948	-80.4434	24.6832	35.01	135.031	0.25	0	0.72	68.79	-29	0.56251	97.4	4
2019-04-08	47806	0.915625	0	0	0	29.3959	-80.4366	24.793	34.995	137.631	0	0	0.63	71.57	-30	0.568825	97.4	4
2019-04-08	48246	0.936458	0	0	0	29.3973	-80.4274	25.3636	35.1187	133.451	0.5	0	0.55	69.09	-29.5	0.577349	97.4	8
2019-04-08	48687	0.964236	0	0	0	29.399	-80.4172	25.3284	35.1125	133.71	0.5	0	0.345	57.365	-29	0.586841	97.4	8
2019-04-08	49128	0.985069	0	0	0	29.4	-80.4107	24.9867	35.1625	130.266	0	0	0.25	41.82	-30	0.592855	97.4	4
2019-04-08	49569	0.995486	0	0	0	29.4005	-80.4071	25.084	34.76	129.899	0	0	0.29	24.78	-31	0.596277	97.4	2
2019-04-09	49569	0.0229167	0	0	0	29.4016	-80.401	25.0354	34.306	130.074	0.2	0	0.3	19.434	-33	0.602027	67.44	5
2019-04-09	50009	0.0475694	0	0	0	29.4027	-80.394	24.8609	34.4812	133.134	0.375	0	0.44	35.31	-34.5	0.608599	67.44	8
2019-04-09	50451	0.0684028	0	0	0	29.4039	-80.3861	24.692	34.5025	135.83	0	0	0.6	56.58	-36	0.615952	67.44	4
2019-04-09	50891	0.0822917	0	0	0	29.405	-80.3794	24.7875	34.705	133.241	0	0	0.81	61.84	-37	0.622292	67.44	4
2019-04-09	51332	0.103125	0	0	0	29.4063	-80.3711	24.5997	34.5487	135.127	0.125	0.125	0.605	51.81	-39.5	0.630074	67.44	8
2019-04-09	51773	0.123958	0	0	0	29.4078	-80.3631	24.4712	34.6375	131.397	0	0	0.59	42.93	-41	0.637815	67.44	4
2019-04-09	52214	0.144792	0.25	0.25	0.125	29.4093	-80.3551	24.7962	34.8125	131.288	0	0	0.52	48.575	-43	0.645401	67.44	8
2019-04-09	52654	0.165625	0.25	0.25	0	29.4101	-80.3465	24.5597	34.9625	133.209	0	0	0.55	63.9	-43	0.653274	67.44	4
2019-04-09	53096	0.179514	0	0	0	29.4112	-80.3393	24.818	35.025	131.629	0	0	0.77	66.41	-43	0.660063	67.44	4
2019-04-09	53536	0.193403	0	0	0	29.4124	-80.3316	24.51	35.115	134.869	0	0	0.92	60.1	-44	0.667454	67.44	4
2019-04-09	53977	0.207292	0	0	0	29.4138	-80.3229	24.148	35.125	130.495	0	0	0.99	67.34	-46	0.67569	67.44	4
2019-04-09	54859	0.221181	0	0	0	29.4152	-80.3136	24.1395	35.0675	130.501	0	0	1.05	70.02	-46	0.684523	67.44	4
2019-04-09	55299	0.235069	0	0	0	29.4167	-80.3037	24.2992	34.8675	129.786	0	0	1.18	68.2	-47	0.693986	67.44	4
2019-04-09	55741	0.248958	0.5	0.5	0	29.4184	-80.2933	24.2522	34.8825	131.589	0	0	1.24	69.66	-49	0.703844	67.44	4
2019-04-09	56181	0.262847	0.25	0.25	0.25	29.4199	-80.2836	24.3147	34.8175	133.613	0	0	1.15	70.14	-50	0.71314	67.44	4
2019-04-09	57063	0.283681	0	0	0	29.4218	-80.271	24.407	34.4525	131.161	0	0	0.97	57.315	-56	0.725224	67.44	8
2019-04-09	57945	0.304514	0	0	0	29.424	-80.257	24.3447	34.3925	128.081	0	0	1.38	72.74	-63	0.738664	67.44	4
2019-04-09	58386	0.318403	0.25	0	0.25	29.4258	-80.2456	24.3707	34.6825	129.363	0	0	1.4	71.69	-72	0.749685	67.44	4
2019-04-09	58826	0.332292	0	0	0	29.4275	-80.235	24.5542	34.755	128.801	0	0	1.3	69.34	-73	0.75969	67.44	4
2019-04-09	59708	0.346181	0	0	0	29.4291	-80.2245	24.762	34.755	129.286	0	0	1.24	72.15	-73	0.769646	67.44	4
2019-04-09	60109	0.995486	0	0	0	29.7444	-80.2166	24.886	35.43	130.507	0	0	1.26	330.99	-183	0.935064	53.04	2
2019-04-09	60149	0.360069	0	0	0	29.4309	-80.213	24.8657	34.8475	132.34	0	0	1.45	71.06	-80	0.780504	67.44	4
2019-04-09	60550	0.985069	0.25	0	0.25	29.7404	-80.2109	24.8648	35.4975	130.15	0	0	1.21	338.11	-194	0.938312	53.04	4
2019-04-09	60551	0.971181	0	0	0	29.7362	-80.206	24.854	35.51	130.294	0	0	1.25	342.29	-209	0.940764	53.04	4
2019-04-09	60993	0.950347	0	0	0	29.7293	-80.1996	24.8116	35.52	130.158	0	0	1.36	343.285	-241	0.943338	53.04	8
2019-04-09	61031	0.373958	0	0	0	29.4326	-80.2022	25.0307	34.7825	128.813	0	0	1.33	69.8	-93	0.790705	67.44	4
2019-04-09	61435	0.929514	0	0	0	29.721	-80.1927	24.7315	35.495	130.132	0	0	1.52	340.02	-271	0.94561	53.04	4
2019-04-09	61471	0.387847	0.75	0	0.75	29.4342	-80.1919	25.0565	34.645	131.068	0	0	1.21	73.21	-105	0.800493	67.44	4
2019-04-09	61877	0.915625	0	0	0	29.7149	-80.1875	24.7157	35.49	128.569	0	0	1.55	341.92	-292	0.947487	53.04	4
2019-04-09	61878	0.901736	0	0	0	29.7086	-80.1823	24.663	35.4775	128.415	0	0	1.45	346.06	-300	0.949159	53.04	4
2019-04-09	61913	0.401736	0	0	0	29.4357	-80.1827	25.1602	34.85	132.502	0	0	1.09	67.42	-119	0.809328	67.44	4
2019-04-09	62319	0.887847	0	0	0	29.7022	-80.1775	24.6335	35.45	128.847	0	0.25	1.52	348.62	-307	0.950553	53.04	4
2019-04-09	62353	0.415625	0	0	0	29.437	-80.176	25.106	34.595	132.088	0	0	0.82	53.41	-124	0.815773	67.44	4
2019-04-09	62761	0.873958	0	0	0	29.6958	-80.1734	24.6237	35.43	132.738	0	1	1.61	350.01	-315	0.951302	53.04	4
2019-04-09	62762	0.860069	0	0	0	29.6891	-80.1696	24.6875	35.4275	128.313	0	0	1.62	355.03	-320	0.951626	53.04	4
2019-04-09	62763	0.846181	0.25	0	0.25	29.6816	-80.1661	24.681	35.4225	128.035	0	0	1.93	356.74	-328	0.951277	53.04	4
2019-04-09	62794	0.429514	0	0	0	29.4386	-80.1702	24.9725	34.365	133.365	0	0	0.77	43.42	-142	0.821697	67.44	4
2019-04-09	63205	0.832292	0	0	0	29.6724	-80.1629	24.648	35.42	129.361	0	0	2.33	356.32	-329	0.949897	53.04	4
2019-04-09	63207	0.818403	0	0	0	29.6576	-80.16	24.539	35.41	128.251	0	0	2.72	0.21	-334	0.945601	53.04	4
2019-04-09	63210	0.790625	0	0	0	29.6332	-80.1577	24.629	35.3275	127.101	0	0	1.82	1.57	-345	0.933056	53.04	4
2019-04-09	63211	0.776736	0	0	0	29.6258	-80.1583	24.4982	35.29	128.619	0	0	1.82	0.94	-340	0.928275	53.04	4
2019-04-09	63212	0.762847	0	0	0	29.6184	-80.1591	24.5887	35.235	128.914	0	0	1.85	2.79	-341	0.923306	53.04	4
2019-04-09	63213	0.748958	0	0	0	29.6107	-80.1602	24.369	35.1725	130.69	0	0	1.86	4	-341	0.918029	53.04	4
2019-04-09	63214	0.735069	0	0	0	29.6029	-80.1614	24.2395	35.1	128.845	0	0	1.89	2.42	-327	0.91263	53.04	4
2019-04-09	63215	0.721181	0	0	0	29.595	-80.1625	24.158	35.0175	126.938	0	0	1.93	1.78	-326	0.907254	53.04	4
2019-04-09	63216	0.707292	0	0	0	29.5869	-80.1632	24.0503	34.9225	126.735	0	0	1.9	358.49	-325	0.902201	53.04	4
2019-04-09	63217	0.693403	0	0	0	29.5788	-80.1635	24.0518	34.85	125.711	0	0	1.88	359.39	-323	0.897513	53.04	4
2019-04-09	63218	0.679514	0	0	0	29.5709	-80.1639	24.167	34.825	126.273	0	0	1.9	356.69	-319	0.892896	53.04	4
2019-04-09	63219	0.665625	0	0	0	29.5629	-80.1639	24.2998	34.995	127.62	0	0	1.92	356.42	-308	0.888506	53.04	4
2019-04-09	63220	0.651736	0	0	0	29.5549	-80.1641	24.3705	34.9475	128.049	0	0	1.93	356.44	-297	0.884125	53.04	4
2019-04-09	63221	0.637847	0	0	0	29.5468	-80.1641	24.4672	34.9075	128.878	0	0	1.99	355.38	-283	0.879867	53.04	4
2019-04-09	63222	0.623958	0	0	0	29.5384	-80.1638	24.4237	34.6775	128.449	0	0	2.01	357.72	-273	0.875771	53.04	4
2019-04-09	63223	0.610069	0	0	0	29.5298	-80.1638	24.8722	34.6725	127.799	0	0	1.99	355.38	-268	0.871382	53.04	4
2019-04-09	63224	0.596181	0	0	0	29.5214	-80.1634	25.2737	34.7675	128.026	0	0	1.93	355.53	-256	0.867517	53.04	4
2019-04-09	63225	0.582292	0	0	0	29.5133	-80.1629	24.9985	34.72	129.816	0	0	1.93	352.84	-243	0.86395	53.04	4
2019-04-09	63226	0.568403	0	0	0	29.5053	-80.162	25.0655	34.865	133.784	0	0	2.02	352.59	-247	0.860772	53.04	4
2019-04-09	63227	0.554514	0	0	0	29.4968	-80.1609	25.2052	34.6825	128.377	0	0	1.94	349.91	-227	0.857654	46.6	4
2019-04-09	63228	0.540625	0	0	0	29.4888	-80.1596	24.9942	34.355	130.613	0	0	1.96	352.98	-215	0.854972	60.52	4
2019-04-09	63229	0.526736	0	0	0	29.4805	-80.1586	24.9635	34.3125	128.042	0	0	1.9	349.4	-194	0.852021	60.76	4
2019-04-09	63234	0.450347	0	0	0	29.4425	-80.1611	25.0121	34.3762	130.796	0	0	0.955	34.975	-152	0.831512	67.44	8
2019-04-09	63650	0.804514	0	0	0	29.6415	-80.1573	24.5115	35.37	127.507	0	0	1.05	8.75	-343	0.938273	53.04	4
2019-04-09	63672	0.512847	0	0	0	29.4726	-80.1571	24.9157	34.22	129.01	0	0	1.82	348.57	-208	0.849752	63.84	4
2019-04-09	63673	0.498958	0	0	0	29.4652	-80.1558	24.578	34.26	129.031	0	0	1.83	352.8	-194	0.847185	69.56	4
2019-04-09	63674	0.485069	0	0	0	29.4575	-80.1549	24.4445	34.295	130.253	0	0	1.92	357.02	-189	0.84416	72.44	4
2019-04-09	63675	0.471181	0	0	0	29.4493	-80.1553	24.6757	34.3475	128.879	0	0	1.36	9.32	-172	0.839852	67.44	4
2019-04-10	45992	0.994444	0	0	0	29.7823	-80.4623	24.4743	35.1833	131.689	1	0	0.5	281.53	-38	0.729548	146.811	3
2019-04-10	46432	0.975347	0	0	0	29.7844	-80.4565	24.667	35.3712	131.175	0.625	0	0.31	274.61	-39	0.735701	111.614	8
2019-04-10	46872	0.808681	0	0	0	29.7982	-80.4453	25.0305	34.9925	128.475	0.375	0	0.325	32.08	-40	0.751652	116.135	8
2019-04-10	46873	0.919792	0	0	0	29.7905	-80.4488	24.7896	35.2644	131.134	0.6875	0	0.1225	166.005	-39.75	0.745281	112.744	16
2019-04-10	46874	0.954514	0.25	0.25	0.25	29.7868	-80.4517	24.781	34.9225	130.693	0	0	0.09	288.43	-39	0.741021	111.614	4
2019-04-10	47313	0.808681	0.025	0.025	0.025	29.7967	-80.443	24.6974	35.3742	130.27	0.525	0.075	0.319	192.842	-40	0.753115	116.135	40
2019-04-10	47755	0.711458	0	0	0	29.7942	-80.4333	24.9815	35.3287	124.069	0.375	0	0.69	325.975	-40	0.760905	116.135	8
2019-04-10	48195	0.690625	0	0	0	29.7918	-80.4278	24.9377	34.8775	125.33	0	0	0.86	313.12	-41	0.764894	116.135	4
2019-04-10	48637	0.669792	0.125	0.125	0	29.7897	-80.4196	24.9017	34.5675	124.987	0.125	0	0.94	306.54	-42.5	0.771407	111.642	8
2019-04-10	49078	0.648958	0	0	0	29.7879	-80.4105	25.0035	34.58	124.268	0.25	0	0.88	315.46	-43	0.77888	111.671	4
2019-04-10	49520	0.635069	0.5	0	0.5	29.7862	-80.4051	25.0217	34.9325	123.978	0	0	0.98	302.07	-44	0.783104	111.671	4
2019-04-10	49960	0.621181	0	0	0	29.7851	-80.3986	25.0187	35.5375	124.626	0	0	1.03	306.31	-44	0.788495	111.671	4
2019-04-10	50402	0.600347	0	0	0	29.783	-80.3886	25.0316	35.6087	125.756	0	0	0.87	295.485	-45.5	0.796646	111.671	8
2019-04-10	50843	0.579514	0	0	0	29.7824	-80.3789	24.925	35.6275	125.613	0.5	0	0.78	287.97	-47	0.805223	111.671	4
2019-04-10	51284	0.558681	0	0	0	29.7832	-80.3697	24.7186	35.6475	125.608	0.125	0	0.675	282.68	-46.5	0.81387	108.311	8
2019-04-10	51724	0.537847	0.25	0.25	0	29.7847	-80.3615	24.695	35.61	124.963	0	0	0.58	273.95	-47	0.82195	108.311	4
2019-04-10	52166	0.523958	0.25	0.25	0	29.7862	-80.3563	24.738	35.6725	126.296	0	0	0.59	276.77	-46	0.827336	108.311	4
2019-04-10	52606	0.503125	0.5	0.125	0.375	29.789	-80.3491	24.9354	35.66	124.629	0.25	0	0.44	270.75	-46	0.835026	108.311	8
2019-04-10	53047	0.475347	0.625	0.25	0.625	29.7927	-80.3406	24.9322	35.5312	126.108	0	0	0.545	278.455	-46.5	0.844292	104.511	8
2019-04-10	53487	0.447569	0.375	0	0.375	29.7965	-80.3318	24.8636	35.5425	124.582	0	0	0.425	261.95	-46.5	0.853903	96.4687	8
2019-04-10	53928	0.419792	0.375	0	0.375	29.8012	-80.3239	24.9407	35.5887	125.892	0	0	0.28	269.195	-46.5	0.862975	88.4268	8
2019-04-10	54367	0.371181	0	0	0	29.808	-80.3142	24.8152	35.38	126.966	0	0	0.11	322.13	-48	0.874669	88.4268	4
2019-04-10	54368	0.392014	0	0	0	29.8052	-80.3176	24.9109	35.6425	126.616	0	0	0.19	290.435	-47.5	0.870407	88.4268	8
2019-04-10	54809	0.336458	0.0625	0	0.0625	29.8101	-80.3093	24.7692	35.3994	125.366	0.0625	0	0.3375	181.537	-50	0.879997	88.4268	16
2019-04-10	55249	0.287847	0.0833333	0.0833333	0	29.8088	-80.3047	24.7712	35.53	129.035	0.166667	0	0.62	12.41	-52	0.883618	88.4268	12
2019-04-10	55250	0.246181	0	0	0	29.8034	-80.3015	24.7859	35.5583	130.411	0.75	0	0.796667	234.717	-55.3333	0.884228	88.4268	12
2019-04-10	55692	0.211458	0	0	0	29.7974	-80.2955	24.825	35.635	130.253	0.5	0	0.825	343.515	-59	0.887139	88.4268	8
2019-04-10	55693	0.190625	0	0	0	29.7936	-80.2906	24.8737	35.5825	129.869	0	0	0.91	338.78	-61	0.889988	63.9487	4
2019-04-10	56134	0.169792	0	0	0	29.7898	-80.2853	24.9069	35.5037	132.323	0.125	0.75	1.035	327.75	-63.5	0.893251	66.0506	8
2019-04-10	56576	0.148958	0	0	0	29.7859	-80.2777	24.944	35.4925	131.837	0.25	0.25	1.14	323.53	-65	0.898484	66.0506	4
2019-04-10	57017	0.128125	0	0	0	29.7812	-80.269	24.9522	35.49	128.875	0.125	0	1.165	328.685	-69.5	0.904372	66.0506	8
2019-04-10	57459	0.107292	0	0	0	29.7756	-80.2603	24.9587	35.5	128.554	0	0	1.11	331.59	-76	0.909901	66.0506	4
2019-04-10	57900	0.0934028	0	0	0	29.7719	-80.2548	24.9428	35.5025	129.715	0	0	1.13	334.8	-81	0.9133	66.0506	4
2019-04-10	58342	0.0795139	0	0	0	29.768	-80.2497	24.9202	35.51	129.652	0	0	1.25	331.39	-102	0.9163	54.0424	4
2019-04-10	58783	0.0586806	0	0	0	29.762	-80.2415	24.9066	35.4925	130.733	0	0	1.235	329.93	-115	0.921013	54.0424	8
2019-04-10	59225	0.0378472	0	0	0	29.7564	-80.233	24.918	35.4725	133.489	0	1	1.2	335.99	-132	0.925901	54.0424	4
2019-04-10	59226	0.0239583	0	0	0	29.752	-80.2279	24.9315	35.4525	132.361	0	1	1.23	331.35	-143	0.928534	54.0424	4
2019-04-10	59667	0.0100694	0	0	0	29.7481	-80.2223	24.9285	35.4775	131.725	0	0	1.11	331.59	-157	0.93172	61.0677	4
2019-04-11	30125	0.9875	0	0	0	29.7117	-80.7449	22.7969	34.4143	132.478	0	0	0.44	263.537	-26	0.444009	148.624	7
2019-04-11	30566	0.954514	0	0	0	29.7078	-80.7388	22.0041	34.47	134.396	0.0833333	0.0833333	0.396667	230.79	-24.6667	0.44766	143.732	12
2019-04-11	31008	0.905903	0	0	0	29.7056	-80.7294	21.9506	34.2787	134.676	0.1875	0.0625	0.3625	214.752	-24.5	0.455141	141.286	16
2019-04-11	31449	0.857292	0	0	0	29.7049	-80.7214	21.8512	34.1117	136.794	0.75	0	0.383333	198.507	-25.3333	0.462025	141.286	12
2019-04-11	31890	0.808681	0.0625	0.0625	0	29.7054	-80.7138	20.8578	34.6506	130.482	0.25	0	0.3475	205.237	-26	0.469081	141.286	16
2019-04-11	32331	0.767014	1	0.5	0.625	29.705	-80.7052	21.764	34.16	128.891	0	0	0.375	218.67	-26.5	0.476673	173.276	8
2019-04-11	32772	0.739236	0.5	0	0.5	29.7048	-80.6979	21.7416	33.695	128.502	0	0	0.405	229.58	-28	0.483188	173.276	8
2019-04-11	33213	0.718403	0.5	0	0.5	29.7047	-80.6916	20.7107	33.6325	126.64	0	0	0.51	233.81	-27	0.488925	173.276	4
2019-04-11	33654	0.697569	0.125	0	0.125	29.7048	-80.6841	21.102	33.7562	127.16	0	0	0.485	242.78	-27	0.495797	173.276	8
2019-04-11	34095	0.676736	0	0	0	29.7047	-80.676	22.0447	34.1375	127.02	0	0	0.68	245.7	-27	0.503075	173.276	4
2019-04-11	34536	0.655903	0.125	0	0.125	29.7041	-80.6669	22.147	33.6725	128.356	0	0.375	0.695	244	-26.5	0.5111	173.343	8
2019-04-11	34977	0.635069	0	0	0	29.7041	-80.6573	22.32	33.2675	127.458	0	0	0.71	245.96	-27	0.51975	173.41	4
2019-04-11	35418	0.621181	0	0	0	29.7047	-80.6505	22.384	33.48	127.347	0	0	0.69	241.59	-27	0.526158	173.41	4
2019-04-11	35859	0.607292	0	0	0	29.7051	-80.6441	22.0512	32.8225	129.938	0	0	0.78	236.51	-28	0.532157	173.41	4
2019-04-11	36300	0.593403	0	0	0	29.7055	-80.6376	22.4147	32.605	129.064	0	0	0.74	238.24	-28	0.538245	173.41	4
2019-04-11	36740	0.579514	0	0	0	29.7058	-80.6312	22.0577	33.43	129.247	0	0	0.67	237.72	-29	0.544193	173.41	4
2019-04-11	37182	0.558681	0	0	0	29.7068	-80.6221	22.8177	34.1275	129.673	0.25	0	0.55	233.22	-29.5	0.552793	172.113	8
2019-04-11	37622	0.530903	0	0	0	29.708	-80.6113	22.952	33.2062	130.244	0	0	0.53	220.53	-31	0.563133	170.815	8
2019-04-11	38064	0.510069	0	0	0	29.7089	-80.6045	23.2657	32.7275	132.588	0	0	0.46	211.61	-31	0.569668	171.425	4
2019-04-11	38504	0.482292	0	0	0	29.7099	-80.598	23.3304	33.7808	129.327	0	0	0.423333	192.643	-30	0.576015	171.425	12
2019-04-11	38940	0.287847	0.25	0.0833333	0.25	29.7515	-80.586	23.5898	34.8533	129.821	0.0833333	0	0.196667	151.593	-31	0.604437	171.529	12
2019-04-11	38941	0.329514	0.333333	0.166667	0.25	29.7454	-80.5889	23.6943	34.7058	128.587	0	0	0.116667	133.653	-31.6667	0.599225	171.425	12
2019-04-11	38942	0.364236	0.375	0	0.375	29.7376	-80.5898	23.5437	34.5925	126.706	0	0	0.265	149.375	-32	0.595069	171.425	8
2019-04-11	38943	0.392014	0.25	0	0.25	29.7306	-80.5906	23.4615	34.1225	126.346	0	0	0.335	150.215	-33	0.591425	171.425	8
2019-04-11	38944	0.419792	0	0	0	29.7215	-80.5898	23.3091	34.135	127.076	0	0	0.53	155.565	-31.5	0.588359	171.425	8
2019-04-11	38945	0.447569	0	0	0	29.7136	-80.5922	23.2895	34.2775	126.816	0	0	0.53	170.435	-29.5	0.582818	171.425	8
2019-04-11	39380	0.253125	0	0	0	29.7542	-80.5811	23.6602	34.7387	134.185	0.25	0.5	0.325	319.675	-31.5	0.60997	160.465	8
2019-04-11	39822	0.225347	0	0	0	29.7552	-80.5741	23.5425	34.8237	133.694	0.375	0	0.32	289.44	-31	0.616699	160.465	8
2019-04-11	40262	0.197569	0	0	0	29.7573	-80.5654	23.9359	34.9262	132.694	0.75	0	0.67	283.325	-31	0.625478	160.465	8
2019-04-11	40703	0.176736	0	0	0	29.7585	-80.5564	24.407	34.945	132.643	1	0	0.82	282.68	-32	0.63421	160.465	4
2019-04-11	41144	0.162847	0	0	0	29.7596	-80.55	24.5417	34.9875	131.772	1	0	0.9	280.93	-35	0.640475	160.465	4
2019-04-11	41585	0.148958	0	0	0	29.7609	-80.5431	24.4725	34.985	132.825	1	0	0.93	279.87	-35	0.647288	160.465	4
2019-04-11	42025	0.135069	0	0	0	29.7622	-80.5357	23.8742	35.09	133.077	1	0	1.05	277.67	-36	0.654539	127.302	4
2019-04-11	42467	0.121181	0	0	0	29.7635	-80.5275	24.665	35.075	132.956	0.75	0.25	1.1	276.28	-36	0.662526	127.302	4
2019-04-11	42907	0.107292	0	0	0	29.7651	-80.519	24.654	35.0325	134.993	0	1	0.98	271.75	-36	0.670844	127.302	4
2019-04-11	43348	0.0934028	0.75	0.25	0.5	29.7669	-80.5108	24.702	35.0225	136.415	0	1	0.94	269.39	-36	0.679067	127.302	4
2019-04-11	43788	0.0795139	0.25	0.25	0	29.7687	-80.5027	24.8672	35.0525	134.512	0	1	0.98	270	-36	0.687176	127.302	4
2019-04-11	44230	0.065625	0.5	0.5	0	29.7709	-80.4948	24.8345	35.0725	133.703	0.25	1	0.89	265.5	-36	0.695213	123.894	4
2019-04-11	44670	0.0517361	0	0	0	29.7732	-80.4873	24.7895	34.895	134.005	0	0.5	0.83	261.67	-37	0.703041	123.894	4
2019-04-11	45111	0.0378472	0	0	0	29.7758	-80.48	24.8065	34.985	134.058	0.5	0	0.72	258.85	-37	0.71073	123.894	4
2019-04-11	45551	0.0239583	0.25	0	0.25	29.7782	-80.4733	24.4477	34.585	132.605	0.25	0	0.57	257.91	-38	0.717879	123.894	4
2019-04-11	45992	0.0100694	0	0	0	29.7803	-80.4674	24.108	34.895	131.934	0.5	0	0.56	270	-38	0.724053	123.894	4
2019-04-12	14251	0.994444	0.333333	0	0.333333	29.6978	-81.0254	18.9643	32.3633	145.896	0	1	0.57	265.99	-18	0.179421	178.72	3
2019-04-12	14691	0.982292	0	0	0	29.6988	-81.019	19.053	32.345	144.533	0	1	0.61	272.82	-18	0.185718	178.72	4
2019-04-12	15133	0.968403	0	0	0	29.6997	-81.0126	19.0515	31.91	143.404	0	1	0.67	281.14	-19	0.191993	178.72	4
2019-04-12	15573	0.947569	0	0	0	29.7012	-81.0032	19.5779	32.1175	142.616	0	1	0.605	276.63	-19	0.201212	178.72	8
2019-04-12	16014	0.926736	0.25	0	0.25	29.7026	-80.994	19.496	32.155	141.76	0	1	0.51	266.63	-20	0.210248	178.72	4
2019-04-12	16455	0.912847	0	0	0	29.7035	-80.988	19.2485	32.1625	141.226	0	1	0.56	265.91	-19	0.216144	178.72	4
2019-04-12	16896	0.892014	0.375	0	0.375	29.705	-80.9787	19.0662	32.1925	140.851	0	1	0.56	268.465	-21	0.225396	178.72	8
2019-04-12	17336	0.871181	0.25	0	0.25	29.7064	-80.9693	19.1055	32.3575	140.667	0	1	0.63	275.44	-22	0.234649	178.72	4
2019-04-12	17778	0.857292	0.75	0.5	0.75	29.7074	-80.9629	19.0505	32.4275	138.698	0	1	0.58	271.97	-22	0.241007	178.72	4
2019-04-12	18218	0.843403	0.75	0	0.75	29.7084	-80.9566	19.0962	32.47	134.494	0	0.5	0.65	277.02	-22	0.247239	178.72	4
2019-04-12	18660	0.829514	0.75	0	0.75	29.7094	-80.95	19.0335	32.4625	130.749	0	0	0.56	257.69	-22	0.253791	178.72	4
2019-04-12	19100	0.808681	0.375	0	0.375	29.7109	-80.9403	19.0142	32.505	131.079	0	0	0.665	272.545	-23.5	0.263496	178.72	8
2019-04-12	19541	0.787847	0	0	0	29.7125	-80.9301	19.054	32.5275	133.67	0	0	0.69	273.32	-24	0.273631	178.72	4
2019-04-12	19981	0.773958	0	0	0	29.7135	-80.9231	19.0225	32.4425	130.757	0	0	0.67	265.73	-22	0.280544	178.72	4
2019-04-12	20423	0.760069	0	0	0	29.7146	-80.9161	19.0433	32.4075	130.675	0	0	0.73	264.52	-23	0.287596	178.72	4
2019-04-12	20863	0.746181	0	0	0	29.7157	-80.9087	19.0162	32.17	132.42	0	0	0.75	261.54	-24	0.294979	178.72	4
2019-04-12	21305	0.732292	0.25	0	0.25	29.7169	-80.9011	19.0602	32.355	130.433	0	0	0.74	273.87	-24	0.302543	178.72	4
2019-04-12	21745	0.718403	0	0	0	29.718	-80.8939	19.1302	32.3375	131.426	0	0	0.78	262.6	-26	0.309695	178.72	4
2019-04-12	22186	0.704514	0	0	0	29.7192	-80.8862	19.2305	32.4475	129.613	0	0	0.77	254.88	-24	0.317399	178.72	4
2019-04-12	22627	0.690625	0	0	0	29.7204	-80.8785	19.36	32.5125	131.041	0	0	0.73	256.53	-23	0.325165	178.72	4
2019-04-12	23068	0.676736	0	0	0	29.7216	-80.8709	19.4875	32.5275	131.067	0	0	0.72	256.35	-24	0.332723	178.72	4
2019-04-12	23508	0.662847	0	0	0	29.7227	-80.8635	19.711	32.5075	131.219	0	0	0.75	251.32	-23	0.340165	178.72	4
2019-04-12	23950	0.648958	0	0	0	29.7238	-80.8561	20.0492	32.55	129.31	0	0	0.74	251.81	-24	0.34758	178.72	4
2019-04-12	24390	0.635069	0	0	0	29.725	-80.8487	20.165	32.5225	128.956	0	0	0.68	271.68	-24	0.354948	178.72	4
2019-04-12	24831	0.614236	0	0	0	29.7266	-80.8382	20.2229	32.5587	131.476	0	0	0.61	256.095	-23	0.365563	178.72	8
2019-04-12	25272	0.593403	0	0	0	29.7282	-80.8283	19.976	32.5925	129.983	0	0	0.55	259.51	-21	0.375505	178.72	4
2019-04-12	25713	0.579514	0	0	0	29.7292	-80.8218	19.797	32.5825	130.078	0	0	0.5	249.04	-21	0.382013	124.32	4
2019-04-12	26153	0.565625	0	0	0	29.7301	-80.8156	19.8428	32.6125	131.336	0	0	0.5	270	-20	0.388194	127	4
2019-04-12	26595	0.544792	0	0	0	29.7315	-80.8069	19.9549	32.6187	133.835	0	0	0.37	255.975	-20.5	0.396906	123.48	8
2019-04-12	27035	0.523958	0	0	0	29.7327	-80.799	20.0047	32.645	130.099	0	0	0.32	249.86	-22	0.404855	124.2	4
2019-04-12	27476	0.503125	0.125	0	0.125	29.7338	-80.7919	20.0152	32.7062	128.293	0	0	0.205	234.11	-21.5	0.411893	124.2	8
2019-04-12	27917	0.475347	0	0	0	29.7349	-80.7843	20.1427	32.8187	129.508	0	0	0.125	184.375	-21.5	0.419142	124.2	8
2019-04-12	28358	0.440625	0	0	0	29.7361	-80.7768	20.5706	33.0742	127.619	0	0	0.133333	149.893	-23.3333	0.426424	124.2	12
2019-04-12	28798	0.398958	0.0833333	0.0833333	0	29.7375	-80.7685	20.7019	33.0417	129.326	0	0	0.0933333	116.69	-25	0.434455	124.2	12
2019-04-12	29240	0.357292	0.166667	0.166667	0	29.7388	-80.7605	21.4361	32.7683	130.031	0	0	0.116667	222.553	-24.6667	0.442159	124.2	12
2019-04-12	29680	0.322569	0	0	0	29.7401	-80.7524	21.3887	32.9612	128.176	0	0.125	0.135	305.025	-20	0.450009	124.2	8
2019-04-12	29681	0.0934028	0.5	0.0833333	0.416667	29.7311	-80.7496	21.9584	34.03	135.267	0	0.583333	0.333333	300.58	-26.3333	0.448508	124.2	12
2019-04-12	29682	0.0517361	0	0	0	29.7246	-80.7509	22.3947	33.9867	133.237	0.666667	0	0.39	296.37	-25.6667	0.444418	124.2	12
2019-04-12	29683	0.0239583	0	0	0	29.7189	-80.75	22.8052	34.24	132.363	0.5	0	0.5	289.89	-26	0.442689	124.2	4
2019-04-12	30121	0.301736	0	0	0	29.7414	-80.7473	21.5352	33.145	128.76	0	0	0.77	324.03	-73	0.455166	124.2	4
2019-04-12	30122	0.178472	0.0625	0	0.0625	29.7367	-80.7445	22.3094	33.6372	133.698	0.46875	0	0.32875	306.295	-42.5	0.45558	124.2	32
2019-04-12	30125	0.0100694	0	0	0	29.7158	-80.7485	22.7308	34.2975	132.479	0.25	0	0.61	281.31	-26	0.442556	124.2	4
2019-04-12	30562	0.246181	0	0	0	29.7374	-80.7381	21.8706	33.2237	133.614	0.75	0	0.37	326.305	-23.5	0.461597	124.2	8
2019-04-12	30563	0.232292	0.25	0.25	0	29.7366	-80.736	21.9062	33.31	135.944	0.75	0	0.06	0	-25	0.463076	124.2	4
2019-04-12	31004	0.253125	0	0	0	29.7346	-80.7332	21.7375	33.3575	136.038	1	0	0.385	62.055	-25.5	0.46472	124.2	8
2019-04-13	4533	0.801736	1	0.25	1	29.82	-81.1934	18.8377	31.905	138.637	0	0	1.46	351.7	-15	0.0655511	180.32	4
2019-04-13	4534	0.787847	0.75	0	0.75	29.813	-81.1945	18.8252	31.785	136.918	0	0	0.93	358.77	-16	0.0636935	180.32	4
2019-04-13	4535	0.773958	0.5	0	0.5	29.8058	-81.1953	18.8137	31.945	137.065	0	0	1.02	352.67	-16	0.0620032	180.32	4
2019-04-13	4536	0.760069	0.5	0	0.5	29.7985	-81.1959	18.8022	32.06	137.055	1	0	1.07	344.79	-16	0.0600906	180.32	4
2019-04-13	4537	0.746181	0.75	0.25	0.5	29.7912	-81.1957	18.8297	32.1	137.512	1	0	1	344.29	-16	0.0583043	180.32	4
2019-04-13	4538	0.732292	0.5	0	0.5	29.7839	-81.1948	18.849	32.16	134.39	0.25	0	1.05	338.3	-16	0.0569473	180.32	4
2019-04-13	4539	0.718403	0.5	0	0.5	29.7766	-81.1938	18.8392	32.25	133.071	0.75	0	0.98	340.27	-17	0.0555506	180.32	4
2019-04-13	4540	0.704514	0.25	0	0.25	29.7696	-81.1927	18.8322	32.225	133.628	0	0	0.88	342.8	-17	0.0541875	180.32	4
2019-04-13	4974	0.829514	0.666667	0.25	0.5	29.8202	-81.188	18.8267	32.0783	139.891	0.0833333	0.25	0.213333	228.307	-15.3333	0.0709602	180.32	12
2019-04-13	4981	0.690625	0.5	0	0.5	29.763	-81.1925	18.829	32.255	132.115	0	0	0.89	341.77	-17	0.0522241	180.32	4
2019-04-13	4982	0.676736	0	0	0	29.7564	-81.1923	18.826	32.3775	132.023	0	0	0.92	330.64	-17	0.0502771	180.32	4
2019-04-13	4983	0.662847	0.5	0	0.5	29.75	-81.1911	18.8235	32.4225	133.394	0	0	0.81	335.97	-18	0.0485425	191.4	4
2019-04-13	4984	0.642014	0.25	0	0.25	29.7407	-81.1896	18.8091	32.4187	134.052	0.125	0.125	0.78	339.33	-17.5	0.0457832	190.06	8
2019-04-13	4985	0.621181	0	0	0	29.7315	-81.1893	18.8247	32.415	130.628	0	0	0.78	333.43	-18	0.042033	188.68	4
2019-04-13	4986	0.607292	0	0	0	29.7255	-81.1889	18.818	32.42	133.1	0	0.25	0.76	328.39	-17	0.039864	188.68	4
2019-04-13	4987	0.586458	0.25	0	0.25	29.717	-81.1876	18.9046	32.4187	132.475	0	0.125	0.7	323.4	-17.5	0.0380737	194.32	8
2019-04-13	4988	0.565625	0	0	0	29.709	-81.1862	18.9125	32.4225	131.264	0	0	0.62	316.97	-18	0.0367186	198.4	4
2019-04-13	4989	0.551736	0	0	0	29.7041	-81.1853	18.912	32.4375	130.771	0	0	0.53	330.52	-18	0.0358668	196.44	4
2019-04-13	4990	0.523958	0	0	0	29.6943	-81.1845	18.9227	32.43	131.365	0	0	0.56	322.31	-17	0.0333324	196.44	4
2019-04-13	5415	0.864236	0	0	0	29.8212	-81.1793	18.8202	32.2862	146.722	0	1	0.285	29.7	-16.5	0.0796809	188.48	8
2019-04-13	5431	0.537847	0.25	0	0.25	29.6991	-81.1849	18.9347	32.4225	132.228	0	0	0.53	329.59	-17	0.0345799	196.44	4
2019-04-13	5432	0.510069	0.25	0	0.25	29.6897	-81.1838	18.924	32.425	131.449	0	0	0.5	326.31	-17	0.032469	196.44	4
2019-04-13	5433	0.489236	0.5	0	0.5	29.6829	-81.1829	18.9336	32.3987	131.26	0	0	0.475	323.355	-17	0.0310571	196.44	8
2019-04-13	5434	0.454514	0.166667	0	0.166667	29.6749	-81.1797	18.944	32.31	132.042	0	0	0.333333	282.177	-17	0.0308484	196.44	12
2019-04-13	5856	0.885069	0.75	0	0.75	29.822	-81.1732	18.8605	32.2875	148.003	0	1	0.32	32.2	-18	0.0858129	181.76	4
2019-04-13	5874	0.426736	0	0	0	29.6751	-81.1717	18.938	32.3975	132.917	0	0	0.17	273.37	-18	0.0381501	196.44	4
2019-04-13	6297	0.905903	0.5	0.125	0.375	29.8229	-81.1671	18.8119	32.2987	147.557	0	1	0.285	45.22	-17.5	0.0919864	181.12	8
2019-04-13	6316	0.405903	0.125	0	0.125	29.6767	-81.1654	18.9412	32.3875	132.108	0	0	0.285	277.235	-18.5	0.0445102	196.44	8
2019-04-13	6737	0.933681	0.625	0.125	0.625	29.8241	-81.1583	18.8166	32.2662	149.143	0	1	0.325	53.29	-15.5	0.100931	181.12	8
2019-04-13	6755	0.357292	0.25	0	0.25	29.6839	-81.1542	18.9487	32.3625	132.255	0	0	0.24	289.18	-18	0.0577017	195.4	4
2019-04-13	6756	0.378125	0.75	0	0.75	29.6807	-81.1585	18.9479	32.3437	132.972	0	0	0.245	286.345	-18.5	0.0524182	198.62	8
2019-04-13	7179	0.954514	0.25	0	0.25	29.8251	-81.1513	18.856	32.1075	150.941	0	1	0.37	53.75	-15	0.107977	181.12	4
2019-04-13	7196	0.329514	0.333333	0.0833333	0.333333	29.6883	-81.1491	18.9583	32.2767	132.838	0	0	0.293333	305.753	-18	0.0642116	193.08	12
2019-04-13	7619	0.975347	0.875	0.25	0.75	29.8261	-81.144	18.8737	32.2037	150.142	0	1	0.4	53.675	-15	0.115297	181.12	8
2019-04-13	7636	0.287847	0.5	0.0833333	0.5	29.693	-81.1416	18.9675	32.3217	133.639	0	0	0.42	315.597	-18.3333	0.0730705	193.84	12
2019-04-13	8060	0.994444	0.666667	0	0.666667	29.8272	-81.1362	18.9	32.2533	147.354	0	1	0.47	53.62	-15	0.123252	181.12	3
2019-04-13	8077	0.253125	0.625	0	0.625	29.695	-81.134	18.97	32.3587	134.618	0	0	0.54	320.975	-19	0.0807058	192.54	8
2019-04-13	8518	0.225347	0.25	0	0.25	29.695	-81.1264	18.9829	32.3625	132.872	0	0	0.66	318.46	-17	0.0875418	194.06	8
2019-04-13	8959	0.204514	0.5	0	0.5	29.6944	-81.1196	18.9905	32.3525	132.573	0	0	0.8	315.51	-18	0.093332	195.04	4
2019-04-13	9400	0.183681	0.25	0	0.25	29.6935	-81.1122	19.0059	32.3575	133.738	0	0	0.76	313.185	-18.5	0.0995702	193.22	8
2019-04-13	9842	0.162847	0	0	0	29.6925	-81.1041	18.9972	32.3375	134.295	0	0	0.94	308.09	-19	0.106401	194.04	4
2019-04-13	10282	0.142014	0.25	0	0.25	29.6915	-81.0951	18.981	32.3225	133.653	0	0	0.915	301.225	-18.5	0.114032	194.04	8
2019-04-13	10724	0.121181	0	0	0	29.6911	-81.0856	18.9722	32.305	133.248	0	0	0.95	299	-18	0.122435	194.04	4
2019-04-13	11164	0.107292	0	0	0	29.6911	-81.0791	18.9732	32.29	133.284	0	0	0.76	292.5	-17	0.128233	188.08	4
2019-04-13	11606	0.0934028	0.75	0	0.75	29.6914	-81.0725	18.9747	32.3025	133.599	0.25	0	0.8	292.07	-17	0.134236	188.08	4
2019-04-13	12046	0.0795139	0.25	0	0.25	29.6917	-81.0658	18.9795	32.31	134.154	0	0	0.78	287.05	-18	0.140413	188.08	4
2019-04-13	12488	0.065625	0.5	0	0.5	29.6926	-81.0593	18.985	32.28	134.313	0	0.75	0.77	284.22	-17	0.146627	188.08	4
2019-04-13	12928	0.0447917	0.25	0	0.25	29.6941	-81.0492	18.9811	32.3162	136.452	0	1	0.745	277.565	-16	0.156384	192.48	8
2019-04-13	13369	0.0239583	0.25	0	0.25	29.6957	-81.0389	18.9705	32.3325	144.142	0	1	0.62	265.39	-17	0.166309	193.84	4
2019-04-13	13810	0.0100694	0.5	0	0.5	29.6967	-81.0322	18.9632	32.345	145.91	0	1	0.66	270.87	-18	0.172782	188.96	4
2019-04-14	8060	0.0100694	0.5	0	0.5	29.8279	-81.1308	18.935	32.115	142.833	0	1	0.44	59.93	-15	0.128666	179.84	4
2019-04-14	8501	0.0239583	0.75	0	0.75	29.8287	-81.1251	18.9512	32.1325	139.665	0.25	1	0.47	62.35	-16	0.13443	179.84	4
2019-04-14	8942	0.0447917	0.5	0	0.5	29.8298	-81.1169	19.6189	32.1012	136.182	0	0.75	0.455	58.5	-16	0.142726	181.98	8
2019-04-14	9382	0.065625	0	0	0	29.831	-81.1085	19.0165	32.245	132.05	0	0	0.49	56.63	-17	0.151134	182.6	4
2019-04-14	9824	0.0795139	0.5	0	0.5	29.8317	-81.1031	19.0055	32.275	134.104	0.5	0	0.5	53.13	-19	0.156655	185.56	4
2019-04-14	10264	0.100347	0.875	0.5	0.875	29.8329	-81.0948	19.0264	32.2375	131.963	0	0	0.49	57.12	-19	0.165035	185.56	8
2019-04-14	10706	0.121181	0.75	0.5	0.75	29.834	-81.0869	19.032	32.125	130.003	0	0	0.44	52.35	-20	0.172939	185.56	4
2019-04-14	11146	0.142014	0.75	0.375	0.75	29.8349	-81.08	19.0606	32.1737	131.254	0.375	0	0.345	47.98	-20	0.179906	185.56	8
2019-04-14	11587	0.169792	0.5	0.375	0.5	29.8361	-81.0716	19.4302	32.5162	130.705	0.125	0	0.375	34.935	-19.5	0.188428	185.56	8
2019-04-14	12028	0.197569	0.375	0	0.375	29.8371	-81.0648	19.2741	32.7312	131.074	0	0	0.31	17.6	-18	0.195256	185.56	8
2019-04-14	12469	0.232292	0.25	0	0.25	29.8386	-81.057	19.7233	32.5442	132.292	0.166667	0	0.36	13.56	-18.3333	0.203157	185.56	12
2019-04-14	12909	0.267014	0.5	0	0.5	29.8403	-81.0486	19.9532	32.595	133.46	0.5	0	0.43	20.78	-19	0.211746	185.56	8
2019-04-14	13350	0.301736	0.25	0	0.25	29.8426	-81.0392	19.9847	32.445	130.628	0	0	0.48	33.02	-20	0.22135	185.56	4
2019-04-14	13351	0.287847	0	0	0	29.8418	-81.0433	19.8385	32.6275	132.24	0	0	0.5	25.02	-20	0.217187	185.56	4
2019-04-14	13791	0.322569	0.125	0	0.125	29.8439	-81.0322	20.2459	32.3937	132.663	0	0	0.525	41.45	-20	0.228458	185.56	8
2019-04-14	14232	0.343403	0	0	0	29.8455	-81.0247	20.573	32.375	130.239	0	0	0.52	45	-20	0.236073	185.56	4
2019-04-14	14672	0.357292	0	0	0	29.8461	-81.0194	20.07	32.385	130.388	0	0	0.58	51.95	-21	0.241442	185.56	4
2019-04-14	15114	0.378125	0	0	0	29.8466	-81.0105	20.3739	32.4037	130.972	0	0	0.64	63.385	-21.5	0.250271	185.56	8
2019-04-14	15554	0.398958	0	0	0	29.8466	-81.0008	20.6625	32.71	130.583	0.25	0	0.72	69.54	-23	0.259915	185.56	4
2019-04-14	15996	0.412847	0	0	0	29.8468	-80.994	20.7533	32.71	129.441	0	0	0.68	77.2	-22	0.266743	185.56	4
2019-04-14	16436	0.426736	0	0	0	29.848	-80.9858	21.2375	32.855	129.517	0	0	0.89	70.35	-23	0.274967	185.56	4
2019-04-14	16878	0.440625	0	0	0	29.8491	-80.9774	21.5975	32.7525	130.57	0	0	0.97	69.51	-24	0.283507	185.56	4
2019-04-14	17318	0.454514	0	0	0	29.8503	-80.9686	21.6275	32.6075	133.3	0	0	0.99	71.2	-24	0.292316	185.56	4
2019-04-14	17759	0.468403	0	0	0	29.8516	-80.9593	21.7517	33.04	130.687	0	0	1.04	75.56	-25	0.301365	185.56	4
2019-04-14	18641	0.482292	0	0	0	29.8529	-80.9497	21.787	33.5275	129.353	0	0	1.1	75.2	-22	0.310602	185.56	4
2019-04-14	19081	0.496181	0	0	0	29.8543	-80.9403	21.8685	32.81	132.889	0	0	1.1	73.05	-21	0.319691	185.56	4
2019-04-14	19523	0.510069	0.25	0	0.25	29.8556	-80.9306	21.9815	32.7075	134.128	0	0	1.12	72.86	-21	0.328924	185.56	4
2019-04-14	19963	0.523958	0	0	0	29.8569	-80.9211	22.039	32.5175	129.871	0	0	1.08	75.58	-21	0.338054	185.56	4
2019-04-14	20845	0.537847	0	0	0	29.8582	-80.9118	22.1145	32.45	130.483	0	0	1.05	79.01	-21	0.347046	185.56	4
2019-04-14	21286	0.551736	0	0	0	29.8595	-80.9025	22.2057	32.455	132.559	0	0	1.04	74.89	-20	0.355971	185.56	4
2019-04-14	21727	0.565625	0	0	0	29.8607	-80.8935	22.249	32.82	129.849	0	0	0.98	77.09	-21	0.364712	185.56	4
2019-04-14	22168	0.579514	0	0	0	29.862	-80.8844	22.299	33.435	130.515	0	0	0.97	79.96	-24	0.373486	185.56	4
2019-04-14	22608	0.593403	0	0	0	29.8631	-80.8758	22.3605	32.6625	131.354	0	0	0.93	75.66	-23	0.381861	185.56	4
2019-04-14	23050	0.607292	0	0	0	29.8643	-80.8675	22.451	32.63	134.045	0	0	0.88	76.91	-24	0.389908	185.56	4
2019-04-14	23490	0.621181	0	0	0	29.8654	-80.8597	22.5188	33.745	133.203	0	0	0.77	78.84	-25	0.397502	185.56	4
2019-04-14	23931	0.635069	0	0	0	29.8664	-80.8522	22.59	33.7425	131.272	0	0	0.74	76.72	-26	0.40478	185.56	4
2019-04-14	24372	0.648958	0	0	0	29.8674	-80.8452	22.6725	34.0875	134.197	0	0	0.66	74.29	-27	0.41161	185.56	4
2019-04-14	24813	0.662847	0	0	0	29.8682	-80.8388	22.78	34.1825	134.31	0	0	0.6	69.44	-27	0.417895	185.56	4
2019-04-14	25254	0.676736	0	0	0	29.8691	-80.8327	22.9757	33.8775	135.121	0	0	0.52	75.43	-27	0.423862	185.56	4
2019-04-14	25695	0.697569	0	0	0	29.8703	-80.8242	23.1406	33.765	134.709	0	0	0.44	70.86	-27.5	0.432186	185.56	8
2019-04-14	26135	0.725347	0.125	0	0.125	29.8717	-80.8143	23.0335	33.84	135.645	0	0	0.345	61.085	-28	0.441917	185.56	8
2019-04-14	26577	0.746181	0	0	0	29.8726	-80.8074	23.038	33.315	134.929	0	0	0.29	60.75	-28	0.448666	185.56	4
2019-04-14	27017	0.767014	0	0	0	29.8736	-80.8004	23.1271	33.3625	134.378	0	0	0.36	48.17	-28	0.455518	185.56	8
2019-04-14	27458	0.794792	0.25	0.25	0.25	29.8749	-80.7913	23.4045	33.2162	131.246	0	0	0.345	54.87	-29	0.464568	185.56	8
2019-04-14	27899	0.815625	0	0	0	29.8758	-80.7842	23.2202	33.165	129.961	0	0	0.4	51.12	-30	0.471516	185.56	4
2019-04-14	28340	0.836458	0.25	0.125	0.25	29.877	-80.7764	23.849	33.5175	132.428	0.125	0	0.405	60.64	-30.5	0.479191	185.56	8
2019-04-14	28780	0.857292	0	0	0	29.8781	-80.7682	23.9932	33.8075	135.547	0.5	0	0.54	60.12	-31	0.487277	185.56	4
2019-04-14	29222	0.871181	0	0	0	29.879	-80.7622	24.2188	33.525	134.103	0.25	0	0.6	62.15	-31	0.493253	185.56	4
2019-04-14	29662	0.892014	0.375	0.375	0	29.8803	-80.7524	23.9179	33.9362	133.376	0	0	0.68	62.33	-31.5	0.502842	185.56	8
2019-04-14	30544	0.912847	0	0	0	29.8818	-80.7414	23.9745	34.09	132.604	0.25	0	0.81	69.78	-31	0.513752	185.56	4
2019-04-14	30985	0.926736	0	0	0	29.883	-80.7331	24.1522	34.1975	137.022	0.25	0	0.92	68.43	-31	0.52195	185.56	4
2019-04-14	31426	0.940625	0	0	0	29.8842	-80.7241	23.7335	34.3725	139.697	0	0.75	1.07	69.7	-30	0.530892	185.56	4
2019-04-14	31867	0.954514	0	0	0	29.8855	-80.715	23.6067	34.6	131.406	0	0	1.02	68.2	-31	0.539798	185.56	4
2019-04-14	32307	0.968403	0	0	0	29.8868	-80.7057	23.683	34.7075	135.376	0	0	1.06	70.2	-32	0.549069	185.56	4
2019-04-14	32749	0.982292	0	0	0	29.8881	-80.6958	23.5982	34.835	131.974	0	0	1.16	70.31	-26	0.558797	185.56	4
2019-04-14	33630	0.994444	0	0	0	29.8895	-80.6856	23.5437	34.99	130.986	0	0	1.18	73.72	-33	0.568879	185.56	3
2019-04-15	34071	0.0100694	0	0	0	29.891	-80.6752	23.5458	35.02	132.782	0	0	1.19	76.9	-33	0.578907	50.48	4
2019-04-15	34512	0.0239583	0	0	0	29.8925	-80.6645	23.5892	35	131.665	0	0	1.26	76.18	-34	0.58918	50.48	4
2019-04-15	35394	0.0378472	0	0	0	29.8938	-80.655	23.7247	34.955	131.034	0	0	1.07	72.58	-34	0.598257	50.48	4
2019-04-15	35834	0.0517361	0	0	0	29.895	-80.6459	24.0032	34.965	132.885	0	0	1.01	72.65	-35	0.606958	50.48	4
2019-04-15	36276	0.065625	0	0	0	29.8962	-80.6371	24.0963	34.9625	132.509	0.25	0	0.97	72.68	-35	0.615367	50.48	4
2019-04-15	36716	0.0795139	0	0	0	29.8975	-80.6278	23.9167	35	131.952	0	0	1.05	71.05	-36	0.624286	50.48	4
2019-04-15	37157	0.0934028	0	0	0	29.8988	-80.6184	24.082	35.0175	130.349	1	0	1.06	73.61	-37	0.633362	50.48	4
2019-04-15	38039	0.114236	0	0	0	29.9007	-80.6052	24.3625	35.06	133.196	0.375	0	0.965	73.155	-36.5	0.646033	50.48	8
[truncated: 472 more rows]

## Sheet: Sheet2
Row Labels	Sum of Whistles	Average of Whistles	Count of Whistles2
[truncated: 22,521 more rows]

[truncated: 3 more sheets: Sheet3, Sheet1, 1k ID]
